# Supplementary material for: Biogeographic study of human gut-associated crAssphage suggests impacts from industrialization and recent expansion
Source: PLoS One. 2020 Jan 15;15(1):e0226930. doi: 10.1371/journal.pone.0226930 (PMC6961876; doi:10.1371/journal.pone.0226930)
Supplement: S1 Table — (XLSX) [file pone.0226930.s001.xlsx]

## Sheet: S1
Sample ID	Accession/ Other sample ID	Other Identifier	Study/ Dataset	Age	Sex	BMI	Health Status	No. of analysis-ready reads	Number of contigs	Total Assembly	Average Contig Length	Median Contig Length	N50	Number of crAssphage proteins recovered from metagenomic assembly	Number of reads mapping to crAssphage genome	Proportion of reads mapped to crAssphage genome	Breadth of coverage across genome	Depth of coverage across genome	Considered crAss-positive?
BCK_FAM1_12M	ERR525700	Family_1	BCK	12months	male	N/A	Healthy	27398919	45003	83750157	1860.99	651	5547	0	0	0	0	0	No
BCK_FAM1_4M	ERR525721	Family_1	BCK	4months	male	N/A	Healthy	24246521	15916	64606260	4059.2	794	33214	0	0	0	0	0	No
BCK_FAM1_B	ERR525758	Family_1	BCK	Newborn	male	N/A	Healthy	19857516	12282	46258870	3766.4	791	24464	0	1	5.04e-08	0	1	No
BCK_FAM1_M	ERR525759	Family_1	BCK	Mother	female	N/A	Healthy	21260633	104487	162521396	1555.42	627	3688	0	0	0	0	0	No
BCK_FAM10_12M	ERR525688	Family_10	BCK	12months	male	N/A	Healthy	21165189	59846	122009403	2038.72	625	8828	0	0	0	0	0	No
BCK_FAM10_4M	ERR525693	Family_10	BCK	4months	male	N/A	Healthy	20927188	10592	32544617	3072.57	737	12560	0	0	0	0	0	No
BCK_FAM10_B	ERR525698	Family_10	BCK	Newborn	male	N/A	Healthy	16237692	2264	11007271	4861.87	465	106974	0	0	0	0	0	No
BCK_FAM10_M	ERR525699	Family_10	BCK	Mother	female	N/A	Healthy	22360228	102480	173665875	1694.63	660	4099	0	0	0	0	0	No
BCK_FAM103_12M	ERR525689	Family_103	BCK	12months	female	N/A	Healthy	18836447	61035	87002054	1425.45	601	3087	0	0	0	0	0	No
BCK_FAM103_4M	ERR525690	Family_103	BCK	4months	female	N/A	Healthy	15714246	6560	25746338	3924.75	570	27938	0	0	0	0	0	No
BCK_FAM103_B	ERR525691	Family_103	BCK	Newborn	female	N/A	Healthy	19807516	19261	51098433	2652.95	707	11095	0	0	0	0	0	No
BCK_FAM103_M	ERR525692	Family_103	BCK	Mother	female	N/A	Healthy	19134840	120510	157265509	1305	595	2471	0	0	0	0	0	No
BCK_FAM105_12M	ERR525694	Family_105	BCK	12months	male	N/A	Healthy	23405701	48343	100320271	2075.18	710	6131	0	0	0	0	0	No
BCK_FAM105_4M	ERR525695	Family_105	BCK	4months	male	N/A	Healthy	17118445	29506	48844489	1655.41	743	3331	0	0	0	0	0	No
BCK_FAM105_B	ERR525696	Family_105	BCK	Newborn	male	N/A	Healthy	15715912	2495	9489114	3803.25	630	38761	0	0	0	0	0	No
BCK_FAM105_M	ERR525697	Family_105	BCK	Mother	female	N/A	Healthy	22490956	174635	205978015	1179.48	604	1869	0	0	0	0	0	No
BCK_FAM12_12M	ERR525701	Family_12	BCK	12months	female	N/A	Healthy	17025068	26838	38965520	1451.88	543	4001	0	13	7.64e-07	0.02	1.04	No
BCK_FAM12_4M	ERR525702	Family_12	BCK	4months	female	N/A	Healthy	16707056	15601	40364199	2587.28	847	8281	0	9	5.39e-07	0.01	1	No
BCK_FAM12_B	ERR525707	Family_12	BCK	Newborn	female	N/A	Healthy	13861282	12119	29234368	2412.28	678	11282	0	5	3.61e-07	0.01	1	No
BCK_FAM12_M	ERR525708	Family_12	BCK	Mother	female	N/A	Healthy	16401193	74695	137902051	1846.2	673	5421	58	60787	0.00370625	0.96	121.14	Yes
BCK_FAM128_12M	ERR525703	Family_128	BCK	12months	male	N/A	Healthy	22010820	98718	174194471	1764.57	650	4736	0	0	0	0	0	No
BCK_FAM128_4M	ERR525704	Family_128	BCK	4months	male	N/A	Healthy	19284390	25240	66480153	2633.92	597	16418	0	0	0	0	0	No
BCK_FAM128_B	ERR525705	Family_128	BCK	Newborn	male	N/A	Healthy	17104240	7354	26557747	3611.33	624	22537	0	0	0	0	0	No
BCK_FAM128_M	ERR525706	Family_128	BCK	Mother	female	N/A	Healthy	22475101	171668	227826430	1327.13	600	2517	0	0	0	0	0	No
BCK_FAM130_12M	ERR525709	Family_130	BCK	12months	female	N/A	Healthy	28678666	34889	86776153	2487.21	642	19766	0	0	0	0	0	No
BCK_FAM130_4M	ERR525710	Family_130	BCK	4months	female	N/A	Healthy	22176991	9601	30080276	3133.04	816	15965	0	0	0	0	0	No
BCK_FAM130_B	ERR525711	Family_130	BCK	Newborn	female	N/A	Healthy	21263241	2472	6273111	2537.67	517	11721	0	0	0	0	0	No
BCK_FAM130_M	ERR525712	Family_130	BCK	Mother	female	N/A	Healthy	26391298	93904	166902591	1777.37	636.5	5263	0	0	0	0	0	No
BCK_FAM133_12M	ERR525713	Family_133	BCK	12months	male	N/A	Healthy	20117794	65957	127466887	1932.58	580	8606	0	0	0	0	0	No
BCK_FAM133_4M	ERR525714	Family_133	BCK	4months	male	N/A	Healthy	18174892	35474	75924203	2140.28	672	8875	0	0	0	0	0	No
BCK_FAM133_B	ERR525715	Family_133	BCK	Newborn	male	N/A	Healthy	21080145	8489	25035777	2949.2	938	10349	0	0	0	0	0	No
BCK_FAM133_M	ERR525716	Family_133	BCK	Mother	female	N/A	Healthy	24119357	199020	249230834	1252.29	601	2148	0	0	0	0	0	No
BCK_FAM137_12M	ERR525717	Family_137	BCK	12months	male	N/A	Healthy	22826390	37680	80569508	2138.26	567	15406	0	47	2.06e-06	0.08	1.06	No
BCK_FAM137_4M	ERR525718	Family_137	BCK	4months	male	N/A	Healthy	19689433	19028	41725511	2192.85	649	13648	0	16	8.13e-07	0.03	1	No
BCK_FAM137_B	ERR525719	Family_137	BCK	Newborn	male	N/A	Healthy	18641298	8000	22107915	2763.49	684	15472	0	14	7.51e-07	0.02	1.02	No
BCK_FAM137_M	ERR525720	Family_137	BCK	Mother	female	N/A	Healthy	18419774	144738	184573087	1275.22	595	2304	56	17420	0.000945723	0.95	34.61	Yes
BCK_FAM150_12M	ERR525722	Family_150	BCK	12months	female	N/A	Healthy	22261330	29835	61674904	2067.2	627	8002	0	0	0	0	0	No
BCK_FAM150_4M	ERR525723	Family_150	BCK	4months	female	N/A	Healthy	22911372	13210	29751991	2252.23	714.5	7835	0	0	0	0	0	No
BCK_FAM150_B	ERR525724	Family_150	BCK	Newborn	female	N/A	Healthy	22994881	550	8761867	15930.7	2578.5	69030	0	0	0	0	0	No
BCK_FAM150_M	ERR525725	Family_150	BCK	Mother	female	N/A	Healthy	18052778	130318	169250631	1298.75	623	2350	0	2	1.11e-07	0	1	No
BCK_FAM157_12M	ERR525726	Family_157	BCK	12months	female	N/A	Healthy	22226420	30914	67893976	2196.22	612	19324	0	0	0	0	0	No
BCK_FAM157_4M	ERR525727	Family_157	BCK	4months	female	N/A	Healthy	24079717	10326	31195925	3021.1	892	12297	0	0	0	0	0	No
BCK_FAM157_B	ERR525728	Family_157	BCK	Newborn	female	N/A	Healthy	16020335	2274	6262654	2754.03	502	104786	0	0	0	0	0	No
BCK_FAM157_M	ERR525729	Family_157	BCK	Mother	female	N/A	Healthy	20695926	99700	176402023	1769.33	622	5518	0	0	0	0	0	No
BCK_FAM172_12M	ERR525730	Family_172	BCK	12months	male	N/A	Healthy	19747694	63098	111710390	1770.43	652	5068	0	0	0	0	0	No
BCK_FAM172_4M	ERR525731	Family_172	BCK	4months	male	N/A	Healthy	20156086	13020	53647619	4120.4	801	23997	0	1	4.96e-08	0	1	No
BCK_FAM172_B	ERR525732	Family_172	BCK	Newborn	male	N/A	Healthy	18380622	16742	59511243	3554.61	852	17080	0	0	0	0	0	No
BCK_FAM172_M	ERR525733	Family_172	BCK	Mother	female	N/A	Healthy	18796415	153249	213661052	1394.21	636	2639	0	0	0	0	0	No
BCK_FAM179_12M	ERR525734	Family_179	BCK	12months	female	N/A	Healthy	23085265	59343	92247469	1554.48	616	3505	0	0	0	0	0	No
BCK_FAM179_4M	ERR525735	Family_179	BCK	4months	female	N/A	Healthy	23691223	26145	79400039	3036.91	734	17040	0	0	0	0	0	No
BCK_FAM179_B	ERR525736	Family_179	BCK	Newborn	female	N/A	Healthy	20146132	3034	18665458	6152.1	903	26971	0	0	0	0	0	No
BCK_FAM179_M	ERR525737	Family_179	BCK	Mother	female	N/A	Healthy	19178048	155079	187949564	1211.96	579	2070	0	0	0	0	0	No
BCK_FAM18_12M	ERR525743	Family_18	BCK	12months	male	N/A	Healthy	16786476	33807	85653904	2533.61	588	13049	0	0	0	0	0	No
BCK_FAM18_4M	ERR525750	Family_18	BCK	4months	male	N/A	Healthy	18257798	18454	61021869	3306.7	725	18816	0	0	0	0	0	No
BCK_FAM18_B	ERR525752	Family_18	BCK	Newborn	male	N/A	Healthy	16639317	8867	37695794	4251.25	919	20195	0	1	6.01e-08	0	1	No
BCK_FAM18_M	ERR525753	Family_18	BCK	Mother	female	N/A	Healthy	19210495	145585	182417627	1253	596	2201	0	0	0	0	0	No
BCK_FAM180_12M	ERR525738	Family_180	BCK	12months	female	N/A	Healthy	20581212	37578	59526449	1584.08	640	3669	0	0	0	0	0	No
BCK_FAM180_4M	ERR525739	Family_180	BCK	4months	female	N/A	Healthy	21135691	12423	33111068	2665.3	697	18988	0	0	0	0	0	No
BCK_FAM180_B	ERR525740	Family_180	BCK	Newborn	female	N/A	Healthy	15816469	6509	24555323	3772.52	907	19223	0	0	0	0	0	No
BCK_FAM180_M	ERR525741	Family_180	BCK	Mother	female	N/A	Healthy	18997287	194067	227362430	1171.57	595	1877	0	0	0	0	0	No
BCK_FAM181_12M	ERR525742	Family_181	BCK	12months	female	N/A	Healthy	19574263	41955	66868111	1593.81	591	4430	0	0	0	0	0	No
BCK_FAM181_4M	ERR525744	Family_181	BCK	4months	female	N/A	Healthy	17549027	42706	51495251	1205.81	583	1927	0	0	0	0	0	No
BCK_FAM181_B	ERR525745	Family_181	BCK	Newborn	female	N/A	Healthy	17494480	5395	19107347	3541.68	755	25952	0	0	0	0	0	No
BCK_FAM181_M	ERR525746	Family_181	BCK	Mother	female	N/A	Healthy	20535129	159995	203542800	1272.18	638	2074	0	2	9.74e-08	0	1	No
BCK_FAM184_12M	ERR525747	Family_184	BCK	12months	female	N/A	Healthy	19304114	93998	135071846	1436.97	663	2663	53	9573	0.000495905	0.94	17.96	Yes
BCK_FAM184_4M	ERR525748	Family_184	BCK	4months	female	N/A	Healthy	14991694	34237	50610803	1478.25	719	2627	0	26	1.73e-06	0.04	1.01	No
BCK_FAM184_B	ERR525749	Family_184	BCK	Newborn	female	N/A	Healthy	19872806	11159	38850689	3481.56	1009	12368	0	16	8.05e-07	0.03	1	No
BCK_FAM184_M	ERR525751	Family_184	BCK	Mother	female	N/A	Healthy	20929073	102252	147486350	1442.38	621	3006	49	82657	0.00394939	0.95	154.89	Yes
BCK_FAM195_12M	ERR525754	Family_195	BCK	12months	male	N/A	Healthy	22630008	67962	119109611	1752.59	651	4557	0	0	0	0	0	No
BCK_FAM195_4M	ERR525755	Family_195	BCK	4months	male	N/A	Healthy	16300064	34368	64277582	1870.27	767.5	4018	0	0	0	0	0	No
BCK_FAM195_B	ERR525756	Family_195	BCK	Newborn	male	N/A	Healthy	20220044	17821	25071652	1406.86	649	2716	0	0	0	0	0	No
BCK_FAM195_M	ERR525757	Family_195	BCK	Mother	female	N/A	Healthy	23557646	114569	141701561	1236.82	582	2242	0	1	4.24e-08	0	1	No
BCK_FAM201_12M	ERR525760	Family_201	BCK	12months	female	N/A	Healthy	14189862	25726	62053848	2412.11	642	11953	0	0	0	0	0	No
BCK_FAM201_4M	ERR525761	Family_201	BCK	4months	female	N/A	Healthy	15335000	28206	40828026	1447.49	587	3545	0	0	0	0	0	No
BCK_FAM201_B	ERR525762	Family_201	BCK	Newborn	female	N/A	Healthy	16470718	21558	45056538	2090.01	577	12675	0	0	0	0	0	No
BCK_FAM201_M	ERR525763	Family_201	BCK	Mother	female	N/A	Healthy	17940900	167557	188478649	1124.86	576	1830	0	0	0	0	0	No
BCK_FAM203_12M	ERR525764	Family_203	BCK	12months	female	N/A	Healthy	13895255	19784	35297607	1784.15	542	17159	53	108606	0.00781605	0.94	213.39	Yes
BCK_FAM203_4M	ERR525765	Family_203	BCK	4months	female	N/A	Healthy	13095853	11212	18244814	1627.26	520	19593	0	36	2.75e-06	0.05	1.03	No
BCK_FAM203_B	ERR525766	Family_203	BCK	Newborn	female	N/A	Healthy	19352777	7098	17620676	2482.48	533.5	55339	0	36	1.86e-06	0.05	1.03	No
BCK_FAM203_M	ERR525767	Family_203	BCK	Mother	female	N/A	Healthy	13252231	72703	103629642	1425.38	656	2705	0	38	2.87e-06	0.06	1.07	No
BCK_FAM224_12M	ERR525768	Family_224	BCK	12months	male	N/A	Healthy	22011509	24906	49409453	1983.84	659	7192	0	102	4.63e-06	0.12	1.19	No
BCK_FAM224_4M	ERR525769	Family_224	BCK	4months	male	N/A	Healthy	17443812	13343	36108279	2706.16	650	17476	0	54	3.1e-06	0.07	1.09	No
BCK_FAM224_B	ERR525770	Family_224	BCK	Newborn	male	N/A	Healthy	20541930	3509	18481212	5266.8	573	43981	0	70	3.41e-06	0.09	1.09	No
BCK_FAM224_M	ERR525771	Family_224	BCK	Mother	female	N/A	Healthy	19575473	153523	183217674	1193.42	611	1877	9	204994	0.010472	0.84	415.96	No
BCK_FAM229_12M	ERR525772	Family_229	BCK	12months	male	N/A	Healthy	25098617	40314	90622961	2247.93	636	10255	50	46439	0.00185026	0.95	89.75	Yes
BCK_FAM229_4M	ERR525773	Family_229	BCK	4months	male	N/A	Healthy	15624950	16716	30402998	1818.8	599.5	7426	0	43	2.75e-06	0.08	1.08	No
BCK_FAM229_B	ERR525774	Family_229	BCK	Newborn	male	N/A	Healthy	17431875	8253	24640811	2985.68	739	14915	0	8	4.59e-07	0.01	1	No
BCK_FAM229_M	ERR525775	Family_229	BCK	Mother	female	N/A	Healthy	23441635	171101	215906163	1261.86	615	2144	0	8	3.41e-07	0.01	1.11	No
BCK_FAM238_12M	ERR525776	Family_238	BCK	12months	male	N/A	Healthy	9524763	26634	43681378	1640.06	577	6205	0	0	0	0	0	No
BCK_FAM238_4M	ERR525777	Family_238	BCK	4months	male	N/A	Healthy	13236154	11781	25209707	2139.86	660	10334	0	2	1.51e-07	0	1	No
BCK_FAM238_B	ERR525778	Family_238	BCK	Newborn	male	N/A	Healthy	15911356	441	8329846	18888.5	2902	83978	0	0	0	0	0	No
BCK_FAM238_M	ERR525779	Family_238	BCK	Mother	female	N/A	Healthy	14153270	102474	121653755	1187.17	604	1869	0	0	0	0	0	No
BCK_FAM240_12M	ERR525780	Family_240	BCK	12months	female	N/A	Healthy	10673618	29786	61037074	2049.19	648	8882	0	0	0	0	0	No
BCK_FAM240_4M	ERR525781	Family_240	BCK	4months	female	N/A	Healthy	13464207	6424	29853296	4647.15	632	26124	0	0	0	0	0	No
BCK_FAM240_B	ERR525782	Family_240	BCK	Newborn	female	N/A	Healthy	9033757	1976	5997943	3035.4	513	46842	0	0	0	0	0	No
BCK_FAM240_M	ERR525783	Family_240	BCK	Mother	female	N/A	Healthy	9372390	44056	55204830	1253.06	557	2317	0	0	0	0	0	No
BCK_FAM241_12M	ERR525784	Family_241	BCK	12months	female	N/A	Healthy	21587646	63232	98650569	1560.14	590	4402	53	6726	0.000311567	0.93	12.97	Yes
BCK_FAM241_4M	ERR525785	Family_241	BCK	4months	female	N/A	Healthy	19720690	24947	62192016	2492.97	662	16659	0	11	5.58e-07	0.02	1.05	No
BCK_FAM241_B	ERR525786	Family_241	BCK	Newborn	female	N/A	Healthy	15924083	14214	26297937	1850.14	566	14489	0	0	0	0	0	No
BCK_FAM241_M	ERR525787	Family_241	BCK	Mother	female	N/A	Healthy	18219572	96483	146777113	1521.27	682	3007	0	2	1.1e-07	0	1	No
BCK_FAM244_12M	ERR525788	Family_244	BCK	12months	male	N/A	Healthy	19643718	84988	127962958	1505.66	621	3529	0	0	0	0	0	No
BCK_FAM244_4M	ERR525789	Family_244	BCK	4months	male	N/A	Healthy	15040571	42402	71275716	1680.95	649	4407	0	0	0	0	0	No
BCK_FAM244_B	ERR525790	Family_244	BCK	Newborn	male	N/A	Healthy	16260382	16922	33334461	1969.89	603	8543	0	0	0	0	0	No
BCK_FAM244_M	ERR525791	Family_244	BCK	Mother	female	N/A	Healthy	22810516	60059	63465832	1056.72	567	1546	0	1	4.38e-08	0	1	No
BCK_FAM256_12M	ERR525792	Family_256	BCK	12months	male	N/A	Healthy	17942643	52684	73306352	1391.43	676	2362	0	37	2.06e-06	0.06	1.08	No
BCK_FAM256_4M	ERR525793	Family_256	BCK	4months	male	N/A	Healthy	17027553	7617	17013631	2233.64	661	11805	0	18	1.06e-06	0.03	1.03	No
BCK_FAM256_B	ERR525794	Family_256	BCK	Newborn	male	N/A	Healthy	14536171	3882	11388191	2933.59	596	29929	0	18	1.24e-06	0.03	1.01	No
BCK_FAM256_M	ERR525795	Family_256	BCK	Mother	female	N/A	Healthy	23693553	70089	106781250	1523.51	637	3394	54	52333	0.00220874	0.94	104.18	Yes
BCK_FAM258_12M	ERR525796	Family_258	BCK	12months	male	N/A	Healthy	21969891	42255	65593552	1552.33	588	4548	0	0	0	0	0	No
BCK_FAM258_4M	ERR525797	Family_258	BCK	4months	male	N/A	Healthy	19876204	4386	23203397	5290.33	703.5	37338	0	0	0	0	0	No
BCK_FAM258_B	ERR525798	Family_258	BCK	Newborn	male	N/A	Healthy	14564492	5829	9783565	1678.43	598	7462	0	2	1.37e-07	0	1	No
BCK_FAM258_M	ERR525799	Family_258	BCK	Mother	female	N/A	Healthy	14783735	129717	145697671	1123.2	614	1670	0	4	2.71e-07	0	2.21	No
BCK_FAM26_12M	ERR525800	Family_26	BCK	12months	male	N/A	Healthy	22038986	44787	106843859	2385.6	671	10456	0	1	4.54e-08	0	1	No
BCK_FAM26_4M	ERR525805	Family_26	BCK	4months	male	N/A	Healthy	16014127	10142	24504771	2416.17	687.5	11729	0	0	0	0	0	No
BCK_FAM26_B	ERR525814	Family_26	BCK	Newborn	male	N/A	Healthy	22538593	13305	24767009	1861.48	805	3720	0	0	0	0	0	No
BCK_FAM26_M	ERR525815	Family_26	BCK	Mother	female	N/A	Healthy	20354290	92012	131908719	1433.6	615	3084	0	1	4.91e-08	0	1	No
BCK_FAM263_12M	ERR525801	Family_263	BCK	12months	male	N/A	Healthy	21293127	98819	150299095	1520.95	645	3346	57	304842	0.0143165	0.96	587.58	Yes
BCK_FAM263_4M	ERR525802	Family_263	BCK	4months	male	N/A	Healthy	20482754	30899	64997862	2103.56	694	6426	54	1831960	0.0894391	0.96	3513.08	Yes
BCK_FAM263_B	ERR525803	Family_263	BCK	Newborn	male	N/A	Healthy	16524827	13770	40432485	2936.27	832	13535	5	529	3.2e-05	0.54	1.55	No
BCK_FAM263_M	ERR525804	Family_263	BCK	Mother	female	N/A	Healthy	24976123	198201	265553279	1339.82	627	2450	57	33643	0.00134701	0.96	67.53	Yes
BCK_FAM265_12M	ERR525806	Family_265	BCK	12months	female	N/A	Healthy	15694215	38972	70151065	1800.04	663	4826	0	1	6.37e-08	0	1	No
BCK_FAM265_4M	ERR525807	Family_265	BCK	4months	female	N/A	Healthy	18587214	8506	16877523	1984.19	611.5	9151	27	949	5.11e-05	0.74	2.11	No
BCK_FAM265_B	ERR525808	Family_265	BCK	Newborn	female	N/A	Healthy	17357655	11191	31642641	2827.51	675	26123	0	1	5.76e-08	0	1	No
BCK_FAM265_M	ERR525809	Family_265	BCK	Mother	female	N/A	Healthy	17483734	149885	157313371	1049.56	587	1480	0	0	0	0	0	No
BCK_FAM268_12M	ERR525810	Family_268	BCK	12months	male	N/A	Healthy	26252657	69027	124439345	1802.76	625	6397	44	24673	0.000939829	0.93	50.3	Yes
BCK_FAM268_4M	ERR525811	Family_268	BCK	4months	male	N/A	Healthy	24269546	25809	63421466	2457.34	730	10546	0	48	1.98e-06	0.08	1.09	No
BCK_FAM268_B	ERR525812	Family_268	BCK	Newborn	male	N/A	Healthy	19645555	22055	42522146	1928	684	5595	0	0	0	0	0	No
BCK_FAM268_M	ERR525813	Family_268	BCK	Mother	female	N/A	Healthy	27890274	166724	236198480	1416.7	594	3037	53	39635	0.0014211	0.96	78.92	Yes
BCK_FAM272_12M	ERR525816	Family_272	BCK	12months	female	N/A	Healthy	22523185	42357	93631879	2210.54	625	10880	49	3900	0.000173155	0.91	8.22	Yes
BCK_FAM272_4M	ERR525817	Family_272	BCK	4months	female	N/A	Healthy	27848619	15961	52462642	3286.93	746	15372	0	7	2.51e-07	0.01	1	No
BCK_FAM272_B	ERR525818	Family_272	BCK	Newborn	female	N/A	Healthy	15155132	18893	42882056	2269.73	639	12523	0	5	3.3e-07	0.01	1	No
BCK_FAM272_M	ERR525819	Family_272	BCK	Mother	female	N/A	Healthy	20723904	134451	195982833	1457.65	662	2785	49	2406	0.000116098	0.86	5.31	Yes
BCK_FAM274_12M	ERR525820	Family_274	BCK	12months	female	N/A	Healthy	20189623	33685	53398188	1585.22	564	7657	0	3	1.49e-07	0	1	No
BCK_FAM274_4M	ERR525821	Family_274	BCK	4months	female	N/A	Healthy	21581173	13266	46404246	3497.98	960	11478	0	0	0	0	0	No
BCK_FAM274_B	ERR525822	Family_274	BCK	Newborn	female	N/A	Healthy	15411382	6110	11411257	1867.64	681	4726	0	3	1.95e-07	0	1	No
BCK_FAM274_M	ERR525823	Family_274	BCK	Mother	female	N/A	Healthy	20661164	99432	160436543	1613.53	636.5	3997	57	6780	0.000328152	0.96	13.67	Yes
BCK_FAM275_12M	ERR525824	Family_275	BCK	12months	male	N/A	Healthy	20575272	28309	64095157	2264.13	550	14380	0	0	0	0	0	No
BCK_FAM275_4M	ERR525825	Family_275	BCK	4months	male	N/A	Healthy	14161599	2740	10737290	3918.72	614	30589	0	6	4.24e-07	0.01	1.1	No
BCK_FAM275_B	ERR525826	Family_275	BCK	Newborn	male	N/A	Healthy	17119368	17970	30555848	1700.38	590	7098	0	1	5.84e-08	0	1	No
BCK_FAM275_M	ERR525827	Family_275	BCK	Mother	female	N/A	Healthy	19863023	57722	111103841	1924.81	594	8608	51	8363	0.000421034	0.92	17.32	Yes
BCK_FAM276_12M	ERR525828	Family_276	BCK	12months	male	N/A	Healthy	21311107	66013	127211154	1927.06	613	7031	0	3	1.41e-07	0.01	1	No
BCK_FAM276_4M	ERR525829	Family_276	BCK	4months	male	N/A	Healthy	18074809	36835	64609589	1754.03	623	5565	0	6	3.32e-07	0.01	1	No
BCK_FAM276_B	ERR525830	Family_276	BCK	Newborn	male	N/A	Healthy	16791434	25579	46772786	1828.56	648	6620	0	0	0	0	0	No
BCK_FAM276_M	ERR525831	Family_276	BCK	Mother	female	N/A	Healthy	17268310	114809	191076691	1664.3	655	3973	0	5	2.9e-07	0.01	1	No
BCK_FAM281_12M	ERR525832	Family_281	BCK	12months	female	N/A	Healthy	17061708	55717	94652699	1698.81	642	5006	0	0	0	0	0	No
BCK_FAM281_4M	ERR525833	Family_281	BCK	4months	female	N/A	Healthy	20263040	41608	76979667	1850.12	680	5321	0	2	9.87e-08	0	1	No
BCK_FAM281_B	ERR525834	Family_281	BCK	Newborn	female	N/A	Healthy	13487100	26235	53927673	2055.56	678	8261	0	0	0	0	0	No
BCK_FAM281_M	ERR525835	Family_281	BCK	Mother	female	N/A	Healthy	19825672	143286	207790596	1450.18	611	3111	0	0	0	0	0	No
BCK_FAM282_12M	ERR525836	Family_282	BCK	12months	female	N/A	Healthy	19133815	36430	78958379	2167.4	657	8286	0	23	1.2e-06	0.04	1.09	No
BCK_FAM282_4M	ERR525837	Family_282	BCK	4months	female	N/A	Healthy	17736378	14190	35152194	2477.25	691	10039	0	24	1.35e-06	0.04	1.01	No
BCK_FAM282_B	ERR525838	Family_282	BCK	Newborn	female	N/A	Healthy	14312538	12599	32706179	2595.93	567	22461	0	0	0	0	0	No
BCK_FAM282_M	ERR525839	Family_282	BCK	Mother	female	N/A	Healthy	22241617	168275	240474571	1429.06	625	3003	0	2	8.99e-08	0	1	No
BCK_FAM326_12M	ERR525840	Family_326	BCK	12months	N/A	N/A	Healthy	19429176	44025	81054801	1841.11	588	8113	0	112	5.76e-06	0.18	1.14	No
BCK_FAM326_4M	ERR525841	Family_326	BCK	4months	N/A	N/A	Healthy	37585308	17595	30202042	1716.51	656	4101	0	0	0	0	0	No
BCK_FAM326_B	ERR525842	Family_326	BCK	Newborn	N/A	N/A	Healthy	852820	5937	4039940	680.468	511	744	0	0	0	0	0	No
BCK_FAM326_M	ERR525843	Family_326	BCK	Mother	female	N/A	Healthy	23471395	114052	160033370	1403.16	626	2736	50	55902	0.00238171	0.92	116.99	Yes
BCK_FAM332_12M	ERR525844	Family_332	BCK	12months	female	N/A	Healthy	20470315	68772	121317314	1764.05	618	5632	51	4916	0.000240153	0.93	9.92	Yes
BCK_FAM332_4M	ERR525845	Family_332	BCK	4months	female	N/A	Healthy	22172850	22233	75213511	3382.97	661	23262	0	1	4.51e-08	0	1	No
BCK_FAM332_B	ERR525846	Family_332	BCK	Newborn	female	N/A	Healthy	17267221	19050	51820129	2720.22	783	9985	0	4	2.32e-07	0.01	1	No
BCK_FAM332_M	ERR525847	Family_332	BCK	Mother	female	N/A	Healthy	19832848	86972	129679512	1491.05	614	3609	0	4	2.02e-07	0.01	1	No
BCK_FAM335_12M	ERR525848	Family_335	BCK	12months	female	N/A	Healthy	20046381	21724	52446184	2414.2	692	10189	53	5279	0.000263339	0.9	11.24	Yes
BCK_FAM335_4M	ERR525849	Family_335	BCK	4months	female	N/A	Healthy	18085346	18437	49927040	2707.98	1046	6700	0	12	6.64e-07	0.02	1.01	No
BCK_FAM335_B	ERR525850	Family_335	BCK	Newborn	female	N/A	Healthy	18093198	11127	32729682	2941.47	747	22492	0	9	4.97e-07	0.01	1	No
BCK_FAM335_M	ERR525851	Family_335	BCK	Mother	female	N/A	Healthy	20143494	145383	202352786	1391.86	644	2578	53	70050	0.00347755	0.94	144.38	Yes
BCK_FAM338_12M	ERR525852	Family_338	BCK	12months	female	N/A	Healthy	19125276	60536	112601270	1860.07	720	4729	0	2	1.05e-07	0	1	No
BCK_FAM338_4M	ERR525853	Family_338	BCK	4months	female	N/A	Healthy	14345117	12749	32075382	2515.91	606	16548	0	2	1.39e-07	0	1.83	No
BCK_FAM338_B	ERR525854	Family_338	BCK	Newborn	female	N/A	Healthy	17414850	7774	25126721	3232.15	831	11050	0	8	4.59e-07	0.01	1	No
BCK_FAM338_M	ERR525855	Family_338	BCK	Mother	female	N/A	Healthy	23227574	142479	214796893	1507.57	647	3266	0	6	2.58e-07	0.01	1.33	No
BCK_FAM341_12M	ERR525856	Family_341	BCK	12months	male	N/A	Healthy	29145664	62015	92008989	1483.66	640	2956	0	0	0	0	0	No
BCK_FAM341_4M	ERR525857	Family_341	BCK	4months	male	N/A	Healthy	16510661	21660	54871329	2533.3	748	9422	0	1	6.06e-08	0	1	No
BCK_FAM341_B	ERR525858	Family_341	BCK	Newborn	male	N/A	Healthy	16080503	24045	60784513	2527.95	788	11420	0	1	6.22e-08	0	1	No
BCK_FAM341_M	ERR525859	Family_341	BCK	Mother	female	N/A	Healthy	22303159	107102	176856624	1651.29	617	4467	0	0	0	0	0	No
BCK_FAM343_12M	ERR525860	Family_343	BCK	12months	female	N/A	Healthy	23197827	27632	58339720	2111.31	676.5	9243	48	9467	0.000408099	0.91	19.84	Yes
BCK_FAM343_4M	ERR525861	Family_343	BCK	4months	female	N/A	Healthy	22193412	12158	31179772	2564.55	702	9380	0	0	0	0	0	No
BCK_FAM343_B	ERR525862	Family_343	BCK	Newborn	female	N/A	Healthy	15146010	4169	11850497	2842.53	461	32400	0	0	0	0	0	No
BCK_FAM343_M	ERR525863	Family_343	BCK	Mother	female	N/A	Healthy	25319189	114699	165273984	1440.94	604	3024	48	227024	0.00896648	0.91	473.98	Yes
BCK_FAM345_12M	ERR525864	Family_345	BCK	12months	female	N/A	Healthy	19682787	51576	84897190	1646.06	612	4671	44	1697	8.62e-05	0.85	3.81	Yes
BCK_FAM345_4M	ERR525865	Family_345	BCK	4months	female	N/A	Healthy	19881146	32495	75973183	2338	730	7713	0	59	2.97e-06	0.09	1.05	No
BCK_FAM345_B	ERR525866	Family_345	BCK	Newborn	female	N/A	Healthy	16260917	19361	40724330	2103.42	800	5623	0	44	2.71e-06	0.07	1.02	No
BCK_FAM345_M	ERR525867	Family_345	BCK	Mother	female	N/A	Healthy	21766601	129602	189885301	1465.14	613	3242	50	60998	0.00280237	0.92	126.99	Yes
BCK_FAM350_12M	ERR525868	Family_350	BCK	12months	male	N/A	Healthy	26452872	41852	101279909	2419.95	628	13140	0	0	0	0	0	No
BCK_FAM350_4M	ERR525869	Family_350	BCK	4months	male	N/A	Healthy	20868927	16309	34330822	2105.02	660	10436	0	31	1.49e-06	0.06	1.03	No
BCK_FAM350_B	ERR525870	Family_350	BCK	Newborn	male	N/A	Healthy	19692010	19697	41792367	2121.76	646	22221	0	22	1.12e-06	0.03	1.03	No
BCK_FAM350_M	ERR525871	Family_350	BCK	Mother	female	N/A	Healthy	27116969	100541	183716043	1827.27	659	5450	0	0	0	0	0	No
BCK_FAM367_12M	ERR525872	Family_367	BCK	12months	female	N/A	Healthy	23385929	66566	110751294	1663.78	685.5	3707	0	0	0	0	0	No
BCK_FAM367_4M	ERR525873	Family_367	BCK	4months	female	N/A	Healthy	19997921	34682	73716268	2125.49	848	4781	0	0	0	0	0	No
BCK_FAM367_B	ERR525874	Family_367	BCK	Newborn	female	N/A	Healthy	15892589	12211	55870028	4575.39	1053	19508	0	0	0	0	0	No
BCK_FAM367_M	ERR525875	Family_367	BCK	Mother	female	N/A	Healthy	19634305	126645	148486025	1172.46	564	1945	0	0	0	0	0	No
BCK_FAM377_12M	ERR525876	Family_377	BCK	12months	female	N/A	Healthy	24834745	44005	74645181	1696.29	619	5436	0	0	0	0	0	No
BCK_FAM377_4M	ERR525877	Family_377	BCK	4months	female	N/A	Healthy	19878960	30811	55216034	1792.09	749	4004	0	4	2.01e-07	0.01	1	No
BCK_FAM377_B	ERR525878	Family_377	BCK	Newborn	female	N/A	Healthy	14699722	8309	23072355	2776.79	696	12422	0	3	2.04e-07	0.01	1	No
BCK_FAM377_M	ERR525879	Family_377	BCK	Mother	female	N/A	Healthy	24098524	173154	232315527	1341.67	631	2454	0	0	0	0	0	No
BCK_FAM38_12M	ERR525880	Family_38	BCK	12months	female	N/A	Healthy	20031276	56340	91597678	1625.8	605	4348	0	0	0	0	0	No
BCK_FAM38_4M	ERR525885	Family_38	BCK	4months	female	N/A	Healthy	18019218	26577	57168592	2151.06	709	6411	0	0	0	0	0	No
BCK_FAM38_B	ERR525894	Family_38	BCK	Newborn	female	N/A	Healthy	22592210	7645	13433425	1757.15	805	2933	0	0	0	0	0	No
BCK_FAM38_M	ERR525895	Family_38	BCK	Mother	female	N/A	Healthy	21720121	104721	166981710	1594.54	641	3633	0	9	4.14e-07	0	1.76	No
BCK_FAM383_12M	ERR525881	Family_383	BCK	12months	female	N/A	Healthy	20645649	42945	85774955	1997.32	588	10755	43	13517	0.000654714	0.94	27.5	Yes
BCK_FAM383_4M	ERR525882	Family_383	BCK	4months	female	N/A	Healthy	20264569	10584	36062858	3407.3	810	25920	0	11	5.43e-07	0.02	1.03	No
BCK_FAM383_B	ERR525883	Family_383	BCK	Newborn	female	N/A	Healthy	18090319	1721	10265743	5964.99	1163	20772	0	16	8.84e-07	0.03	1.01	No
BCK_FAM383_M	ERR525884	Family_383	BCK	Mother	female	N/A	Healthy	18878245	151889	191546708	1261.1	605	2156	0	1	5.3e-08	0	1	No
BCK_FAM385_12M	ERR525886	Family_385	BCK	12months	female	N/A	Healthy	20621007	91713	132450325	1444.18	590	3390	0	0	0	0	0	No
BCK_FAM385_4M	ERR525887	Family_385	BCK	4months	female	N/A	Healthy	14835944	6913	14812184	2142.66	669	6968	0	0	0	0	0	No
BCK_FAM385_B	ERR525888	Family_385	BCK	Newborn	female	N/A	Healthy	22332571	13959	28611701	2049.7	626	10925	0	0	0	0	0	No
BCK_FAM385_M	ERR525889	Family_385	BCK	Mother	female	N/A	Healthy	20227071	93240	98549428	1056.94	554	1505	0	157	7.76e-06	0.22	1.16	No
BCK_FAM387_12M	ERR525890	Family_387	BCK	12months	female	N/A	Healthy	23016492	48740	79932575	1639.98	674	3678	56	1039839	0.045178	0.96	2054.37	Yes
BCK_FAM387_4M	ERR525891	Family_387	BCK	4months	female	N/A	Healthy	18252351	41452	51864448	1251.19	669	1978	42	1292	7.08e-05	0.79	3.02	Yes
BCK_FAM387_B	ERR525892	Family_387	BCK	Newborn	female	N/A	Healthy	23358891	10613	23590079	2222.75	607	32306	0	262	1.12e-05	0.35	1.29	No
BCK_FAM387_M	ERR525893	Family_387	BCK	Mother	female	N/A	Healthy	19203865	124432	157566567	1266.29	615	2085	0	1	5.21e-08	0	1	No
BCK_FAM39_12M	ERR525896	Family_39	BCK	12months	male	N/A	Healthy	24502735	82222	137603165	1673.56	581	6356	0	0	0	0	0	No
BCK_FAM39_4M	ERR525897	Family_39	BCK	4months	male	N/A	Healthy	19435462	26568	60008130	2258.66	654	12361	0	0	0	0	0	No
BCK_FAM39_B	ERR525902	Family_39	BCK	Newborn	male	N/A	Healthy	15929981	29173	51363738	1760.66	646	5108	0	0	0	0	0	No
BCK_FAM39_M	ERR525903	Family_39	BCK	Mother	female	N/A	Healthy	23200196	167578	203571964	1214.79	557	2231	0	0	0	0	0	No
BCK_FAM397_12M	ERR525898	Family_397	BCK	12months	female	N/A	Healthy	24879900	43226	73017401	1689.2	582	7004	0	0	0	0	0	No
BCK_FAM397_4M	ERR525899	Family_397	BCK	4months	female	N/A	Healthy	20675483	11088	23369635	2107.65	577	29641	0	0	0	0	0	No
BCK_FAM397_B	ERR525900	Family_397	BCK	Newborn	female	N/A	Healthy	18453636	5590	14647895	2620.37	621	14328	0	3	1.63e-07	0.01	1	No
BCK_FAM397_M	ERR525901	Family_397	BCK	Mother	female	N/A	Healthy	22554851	166190	226808078	1364.75	608	2715	0	1	4.43e-08	0	1	No
BCK_FAM42_12M	ERR525904	Family_42	BCK	12months	male	N/A	Healthy	23375428	54326	104996637	1932.71	672	6018	0	0	0	0	0	No
BCK_FAM42_4M	ERR525905	Family_42	BCK	4months	male	N/A	Healthy	19207157	24769	75396101	3043.97	679	14950	0	2	1.04e-07	0	1.86	No
BCK_FAM42_B	ERR525906	Family_42	BCK	Newborn	male	N/A	Healthy	20982962	6066	17744586	2925.25	500	58339	0	0	0	0	0	No
BCK_FAM42_M	ERR525907	Family_42	BCK	Mother	female	N/A	Healthy	24881184	87276	120134269	1376.49	589	2955	0	0	0	0	0	No
BCK_FAM45_12M	ERR525908	Family_45	BCK	12months	male	N/A	Healthy	16936066	53127	92182582	1735.14	630	5440	0	0	0	0	0	No
BCK_FAM45_4M	ERR525909	Family_45	BCK	4months	male	N/A	Healthy	21406526	12681	36036710	2841.79	744	10704	0	0	0	0	0	No
BCK_FAM45_B	ERR525910	Family_45	BCK	Newborn	male	N/A	Healthy	17835558	7312	17141131	2344.25	619	25582	0	0	0	0	0	No
BCK_FAM45_M	ERR525911	Family_45	BCK	Mother	female	N/A	Healthy	18758110	128395	156831404	1221.48	590	2109	0	219	1.17e-05	0.34	1.22	No
BCK_FAM503_12M	ERR525912	Family_503	BCK	12months	male	N/A	Healthy	24757619	74579	133103340	1784.73	634	5880	0	0	0	0	0	No
BCK_FAM503_4M	ERR525913	Family_503	BCK	4months	male	N/A	Healthy	20670923	41218	80399991	1950.6	769	4612	0	0	0	0	0	No
BCK_FAM503_B	ERR525914	Family_503	BCK	Newborn	male	N/A	Healthy	7801562	12308	23337708	1896.14	568	6672	0	0	0	0	0	No
BCK_FAM503_M	ERR525915	Family_503	BCK	Mother	female	N/A	Healthy	28884536	131906	221837433	1681.78	647	4387	0	0	0	0	0	No
BCK_FAM504_12M	ERR525916	Family_504	BCK	12months	male	N/A	Healthy	20598452	73018	118702860	1625.67	681	3701	0	0	0	0	0	No
BCK_FAM504_4M	ERR525917	Family_504	BCK	4months	male	N/A	Healthy	18305955	19873	36858306	1854.69	650	6560	0	1	5.46e-08	0	1	No
BCK_FAM504_B	ERR525918	Family_504	BCK	Newborn	male	N/A	Healthy	18862629	9854	20170689	2046.95	643	7855	0	0	0	0	0	No
BCK_FAM504_M	ERR525919	Family_504	BCK	Mother	female	N/A	Healthy	18745533	148762	175924644	1182.59	606	1919	0	5	2.67e-07	0	1.49	No
BCK_FAM507_12M	ERR525920	Family_507	BCK	12months	male	N/A	Healthy	19466283	68860	110916324	1610.75	686	3339	0	0	0	0	0	No
BCK_FAM507_4M	ERR525921	Family_507	BCK	4months	male	N/A	Healthy	21631711	20673	43956430	2126.27	684	8266	0	0	0	0	0	No
BCK_FAM507_B	ERR525922	Family_507	BCK	Newborn	male	N/A	Healthy	18912304	3810	18620025	4887.15	750.5	36666	0	0	0	0	0	No
BCK_FAM507_M	ERR525923	Family_507	BCK	Mother	female	N/A	Healthy	26541867	135729	213768129	1574.96	633	3874	0	0	0	0	0	No
BCK_FAM51_12M	ERR525925	Family_51	BCK	12months	female	N/A	Healthy	22719024	57161	108284282	1894.37	600	7618	0	0	0	0	0	No
BCK_FAM51_4M	ERR525929	Family_51	BCK	4months	female	N/A	Healthy	21802044	20999	49297650	2347.62	650	10848	0	0	0	0	0	No
BCK_FAM51_B	ERR525930	Family_51	BCK	Newborn	female	N/A	Healthy	17029588	7583	16505917	2176.7	715	6266	0	0	0	0	0	No
BCK_FAM51_M	ERR525931	Family_51	BCK	Mother	female	N/A	Healthy	19992176	97477	160429397	1645.82	691	3591	0	0	0	0	0	No
BCK_FAM511_12M	ERR525924	Family_511	BCK	12months	female	N/A	Healthy	25169851	49365	104082574	2108.43	657	8696	0	20	7.95e-07	0.04	1.01	No
BCK_FAM511_4M	ERR525926	Family_511	BCK	4months	female	N/A	Healthy	24696894	31406	86878975	2766.32	785	13752	0	1	4.05e-08	0	1	No
BCK_FAM511_B	ERR525927	Family_511	BCK	Newborn	female	N/A	Healthy	24731051	14897	51547881	3460.29	913	12986	0	0	0	0	0	No
BCK_FAM511_M	ERR525928	Family_511	BCK	Mother	female	N/A	Healthy	29041791	154647	236403499	1528.67	632	3408	51	7950	0.000273743	0.89	16.72	Yes
BCK_FAM521_12M	ERR525932	Family_521	BCK	12months	female	N/A	Healthy	20363379	40624	66670136	1641.15	574	10990	0	0	0	0	0	No
BCK_FAM521_4M	ERR525933	Family_521	BCK	4months	female	N/A	Healthy	22964459	20362	50443513	2477.34	611	13673	0	6	2.61e-07	0.01	1.04	No
BCK_FAM521_B	ERR525934	Family_521	BCK	Newborn	female	N/A	Healthy	21526681	472	5146238	10903	435	175271	0	8	3.72e-07	0.01	1	No
BCK_FAM521_M	ERR525935	Family_521	BCK	Mother	female	N/A	Healthy	26845292	124516	211176673	1695.98	681	3919	0	0	0	0	0	No
BCK_FAM526_12M	ERR525936	Family_526	BCK	12months	female	N/A	Healthy	27297582	44094	107978040	2448.81	851	7326	0	11	4.03e-07	0.02	1.07	No
BCK_FAM526_4M	ERR525937	Family_526	BCK	4months	female	N/A	Healthy	18825593	5880	28183019	4793.03	826	23077	0	0	0	0	0	No
BCK_FAM526_B	ERR525938	Family_526	BCK	Newborn	female	N/A	Healthy	28813758	7091	24659811	3477.62	628	30578	0	0	0	0	0	No
BCK_FAM526_M	ERR525939	Family_526	BCK	Mother	female	N/A	Healthy	23743720	87399	131184502	1500.98	690	2770	53	16914	0.000712357	0.92	34.93	Yes
BCK_FAM527_12M	ERR525940	Family_527	BCK	12months	female	N/A	Healthy	23774233	53584	86744939	1618.86	582	4940	0	0	0	0	0	No
BCK_FAM527_4M	ERR525941	Family_527	BCK	4months	female	N/A	Healthy	21346150	4612	19323145	4189.75	557	31438	0	0	0	0	0	No
BCK_FAM527_B	ERR525942	Family_527	BCK	Newborn	female	N/A	Healthy	16667443	427	5130717	12015.7	1564	51060	0	0	0	0	0	No
BCK_FAM527_M	ERR525943	Family_527	BCK	Mother	female	N/A	Healthy	22217605	68081	113191925	1662.61	610	5191	0	0	0	0	0	No
BCK_FAM53_12M	ERR525944	Family_53	BCK	12months	male	N/A	Healthy	22745563	57735	103081983	1785.43	614	7413	51	10086	0.000443427	0.93	20.61	Yes
BCK_FAM53_4M	ERR525949	Family_53	BCK	4months	male	N/A	Healthy	23912791	27016	65404074	2420.94	655.5	15709	51	51631	0.00215914	0.93	105.79	Yes
BCK_FAM53_B	ERR525954	Family_53	BCK	Newborn	male	N/A	Healthy	12985276	6639	24107161	3631.14	805	19395	0	19	1.46e-06	0.03	1	No
BCK_FAM53_M	ERR525955	Family_53	BCK	Mother	female	N/A	Healthy	18565230	101997	152428459	1494.44	616	3482	0	17	9.16e-07	0.03	1.04	No
BCK_FAM532_12M	ERR525945	Family_532	BCK	12months	male	N/A	Healthy	21018074	38693	58692732	1516.88	592	3900	0	0	0	0	0	No
BCK_FAM532_4M	ERR525946	Family_532	BCK	4months	male	N/A	Healthy	26971003	39552	92768657	2345.49	745	8146	0	15	5.56e-07	0.03	1	No
BCK_FAM532_B	ERR525947	Family_532	BCK	Newborn	male	N/A	Healthy	19283785	7614	15717865	2064.34	749	4759	0	5	2.59e-07	0.01	1	No
BCK_FAM532_M	ERR525948	Family_532	BCK	Mother	female	N/A	Healthy	17331459	76019	91770590	1207.21	571	2181	0	14	8.08e-07	0.03	1.03	No
BCK_FAM536_12M	ERR525950	Family_536	BCK	12months	male	N/A	Healthy	21994109	48039	101404266	2110.87	677	6709	0	0	0	0	0	No
BCK_FAM536_4M	ERR525951	Family_536	BCK	4months	male	N/A	Healthy	18352196	28242	50011823	1770.83	581	8412	0	0	0	0	0	No
BCK_FAM536_B	ERR525952	Family_536	BCK	Newborn	male	N/A	Healthy	16987526	31469	34290252	1089.65	616	1576	0	0	0	0	0	No
BCK_FAM536_M	ERR525953	Family_536	BCK	Mother	female	N/A	Healthy	19970130	138526	177292543	1279.85	645	2116	0	1	5.01e-08	0	1	No
BCK_FAM544_12M	ERR525956	Family_544	BCK	12months	female	N/A	Healthy	18126690	49129	86590204	1762.51	566	7483	0	0	0	0	0	No
BCK_FAM544_4M	ERR525957	Family_544	BCK	4months	female	N/A	Healthy	23492523	14010	43411433	3098.6	822	14943	0	1	4.26e-08	0	1	No
BCK_FAM544_B	ERR525958	Family_544	BCK	Newborn	female	N/A	Healthy	24172425	8825	17991295	2038.67	695	30520	0	0	0	0	0	No
BCK_FAM544_M	ERR525959	Family_544	BCK	Mother	female	N/A	Healthy	22161334	143538	193942944	1351.16	633	2491	0	1	4.51e-08	0	1	No
BCK_FAM546_12M	ERR525960	Family_546	BCK	12months	male	N/A	Healthy	22611797	68043	107848546	1585.01	617	4576	0	0	0	0	0	No
BCK_FAM546_4M	ERR525961	Family_546	BCK	4months	male	N/A	Healthy	23005831	26990	66270764	2455.38	689	20204	0	0	0	0	0	No
BCK_FAM546_B	ERR525962	Family_546	BCK	Newborn	male	N/A	Healthy	18412835	1474	7557351	5127.1	890.5	60109	0	0	0	0	0	No
BCK_FAM546_M	ERR525963	Family_546	BCK	Mother	female	N/A	Healthy	21850724	28356	46138551	1627.12	595	5974	0	0	0	0	0	No
BCK_FAM549_12M	ERR525964	Family_549	BCK	12months	female	N/A	Healthy	20192196	39611	79189269	1999.17	608	9902	13	703	3.48e-05	0.66	1.89	No
BCK_FAM549_4M	ERR525965	Family_549	BCK	4months	female	N/A	Healthy	20898645	10392	28269933	2720.36	648	20336	8	583	2.79e-05	0.6	1.68	No
BCK_FAM549_B	ERR525966	Family_549	BCK	Newborn	female	N/A	Healthy	15411930	764	10065387	13174.6	529.5	123050	3	392	2.54e-05	0.45	1.52	No
BCK_FAM549_M	ERR525967	Family_549	BCK	Mother	female	N/A	Healthy	20450961	140749	185256132	1316.22	628	2291	55	728774	0.0356352	0.94	1472	Yes
BCK_FAM560_12M	ERR525968	Family_560	BCK	12months	female	N/A	Healthy	23602541	44965	70286563	1563.14	598	4428	0	0	0	0	0	No
BCK_FAM560_4M	ERR525969	Family_560	BCK	4months	female	N/A	Healthy	15985294	13652	26629759	1950.61	526	33900	0	5	3.13e-07	0.01	1	No
BCK_FAM560_B	ERR525970	Family_560	BCK	Newborn	female	N/A	Healthy	26025649	11386	18767847	1648.33	807	2768	0	0	0	0	0	No
BCK_FAM560_M	ERR525971	Family_560	BCK	Mother	female	N/A	Healthy	20759665	121783	163583418	1343.24	600	2684	0	0	0	0	0	No
BCK_FAM565_12M	ERR525972	Family_565	BCK	12months	male	N/A	Healthy	18627725	41757	88089019	2109.56	617	17199	0	0	0	0	0	No
BCK_FAM565_4M	ERR525973	Family_565	BCK	4months	male	N/A	Healthy	19617441	19301	47142179	2442.47	594	22747	0	0	0	0	0	No
BCK_FAM565_B	ERR525974	Family_565	BCK	Newborn	male	N/A	Healthy	17881251	35624	64394848	1807.63	677	4824	0	11	6.15e-07	0.02	1	No
BCK_FAM565_M	ERR525975	Family_565	BCK	Mother	female	N/A	Healthy	18355753	125526	148576489	1183.63	609	1896	0	0	0	0	0	No
BCK_FAM566_12M	ERR525976	Family_566	BCK	12months	N/A	N/A	Healthy	19854320	62172	105053342	1689.72	618	4632	0	0	0	0	0	No
BCK_FAM566_4M	ERR525977	Family_566	BCK	4months	N/A	N/A	Healthy	16178111	5413	14934237	2758.96	584	18305	0	0	0	0	0	No
BCK_FAM566_B	ERR525978	Family_566	BCK	Newborn	N/A	N/A	Healthy	673491	3764	2319779	616.307	497	651	0	0	0	0	0	No
BCK_FAM566_M	ERR525979	Family_566	BCK	Mother	female	N/A	Healthy	18049394	149990	159092994	1060.69	563	1557	53	7777	0.000430873	0.94	15.82	Yes
BCK_FAM567_12M	ERR525980	Family_567	BCK	12months	female	N/A	Healthy	19347469	26262	59357804	2260.22	649	10405	0	0	0	0	0	No
BCK_FAM567_4M	ERR525981	Family_567	BCK	4months	female	N/A	Healthy	15720132	15318	36158516	2360.52	590.5	13672	0	0	0	0	0	No
BCK_FAM567_B	ERR525982	Family_567	BCK	Newborn	female	N/A	Healthy	22047959	8120	24669659	3038.14	596	38959	0	1	4.54e-08	0	1	No
BCK_FAM567_M	ERR525983	Family_567	BCK	Mother	female	N/A	Healthy	21290636	50029	102526311	2049.34	609	11793	0	0	0	0	0	No
BCK_FAM570_12M	ERR525984	Family_570	BCK	12months	female	N/A	Healthy	20515461	36508	87333636	2392.18	669	11767	0	0	0	0	0	No
BCK_FAM570_4M	ERR525985	Family_570	BCK	4months	female	N/A	Healthy	21611085	16106	48162893	2990.37	696	22859	0	0	0	0	0	No
BCK_FAM570_B	ERR525986	Family_570	BCK	Newborn	female	N/A	Healthy	21839444	3108	23866215	7678.96	1064	35583	0	27	1.24e-06	0.04	1.09	No
BCK_FAM570_M	ERR525987	Family_570	BCK	Mother	female	N/A	Healthy	21548951	85559	125907916	1471.59	612	3379	0	4	1.86e-07	0	1.29	No
BCK_FAM572_12M	ERR525988	Family_572	BCK	12months	female	N/A	Healthy	19301856	29394	67923195	2310.78	615	15101	0	0	0	0	0	No
BCK_FAM572_4M	ERR525989	Family_572	BCK	4months	female	N/A	Healthy	17887535	28803	68831731	2389.74	651	12189	0	0	0	0	0	No
BCK_FAM572_B	ERR525990	Family_572	BCK	Newborn	female	N/A	Healthy	15285022	17736	38257833	2157.07	628.5	18354	0	0	0	0	0	No
BCK_FAM572_M	ERR525991	Family_572	BCK	Mother	female	N/A	Healthy	17696673	92543	132962069	1436.76	629	2991	0	0	0	0	0	No
BCK_FAM577_12M	ERR525992	Family_577	BCK	12months	female	N/A	Healthy	18747518	122193	173531609	1420.14	669	2515	0	3	1.6e-07	0	1	No
BCK_FAM577_4M	ERR525993	Family_577	BCK	4months	female	N/A	Healthy	24119663	14964	54218636	3623.27	842	21794	0	0	0	0	0	No
BCK_FAM577_B	ERR525994	Family_577	BCK	Newborn	female	N/A	Healthy	15633817	1937	11825996	6105.32	714	39263	0	0	0	0	0	No
BCK_FAM577_M	ERR525995	Family_577	BCK	Mother	female	N/A	Healthy	21226190	164071	181627498	1107.01	577	1699	16	2640	0.000124375	0.77	5.94	No
BCK_FAM582_12M	ERR525996	Family_582	BCK	12months	female	N/A	Healthy	18474884	42883	91012988	2122.36	624	12792	0	1	5.41e-08	0	1	No
BCK_FAM582_4M	ERR525997	Family_582	BCK	4months	female	N/A	Healthy	19405934	11031	28214994	2557.79	649	15356	0	5	2.58e-07	0.01	1	No
BCK_FAM582_B	ERR525998	Family_582	BCK	Newborn	female	N/A	Healthy	15860821	1881	7708247	4097.95	942	68107	0	1	6.3e-08	0	1	No
BCK_FAM582_M	ERR525999	Family_582	BCK	Mother	female	N/A	Healthy	17888423	164885	212986397	1291.73	605	2380	0	8	4.47e-07	0.01	1	No
BCK_FAM585_12M	ERR526000	Family_585	BCK	12months	male	N/A	Healthy	22385636	81366	145044764	1782.62	635	5205	0	1	4.47e-08	0	1	No
BCK_FAM585_4M	ERR526001	Family_585	BCK	4months	male	N/A	Healthy	15291767	26641	25835572	969.767	608	1196	0	3	1.96e-07	0	1	No
BCK_FAM585_B	ERR526002	Family_585	BCK	Newborn	male	N/A	Healthy	17146893	13731	21699708	1580.34	685	3127	0	12	7e-07	0.02	1.04	No
BCK_FAM585_M	ERR526003	Family_585	BCK	Mother	female	N/A	Healthy	19641291	121786	153703113	1262.08	627	2146	58	52992	0.00269799	0.95	103.58	Yes
BCK_FAM587_12M	ERR526004	Family_587	BCK	12months	male	N/A	Healthy	24142777	43465	75789508	1743.69	609	5859	0	3	1.24e-07	0	1	No
BCK_FAM587_4M	ERR526005	Family_587	BCK	4months	male	N/A	Healthy	23721405	13842	43314256	3129.19	767	23790	0	4	1.69e-07	0.01	1	No
BCK_FAM587_B	ERR526006	Family_587	BCK	Newborn	male	N/A	Healthy	20774181	7212	24135698	3346.6	625	30720	0	2	9.63e-08	0	1	No
BCK_FAM587_M	ERR526007	Family_587	BCK	Mother	female	N/A	Healthy	23510674	171043	230683940	1348.69	609	2693	0	6	2.55e-07	0	2.01	No
BCK_FAM589_12M	ERR526008	Family_589	BCK	12months	male	N/A	Healthy	22096043	59826	120188831	2008.97	646	8964	0	1	4.53e-08	0	1	No
BCK_FAM589_4M	ERR526009	Family_589	BCK	4months	male	N/A	Healthy	23352496	9762	16143715	1653.73	550	11456	0	0	0	0	0	No
BCK_FAM589_B	ERR526010	Family_589	BCK	Newborn	male	N/A	Healthy	14295846	9081	24142241	2658.54	813	7726	0	1	7e-08	0	1	No
BCK_FAM589_M	ERR526011	Family_589	BCK	Mother	female	N/A	Healthy	18572084	114020	144777983	1269.76	578	2486	46	2943	0.000158464	0.84	6.48	Yes
BCK_FAM590_12M	ERR526012	Family_590	BCK	12months	female	N/A	Healthy	23882987	37915	82464401	2174.98	662	10543	0	0	0	0	0	No
BCK_FAM590_4M	ERR526013	Family_590	BCK	4months	female	N/A	Healthy	20984951	32560	93801521	2880.88	784	12236	0	0	0	0	0	No
BCK_FAM590_B	ERR526014	Family_590	BCK	Newborn	female	N/A	Healthy	17488583	35329	57827692	1636.83	627	5113	0	0	0	0	0	No
BCK_FAM590_M	ERR526015	Family_590	BCK	Mother	female	N/A	Healthy	18648966	94250	136054222	1443.55	605	3191	0	0	0	0	0	No
BCK_FAM591_12M	ERR526016	Family_591	BCK	12months	male	N/A	Healthy	25894616	24267	66963477	2759.45	573	18418	0	1	3.86e-08	0	1	No
BCK_FAM591_4M	ERR526017	Family_591	BCK	4months	male	N/A	Healthy	18401724	18042	50607480	2804.98	670	16841	0	0	0	0	0	No
BCK_FAM591_B	ERR526018	Family_591	BCK	Newborn	male	N/A	Healthy	13640798	16767	36935665	2202.88	603	13333	0	0	0	0	0	No
BCK_FAM591_M	ERR526019	Family_591	BCK	Mother	female	N/A	Healthy	17503763	108506	139555902	1286.16	635	2205	0	1	5.71e-08	0	1	No
BCK_FAM598_12M	ERR526020	Family_598	BCK	12months	female	N/A	Healthy	17844532	39468	74790323	1894.96	590	9585	0	0	0	0	0	No
BCK_FAM598_4M	ERR526021	Family_598	BCK	4months	female	N/A	Healthy	18298294	12333	42262844	3426.81	649	23178	0	0	0	0	0	No
BCK_FAM598_B	ERR526022	Family_598	BCK	Newborn	female	N/A	Healthy	4869357	7230	14630363	2023.56	544	16878	0	0	0	0	0	No
BCK_FAM598_M	ERR526023	Family_598	BCK	Mother	female	N/A	Healthy	17415159	35050	64282403	1834.02	645	5875	0	0	0	0	0	No
BCK_FAM599_12M	ERR526024	Family_599	BCK	12months	male	N/A	Healthy	14124779	69871	116060437	1661.07	589	5428	0	3	2.12e-07	0	2.65	No
BCK_FAM599_4M	ERR526025	Family_599	BCK	4months	male	N/A	Healthy	4573873	10421	16471525	1580.61	571	4813	0	0	0	0	0	No
BCK_FAM599_B	ERR526026	Family_599	BCK	Newborn	male	N/A	Healthy	14968389	10000	18960693	1896.07	627	6442	0	3	2e-07	0.01	1	No
BCK_FAM599_M	ERR526027	Family_599	BCK	Mother	female	N/A	Healthy	18167324	168826	220922342	1308.58	592	2507	0	0	0	0	0	No
BCK_FAM608_12M	ERR526028	Family_608	BCK	12months	female	N/A	Healthy	16141929	45744	84778364	1853.32	655	6196	0	0	0	0	0	No
BCK_FAM608_4M	ERR526029	Family_608	BCK	4months	female	N/A	Healthy	17116986	13103	30156839	2301.52	607	11704	0	0	0	0	0	No
BCK_FAM608_B	ERR526030	Family_608	BCK	Newborn	female	N/A	Healthy	11993965	10164	25563210	2515.07	670	22093	0	0	0	0	0	No
BCK_FAM608_M	ERR526031	Family_608	BCK	Mother	female	N/A	Healthy	17093279	72417	121391874	1676.29	635	4472	0	1	5.85e-08	0	1	No
BCK_FAM615_12M	ERR526032	Family_615	BCK	12months	female	N/A	Healthy	10857992	76684	112734692	1470.12	600	3358	0	1	9.21e-08	0	1	No
BCK_FAM615_4M	ERR526033	Family_615	BCK	4months	female	N/A	Healthy	14024110	37960	51367757	1353.21	597	2715	0	0	0	0	0	No
BCK_FAM615_B	ERR526034	Family_615	BCK	Newborn	female	N/A	Healthy	12083921	13877	28059659	2022.03	682	6730	0	0	0	0	0	No
BCK_FAM615_M	ERR526035	Family_615	BCK	Mother	female	N/A	Healthy	14984890	169380	206357787	1218.31	592	2050	36	1039	6.93e-05	0.81	2.52	Yes
BCK_FAM622_12M	ERR526036	Family_622	BCK	12months	female	N/A	Healthy	13329366	45441	99844761	2197.24	670	8495	0	0	0	0	0	No
BCK_FAM622_4M	ERR526037	Family_622	BCK	4months	female	N/A	Healthy	12680101	28008	36776557	1313.07	578	2573	0	0	0	0	0	No
BCK_FAM622_B	ERR526038	Family_622	BCK	Newborn	female	N/A	Healthy	12244139	9846	15956771	1620.63	648	3793	0	0	0	0	0	No
BCK_FAM622_M	ERR526039	Family_622	BCK	Mother	female	N/A	Healthy	17524974	170129	179019905	1052.26	604	1462	0	0	0	0	0	No
BCK_FAM624_12M	ERR526040	Family_624	BCK	12months	female	N/A	Healthy	17639089	50147	85728003	1709.53	631	5411	0	8	4.54e-07	0.02	1	No
BCK_FAM624_4M	ERR526041	Family_624	BCK	4months	female	N/A	Healthy	17682423	5105	21442890	4200.37	797	38959	0	0	0	0	0	No
BCK_FAM624_B	ERR526042	Family_624	BCK	Newborn	female	N/A	Healthy	12616977	13107	28717215	2190.98	746	7057	0	0	0	0	0	No
BCK_FAM624_M	ERR526043	Family_624	BCK	Mother	female	N/A	Healthy	18623973	114808	178313796	1553.15	600	3975	55	2220	0.000119201	0.91	4.67	Yes
BCK_FAM626_12M	ERR526044	Family_626	BCK	12months	female	N/A	Healthy	15266850	51228	85336518	1665.82	595	5236	0	5	3.28e-07	0.01	1	No
BCK_FAM626_4M	ERR526045	Family_626	BCK	4months	female	N/A	Healthy	16255253	22097	60576369	2741.38	745	11472	0	0	0	0	0	No
BCK_FAM626_B	ERR526046	Family_626	BCK	Newborn	female	N/A	Healthy	15117313	2369	23617195	9969.27	610	74068	0	0	0	0	0	No
BCK_FAM626_M	ERR526047	Family_626	BCK	Mother	female	N/A	Healthy	15016231	116983	177439751	1516.8	605	3771	53	32276	0.00214941	0.94	66.33	Yes
BCK_FAM633_12M	ERR526048	Family_633	BCK	12months	male	N/A	Healthy	18999074	46999	77067861	1639.78	634	4387	0	15	7.9e-07	0.02	1	No
BCK_FAM633_4M	ERR526049	Family_633	BCK	4months	male	N/A	Healthy	16784824	16603	49306402	2969.73	878	10013	0	26	1.55e-06	0.04	1.02	No
BCK_FAM633_B	ERR526050	Family_633	BCK	Newborn	male	N/A	Healthy	16959294	100492	97551403	970.738	552	1302	0	16	9.43e-07	0.02	1	No
BCK_FAM633_M	ERR526051	Family_633	BCK	Mother	female	N/A	Healthy	18540527	143372	171060767	1193.13	611	1937	0	1	5.39e-08	0	1	No
BCK_FAM635_12M	ERR526052	Family_635	BCK	12months	male	N/A	Healthy	17508960	50944	102109012	2004.34	589	11016	51	31237	0.00178406	0.95	63.32	Yes
BCK_FAM635_4M	ERR526053	Family_635	BCK	4months	male	N/A	Healthy	18488988	24985	46737215	1870.61	715	4733	5	212	1.15e-05	0.22	1.9	No
BCK_FAM635_B	ERR526054	Family_635	BCK	Newborn	male	N/A	Healthy	4166431	13848	23681909	1710.13	581	6490	0	2	4.8e-07	0	1	No
BCK_FAM635_M	ERR526055	Family_635	BCK	Mother	female	N/A	Healthy	17848775	110930	161755726	1458.18	600	3489	0	2	1.12e-07	0	1	No
BCK_FAM637_12M	ERR526056	Family_637	BCK	12months	male	N/A	Healthy	27417406	55509	96823805	1744.29	605	6915	0	0	0	0	0	No
BCK_FAM637_4M	ERR526057	Family_637	BCK	4months	male	N/A	Healthy	20356690	13088	46090046	3521.55	776	22527	0	9	4.42e-07	0.01	1	No
BCK_FAM637_B	ERR526058	Family_637	BCK	Newborn	male	N/A	Healthy	12407207	8768	23675642	2700.23	536	26774	0	13	1.05e-06	0.02	1	No
BCK_FAM637_M	ERR526059	Family_637	BCK	Mother	female	N/A	Healthy	24678552	108448	114743540	1058.05	576	1536	0	0	0	0	0	No
BCK_FAM640_12M	ERR526060	Family_640	BCK	12months	female	N/A	Healthy	19857505	52440	73860694	1408.48	536	4409	0	0	0	0	0	No
BCK_FAM640_4M	ERR526061	Family_640	BCK	4months	female	N/A	Healthy	18362369	34926	76635512	2194.23	783	5760	0	0	0	0	0	No
BCK_FAM640_B	ERR526062	Family_640	BCK	Newborn	female	N/A	Healthy	11241533	2814	8112191	2882.8	555	23665	0	0	0	0	0	No
BCK_FAM640_M	ERR526063	Family_640	BCK	Mother	female	N/A	Healthy	18957410	100950	157895809	1564.1	586	4487	0	15	7.91e-07	0	2.63	No
BCK_FAM7_12M	ERR526068	Family_7	BCK	12months	female	N/A	Healthy	17677866	42669	98731391	2313.89	733	8666	0	0	0	0	0	No
BCK_FAM7_4M	ERR526069	Family_7	BCK	4months	female	N/A	Healthy	14197471	15342	24339536	1586.46	565	11894	0	0	0	0	0	No
BCK_FAM7_B	ERR526074	Family_7	BCK	Newborn	female	N/A	Healthy	15942073	10298	28451082	2762.78	805	9693	0	0	0	0	0	No
BCK_FAM7_M	ERR526075	Family_7	BCK	Mother	female	N/A	Healthy	18322916	108905	146419906	1344.47	631	2415	0	1	5.46e-08	0	1	No
BCK_FAM70_12M	ERR526064	Family_70	BCK	12months	male	N/A	Healthy	26600586	79363	123277825	1553.34	661	3161	53	1745	6.56e-05	0.83	3.97	Yes
BCK_FAM70_4M	ERR526065	Family_70	BCK	4months	male	N/A	Healthy	21464410	30605	60112972	1964.16	806	4408	0	0	0	0	0	No
BCK_FAM70_B	ERR526066	Family_70	BCK	Newborn	male	N/A	Healthy	27182266	20454	63398716	3099.58	860	11470	0	0	0	0	0	No
BCK_FAM70_M	ERR526067	Family_70	BCK	Mother	female	N/A	Healthy	24862810	119026	192605067	1618.18	661	3581	0	1	4.02e-08	0	1	No
BCK_FAM78_12M	ERR526070	Family_78	BCK	12months	male	N/A	Healthy	24510353	72258	121486471	1681.29	626	4472	0	143	5.83e-06	0.23	1.15	No
BCK_FAM78_4M	ERR526071	Family_78	BCK	4months	male	N/A	Healthy	25181600	28248	71991257	2548.54	733	15785	0	22	8.74e-07	0.04	1.03	No
BCK_FAM78_B	ERR526072	Family_78	BCK	Newborn	male	N/A	Healthy	14652669	13303	23943717	1799.87	583	6665	0	0	0	0	0	No
BCK_FAM78_M	ERR526073	Family_78	BCK	Mother	female	N/A	Healthy	16395056	115324	144419566	1252.29	573	2432	55	71411	0.00435564	0.94	143.74	Yes
BCK_FAM82_12M	ERR526076	Family_82	BCK	12months	female	N/A	Healthy	20554309	65733	126646328	1926.68	655	7028	0	0	0	0	0	No
BCK_FAM82_4M	ERR526077	Family_82	BCK	4months	female	N/A	Healthy	17036237	51730	100711929	1946.88	640.5	8375	0	0	0	0	0	No
BCK_FAM82_B	ERR526078	Family_82	BCK	Newborn	female	N/A	Healthy	16178307	12250	33174457	2708.12	729.5	11970	0	0	0	0	0	No
BCK_FAM82_M	ERR526079	Family_82	BCK	Mother	female	N/A	Healthy	20626749	121036	186130702	1537.81	619	3756	0	0	0	0	0	No
BCK_FAM87_12M	ERR526080	Family_87	BCK	12months	female	N/A	Healthy	18581872	74142	121313011	1636.23	655	3927	0	0	0	0	0	No
BCK_FAM87_4M	ERR526081	Family_87	BCK	4months	female	N/A	Healthy	28067611	11637	35885049	3083.7	683	26792	0	16	5.7e-07	0.03	1	No
BCK_FAM87_B	ERR526082	Family_87	BCK	Newborn	female	N/A	Healthy	18916181	9939	14773366	1486.4	750	2303	0	0	0	0	0	No
BCK_FAM87_M	ERR526083	Family_87	BCK	Mother	female	N/A	Healthy	16422512	155101	184827803	1191.66	604	1921	0	2	1.22e-07	0	1	No
BCK_FAM9_12M	ERR526084	Family_9	BCK	12months	male	N/A	Healthy	24813685	38348	88210023	2300.25	754	6934	0	0	0	0	0	No
BCK_FAM9_4M	ERR526085	Family_9	BCK	4months	male	N/A	Healthy	23413076	25150	39936717	1587.94	699	3120	0	0	0	0	0	No
BCK_FAM9_B	ERR526086	Family_9	BCK	Newborn	male	N/A	Healthy	26799167	291	5093710	17504.2	750	106971	0	1	3.73e-08	0	1	No
BCK_FAM9_M	ERR526087	Family_9	BCK	Mother	female	N/A	Healthy	23060642	111713	174435318	1561.46	636	3638	0	0	0	0	0	No
CNA_C1	N/A	N/A	CNA	55	male	31	Healthy	23177916	74845	105065703	1403.78	502	5069	0	27	1.1649e-06	0.0375	0.05	No
CNA_C2	N/A	N/A	CNA	55	female	40.8	T2-Diabetes	25548170	171181	195862832	1144.19	462	2682	0	18	7.04551e-07	0.0287	0.03	No
CNA_C3	N/A	N/A	CNA	27	female	35	Healthy	30669557	219258	256345070	1169.15	496	2384	52	8984	0.000292929	0.9513	16.7	Yes
CNA_C4	N/A	N/A	CNA	30	male	33.1	Healthy	23297410	214644	270775067	1261.51	493	3055	0	19	8.15541e-07	0.0292	0.03	No
CNA_C5	N/A	N/A	CNA	84	female	27.3	T2-Diabetes	24663218	165072	214077561	1296.87	491	3521	50	44326	0.00179725	0.9532	60.84	Yes
CNA_C6	N/A	N/A	CNA	51	female	44.2	Healthy	25737722	159052	185893738	1168.76	454	3107	0	34	1.32102e-06	0.0519	0.06	No
CNA_C8	N/A	N/A	CNA	33	female	38	Healthy	31988194	113234	171040413	1510.5	551	4259	0	17	5.31446e-07	0.0246	0.03	No
CNA_CN2	N/A	N/A	CNA	N/A	N/A	NA	N/A	24137143	185803	225882380	1215.71	504	2636	53	103695	0.00429608	0.9378	118.63	Yes
CNA_CN3	N/A	N/A	CNA	43	female	32.3	T2-Diabetes	26294968	187443	211582378	1128.78	490	2218	55	13790	0.000524435	0.9274	24.78	Yes
CNA_CN4	N/A	N/A	CNA	20	female	27.3	Healthy	27118440	154632	172646877	1116.5	478	2182	58	13413	0.000494608	0.9491	24.49	Yes
CNA_CN5	N/A	N/A	CNA	21	male	25.2	Healthy	26540276	138259	163730431	1184.23	480	2576	58	13449	0.000506739	0.9494	24.62	Yes
CNA_G1	N/A	N/A	CNA	34	female	28.2	T2-Diabetes	29620497	134109	160925678	1199.96	452	3540	53	10213	0.000344795	0.9461	18.76	Yes
CNA_G2	N/A	N/A	CNA	45	male	39.1	T2-Diabetes	15429818	115269	127669607	1107.58	497	2038	0	70	4.53667e-06	0.1016	0.12	No
CNA_G3	N/A	N/A	CNA	39	male	40.3	T2-Diabetes	30408907	213339	232091013	1087.9	456	2365	54	59798	0.00196646	0.9338	83.93	Yes
CNA_G4	N/A	N/A	CNA	69	male	36.3	Healthy	26719359	242294	259068914	1069.23	484	1901	0	70	2.61982e-06	0.1014	0.13	No
CNA_G5	N/A	N/A	CNA	68	female	40.3	Healthy	24747900	144819	204911972	1414.95	489	4674	47	22022	0.000889853	0.9305	37.74	Yes
CNA_G6	N/A	N/A	CNA	54	female	26.1	Healthy	23431809	189253	242688062	1282.35	497	3234	50	245959	0.0104968	0.9527	165.76	Yes
CNA_G7	N/A	N/A	CNA	65	female	40.7	T2-Diabetes	26209678	102754	181023228	1761.71	503	8431	1	121	4.61662e-06	0.1578	0.2	No
CNA_G8	N/A	N/A	CNA	41	female	26.2	T2-Diabetes	25549876	146510	191090842	1304.29	491	3821	0	75	2.93543e-06	0.1045	0.13	No
CNA_H1	N/A	N/A	CNA	65	female	24.7	T2-Diabetes	20064561	100955	129114625	1278.93	472	3610	0	88	4.38584e-06	0.1199	0.15	No
CNA_H10	N/A	N/A	CNA	45	female	24.9	Healthy	25383456	141016	182615359	1295	454	4525	0	43	1.69402e-06	0.0592	0.07	No
CNA_H11	N/A	N/A	CNA	55	male	37.4	T2-Diabetes	22110986	137688	157118315	1141.12	477	2448	57	19558	0.000884538	0.9649	34.41	Yes
CNA_H13	N/A	N/A	CNA	62	male	30	Healthy	22797964	92744	133849836	1443.22	494	4795	0	39	1.71068e-06	0.0615	0.07	No
CNA_H14	N/A	N/A	CNA	44	female	43.7	T2-Diabetes	22358012	148510	180954105	1218.46	487	2935	55	57080	0.002553	0.9547	81.95	Yes
CNA_H5	N/A	N/A	CNA	55	male	31.8	Healthy	23035492	145425	184738701	1270.34	472	3478	60	77866	0.00338026	0.9549	100.53	Yes
CNA_H6	N/A	N/A	CNA	65	male	30	T2-Diabetes	26442216	196861	235332436	1195.42	475	2887	50	171448	0.00648387	0.9512	147.56	Yes
CNA_H7	N/A	N/A	CNA	56	male	42.1	T2-Diabetes	29851503	144687	183196403	1266.16	478	3410	0	85	2.84743e-06	0.1124	0.13	No
CNA_H8	N/A	N/A	CNA	55	male	44	T2-Diabetes	24994334	124310	138235227	1112.02	464	2347	56	78771	0.00315155	0.9552	102.37	Yes
CNA_H9	N/A	N/A	CNA	55	female	36.3	T2-Diabetes	25273545	173740	190412200	1095.96	478	2149	0	53	2.09705e-06	0.0844	0.1	No
CNA_K1	N/A	N/A	CNA	69	female	35	T2-Diabetes	21815870	175536	170930217	973.762	444	1654	51	15569	0.000713655	0.9457	27.46	Yes
CNA_K10	N/A	N/A	CNA	55	male	35.1	T2-Diabetes	29388781	118738	158443392	1334.39	466	4751	52	27877	0.000948559	0.9266	46.15	Yes
CNA_K11	N/A	N/A	CNA	55	female	36.1	Healthy	15248205	107457	120401309	1120.46	474	2325	1	752	4.93173e-05	0.6478	1.26	No
CNA_K2	N/A	N/A	CNA	44	female	33.4	Healthy	21930161	145065	173422741	1195.48	484	2693	60	27188	0.00123975	0.9513	45.44	Yes
CNA_K3	N/A	N/A	CNA	49	female	28	Healthy	33592372	166786	204263333	1224.7	470	3083	52	12841	0.000382259	0.9399	23.42	Yes
CNA_K4	N/A	N/A	CNA	N/A	N/A	NA	N/A	29944044	177032	175328456	990.377	457	1639	65	5295	0.00017683	0.9658	9.98	Yes
CNA_K5	N/A	N/A	CNA	50	female	32.6	T2-Diabetes	34179737	129119	181332163	1404.38	467	5393	58	20159	0.000589794	0.9539	35.07	Yes
CNA_K6	N/A	N/A	CNA	29	female	47.4	Healthy	28457897	100715	161890542	1607.41	509	6018	54	6410	0.000225245	0.9437	11.98	Yes
CNA_K7	N/A	N/A	CNA	29	female	31.9	Healthy	30549305	194306	252814907	1301.12	510	3121	55	192821	0.0063118	0.9148	153.18	Yes
CNA_NO1	N/A	N/A	CNA	23	male	21.7	Healthy	25795244	60610	103904251	1714.31	497	8121	0	8	3.10135e-07	0.0115	0.01	No
CNA_NO10	N/A	N/A	CNA	41	male	26.6	Healthy	25717327	145464	176015671	1210.03	472	3001	0	0	0	0	0	No
CNA_NO11	N/A	N/A	CNA	26	male	23.9	Healthy	24378967	175002	216370125	1236.39	485	2932	0	0	0	0	0	No
CNA_NO12	N/A	N/A	CNA	27	female	28.6	Healthy	25724129	109480	157099066	1434.96	504	4225	0	0	0	0	0	No
CNA_NO13	N/A	N/A	CNA	35	male	20.3	Healthy	26581680	244488	274839773	1124.14	454	2605	0	0	0	0	0	No
CNA_NO14	N/A	N/A	CNA	N/A	N/A	NA	N/A	27363579	152389	174616883	1145.86	452	2843	0	0	0	0	0	No
CNA_NO15	N/A	N/A	CNA	50	female	25.9	Healthy	23078520	238545	205494659	861.45	436	1240	0	1	4.33303e-08	0.001	0	No
CNA_NO16	N/A	N/A	CNA	47	male	30.9	Healthy	31594998	178629	219975948	1231.47	469	3199	0	22	6.96313e-07	0.0198	0.03	No
CNA_NO17	N/A	N/A	CNA	N/A	N/A	NA	N/A	23754721	116008	154263127	1329.76	475	4155	0	4	1.68388e-07	0.0042	0	No
CNA_NO18	N/A	N/A	CNA	N/A	N/A	NA	N/A	27500361	120591	141550586	1173.81	442	3518	0	18	6.54537e-07	0.0242	0.03	No
CNA_NO19	N/A	N/A	CNA	32	female	19.3	Healthy	23398509	179994	203853431	1132.56	453	2793	0	8	3.41902e-07	0.0087	0.01	No
CNA_NO2	N/A	N/A	CNA	37	female	20.5	Healthy	29034245	248272	283516203	1141.96	478	2381	58	11465	0.000394879	0.914	20.6	Yes
CNA_NO20	N/A	N/A	CNA	26	male	27.9	Healthy	25281703	117054	165602397	1414.75	495	4460	52	41859	0.0016557	0.9281	63.33	Yes
CNA_NO21	N/A	N/A	CNA	23	male	24.8	Healthy	25104661	194454	219843108	1130.57	463	2496	0	8	3.18666e-07	0.0121	0.01	No
CNA_NO22	N/A	N/A	CNA	26	male	30.2	Healthy	27359706	192782	215360949	1117.12	464	2317	59	4148	0.00015161	0.9513	7.94	Yes
CNA_NO23	N/A	N/A	CNA	26	female	26.5	Healthy	26812358	196490	199457878	1015.1	449	1844	0	7	2.61074e-07	0.009	0	No
CNA_NO3A	N/A	N/A	CNA	40	male	23.4	Healthy	31331099	242531	257669579	1062.42	461	2051	0	1	3.19172e-08	0.002	0	No
CNA_NO3B	N/A	N/A	CNA	N/A	N/A	NA	N/A	30051148	246414	256467476	1040.8	463	1921	0	3	9.98298e-08	0.006	0	No
CNA_NO4	N/A	N/A	CNA	26	male	24.2	Healthy	29823312	232697	264971122	1138.7	481	2342	0	7	2.34716e-07	0.011	0	No
CNA_NO5	N/A	N/A	CNA	28	male	22.2	Healthy	27222217	199331	229656448	1152.14	472	2535	42	11862	0.000435747	0.866	20.7	Yes
CNA_NO6	N/A	N/A	CNA	28	male	23.5	Healthy	22437928	180731	183411019	1014.83	469	1702	0	16	7.13078e-07	0.024	0	No
CNA_NO8	N/A	N/A	CNA	32	female	20	Healthy	20800294	139842	151196356	1081.19	454	2308	0	0	0	0	0	No
CNA_NO9	N/A	N/A	CNA	34	female	23.8	Healthy	23466403	95678	123113478	1286.75	448	4343	0	0	0	0	0	No
HAD_1927149	N/A	N/A	HAD	N/A	N/A	N/A	N/A	14509048	N/A	N/A	N/A	N/A	N/A	0	30	2.06768e-06	0.0052	0.01	No
HAD_1929408	N/A	N/A	HAD	N/A	N/A	N/A	N/A	31667557	N/A	N/A	N/A	N/A	N/A	0	46	1.45259e-06	0.0074	0.01	No
HAD_1929484	N/A	N/A	HAD	N/A	N/A	N/A	N/A	8023250	N/A	N/A	N/A	N/A	N/A	0	23	2.86667e-06	0.0037	0	No
HAD_1929485	N/A	N/A	HAD	N/A	N/A	N/A	N/A	4582373	N/A	N/A	N/A	N/A	N/A	0	5	1.09114e-06	0.0008	0	No
HAD_1929563	N/A	N/A	HAD	N/A	N/A	N/A	N/A	13965176	N/A	N/A	N/A	N/A	N/A	0	31	2.21981e-06	0.0049	0	No
HAD_1929574	N/A	N/A	HAD	N/A	N/A	N/A	N/A	10368513	N/A	N/A	N/A	N/A	N/A	0	8	7.71567e-07	0.0013	0	No
HAD_1930121	N/A	N/A	HAD	N/A	N/A	N/A	N/A	34860393	N/A	N/A	N/A	N/A	N/A	0	28	8.03204e-07	0.0045	0	No
HAD_1930122	N/A	N/A	HAD	N/A	N/A	N/A	N/A	15283833	N/A	N/A	N/A	N/A	N/A	0	24	1.57029e-06	0.0039	0	No
HAD_1930123	N/A	N/A	HAD	N/A	N/A	N/A	N/A	36600411	N/A	N/A	N/A	N/A	N/A	0	46	1.25682e-06	0.0073	0.01	No
HAD_1930128	N/A	N/A	HAD	N/A	N/A	N/A	N/A	14926939	N/A	N/A	N/A	N/A	N/A	0	23	1.54084e-06	0.0037	0	No
HAD_1930132	N/A	N/A	HAD	N/A	N/A	N/A	N/A	4278117	N/A	N/A	N/A	N/A	N/A	0	7	1.63623e-06	0.0011	0	No
HAD_1930133	N/A	N/A	HAD	N/A	N/A	N/A	N/A	4896636	N/A	N/A	N/A	N/A	N/A	0	0	0	0	0	No
HAD_1930134	N/A	N/A	HAD	N/A	N/A	N/A	N/A	10999317	N/A	N/A	N/A	N/A	N/A	0	27	2.4547e-06	0.0048	0.01	No
HAD_1930136	N/A	N/A	HAD	N/A	N/A	N/A	N/A	13262019	N/A	N/A	N/A	N/A	N/A	0	24	1.80968e-06	0.0038	0	No
HAD_1930138	N/A	N/A	HAD	N/A	N/A	N/A	N/A	4698201	N/A	N/A	N/A	N/A	N/A	0	3	6.38542e-07	0.0005	0	No
HAD_1930140	N/A	N/A	HAD	N/A	N/A	N/A	N/A	7972145	N/A	N/A	N/A	N/A	N/A	0	7	8.78057e-07	0.002	0	No
HAD_1930141	N/A	N/A	HAD	N/A	N/A	N/A	N/A	32205660	N/A	N/A	N/A	N/A	N/A	0	34	1.05572e-06	0.0069	0.01	No
HAD_1930142	N/A	N/A	HAD	N/A	N/A	N/A	N/A	5258350	N/A	N/A	N/A	N/A	N/A	0	0	0	0	0	No
HAD_1930143	N/A	N/A	HAD	N/A	N/A	N/A	N/A	6562608	N/A	N/A	N/A	N/A	N/A	0	19	2.89519e-06	0.003	0	No
HAD_1930144	N/A	N/A	HAD	N/A	N/A	N/A	N/A	4848670	N/A	N/A	N/A	N/A	N/A	0	4	8.24968e-07	0.0006	0	No
HAD_1930145	N/A	N/A	HAD	N/A	N/A	N/A	N/A	16560525	N/A	N/A	N/A	N/A	N/A	0	28	1.69077e-06	0.0045	0	No
HAD_1930149	N/A	N/A	HAD	N/A	N/A	N/A	N/A	4073672	N/A	N/A	N/A	N/A	N/A	0	6	1.47287e-06	0.0009	0	No
HAD_1930176	N/A	N/A	HAD	N/A	N/A	N/A	N/A	5041521	N/A	N/A	N/A	N/A	N/A	0	12	2.38023e-06	0.0019	0	No
HAD_1930177	N/A	N/A	HAD	N/A	N/A	N/A	N/A	5364707	N/A	N/A	N/A	N/A	N/A	0	8	1.49123e-06	0.0013	0	No
HAD_1930179	N/A	N/A	HAD	N/A	N/A	N/A	N/A	4013392	N/A	N/A	N/A	N/A	N/A	0	18	4.48498e-06	0.0029	0	No
HAD_1930187	N/A	N/A	HAD	N/A	N/A	N/A	N/A	3114848	N/A	N/A	N/A	N/A	N/A	0	22	7.06294e-06	0.0034	0	No
HAD_1930244	N/A	N/A	HAD	N/A	N/A	N/A	N/A	7743506	N/A	N/A	N/A	N/A	N/A	0	6	7.74843e-07	0.0009	0	No
HAD_SRR5763445	SRR5763445	N/A	HAD	N/A	N/A	N/A	N/A	6197593	N/A	N/A	N/A	N/A	N/A	0	0	0	0	0	No
HAD_SRR5763446	SRR5763446	N/A	HAD	N/A	N/A	N/A	N/A	10898825	N/A	N/A	N/A	N/A	N/A	0	0	0	0	0	No
HAD_SRR5763447	SRR5763447	N/A	HAD	N/A	N/A	N/A	N/A	6091821	N/A	N/A	N/A	N/A	N/A	0	0	0	0	0	No
HAD_SRR5763448	SRR5763448	N/A	HAD	N/A	N/A	N/A	N/A	3286461	N/A	N/A	N/A	N/A	N/A	0	0	0	0	0	No
HAD_SRR5763449	SRR5763449	N/A	HAD	N/A	N/A	N/A	N/A	9000134	N/A	N/A	N/A	N/A	N/A	0	6	6.66657e-07	0.0018	0.01	No
HAD_SRR5763450	SRR5763450	N/A	HAD	N/A	N/A	N/A	N/A	7363731	N/A	N/A	N/A	N/A	N/A	0	0	0	0	0	No
HAD_SRR5763451	SRR5763451	N/A	HAD	N/A	N/A	N/A	N/A	12214231	N/A	N/A	N/A	N/A	N/A	0	0	0	0	0	No
HAD_SRR5763452	SRR5763452	N/A	HAD	N/A	N/A	N/A	N/A	7538666	N/A	N/A	N/A	N/A	N/A	0	0	0	0	0	No
HAD_SRR5763453	SRR5763453	N/A	HAD	N/A	N/A	N/A	N/A	13191980	N/A	N/A	N/A	N/A	N/A	0	0	0	0	0	No
HAD_SRR5763454	SRR5763454	N/A	HAD	N/A	N/A	N/A	N/A	18478401	N/A	N/A	N/A	N/A	N/A	0	0	0	0	0	No
HAD_SRR5763455	SRR5763455	N/A	HAD	N/A	N/A	N/A	N/A	10222330	N/A	N/A	N/A	N/A	N/A	0	0	0	0	0	No
HAD_SRR5763456	SRR5763456	N/A	HAD	N/A	N/A	N/A	N/A	2502701	N/A	N/A	N/A	N/A	N/A	0	0	0	0	0	No
HAD_SRR5763457	SRR5763457	N/A	HAD	N/A	N/A	N/A	N/A	4339532	N/A	N/A	N/A	N/A	N/A	0	0	0	0	0	No
HAD_SRR5763458	SRR5763458	N/A	HAD	N/A	N/A	N/A	N/A	2491215	N/A	N/A	N/A	N/A	N/A	0	0	0	0	0	No
HAD_SRR5763459	SRR5763459	N/A	HAD	N/A	N/A	N/A	N/A	4111081	N/A	N/A	N/A	N/A	N/A	0	0	0	0	0	No
HAD_SRR5763460	SRR5763460	N/A	HAD	N/A	N/A	N/A	N/A	3904119	N/A	N/A	N/A	N/A	N/A	0	0	0	0	0	No
HAD_SRR5763461	SRR5763461	N/A	HAD	N/A	N/A	N/A	N/A	3169412	N/A	N/A	N/A	N/A	N/A	0	0	0	0	0	No
HAD_SRR5763462	SRR5763462	N/A	HAD	N/A	N/A	N/A	N/A	3007056	N/A	N/A	N/A	N/A	N/A	0	0	0	0	0	No
HAD_SRR5763463	SRR5763463	N/A	HAD	N/A	N/A	N/A	N/A	2685221	N/A	N/A	N/A	N/A	N/A	0	0	0	0	0	No
HAD_SRR5763464	SRR5763464	N/A	HAD	N/A	N/A	N/A	N/A	2536718	N/A	N/A	N/A	N/A	N/A	0	0	0	0	0	No
HAD_SRR5763465	SRR5763465	N/A	HAD	N/A	N/A	N/A	N/A	3718727	N/A	N/A	N/A	N/A	N/A	0	0	0	0	0	No
HAD_SRR5763466	SRR5763466	N/A	HAD	N/A	N/A	N/A	N/A	3053238	N/A	N/A	N/A	N/A	N/A	0	0	0	0	0	No
HAD_SRR5763467	SRR5763467	N/A	HAD	N/A	N/A	N/A	N/A	2588519	N/A	N/A	N/A	N/A	N/A	0	0	0	0	0	No
HAD_SRR5763468	SRR5763468	N/A	HAD	N/A	N/A	N/A	N/A	2074413	N/A	N/A	N/A	N/A	N/A	0	0	0	0	0	No
HAD_SRR5763469	SRR5763469	N/A	HAD	N/A	N/A	N/A	N/A	4653386	N/A	N/A	N/A	N/A	N/A	0	0	0	0	0	No
HAD_SRR5763470	SRR5763470	N/A	HAD	N/A	N/A	N/A	N/A	2178718	N/A	N/A	N/A	N/A	N/A	0	0	0	0	0	No
HAD_SRR5763471	SRR5763471	N/A	HAD	N/A	N/A	N/A	N/A	3761257	N/A	N/A	N/A	N/A	N/A	0	2	5.31737e-07	0.0016	0	No
HAD_SRR5763472	SRR5763472	N/A	HAD	N/A	N/A	N/A	N/A	3289877	N/A	N/A	N/A	N/A	N/A	0	0	0	0	0	No
HAD_SRR5763473	SRR5763473	N/A	HAD	N/A	N/A	N/A	N/A	4538874	N/A	N/A	N/A	N/A	N/A	0	0	0	0	0	No
HAD_SRR5763474	SRR5763474	N/A	HAD	N/A	N/A	N/A	N/A	3911933	N/A	N/A	N/A	N/A	N/A	0	0	0	0	0	No
HAD_SRR5763475	SRR5763475	N/A	HAD	N/A	N/A	N/A	N/A	4447055	N/A	N/A	N/A	N/A	N/A	0	0	0	0	0	No
HAD_SRR5763476	SRR5763476	N/A	HAD	N/A	N/A	N/A	N/A	4246460	N/A	N/A	N/A	N/A	N/A	0	0	0	0	0	No
HAD_SRR5763477	SRR5763477	N/A	HAD	N/A	N/A	N/A	N/A	2774324	N/A	N/A	N/A	N/A	N/A	0	0	0	0	0	No
HAD_SRR5763478	SRR5763478	N/A	HAD	N/A	N/A	N/A	N/A	2300738	N/A	N/A	N/A	N/A	N/A	0	0	0	0	0	No
HAD_SRR5763479	SRR5763479	N/A	HAD	N/A	N/A	N/A	N/A	3266261	N/A	N/A	N/A	N/A	N/A	0	0	0	0	0	No
HAD_SRR5763480	SRR5763480	N/A	HAD	N/A	N/A	N/A	N/A	3574114	N/A	N/A	N/A	N/A	N/A	0	0	0	0	0	No
HAD_SRR5763481	SRR5763481	N/A	HAD	N/A	N/A	N/A	N/A	3006875	N/A	N/A	N/A	N/A	N/A	0	0	0	0	0	No
HAD_SRR5763482	SRR5763482	N/A	HAD	N/A	N/A	N/A	N/A	3175489	N/A	N/A	N/A	N/A	N/A	0	0	0	0	0	No
HAD_SRR5763483	SRR5763483	N/A	HAD	N/A	N/A	N/A	N/A	3722154	N/A	N/A	N/A	N/A	N/A	0	0	0	0	0	No
HAD_SRR5763484	SRR5763484	N/A	HAD	N/A	N/A	N/A	N/A	5585022	N/A	N/A	N/A	N/A	N/A	0	0	0	0	0	No
HMP_700013715	241803	158337416	HMP	22	female	26	Healthy	60328206	190157	259828072	1366.39	482	4299	0	0	0	0	0	No
HMP_700014562	241810	158458797	HMP	30	female	29	Healthy	65768913	106585	146306462	1372.67	501	3819	52	353984	0.00538224	0.91	502.74	Yes
HMP_700014724	241722	158479027	HMP	28	male	24	Healthy	124239150	130421	223949094	1717.12	495	9758	0	0	0	0	0	No
HMP_700014837	241820	158499257	HMP	25	male	25	Healthy	62790792	213019	266936665	1253.11	466	3451	0	52	8.28e-07	0.01	3.64	No
HMP_700015113	241755	158883629	HMP	29	female	28	Healthy	55171741	20687	40342489	1950.14	476	10399	61	940504	0.0170468	0.96	1888.45	Yes
HMP_700015181	241719	158742018	HMP	27	female	24	Healthy	67801058	128895	169211697	1312.79	460	4731	46	2280	3.36e-05	0.81	5.19	Yes
HMP_700015250	241748	158802708	HMP	27	male	23	Healthy	68904447	169312	220920629	1304.81	487	3801	0	0	0	0	0	No
HMP_700015415	241712	158944319	HMP	24	female	21	Healthy	68373859	127339	165917648	1302.96	491	3451	45	7875832	0.115188	0.92	7308.76	Yes
HMP_700015857	241704	159369152	HMP	22	male	24	Healthy	63686163	41469	68147914	1643.35	533	5685	0	0	0	0	0	No
HMP_700015922	241833	159591683	HMP	27	male	31	Healthy	61297782	22074	41850465	1895.92	449	12199	0	0	0	0	0	No
HMP_700015981	241834	159247771	HMP	27	female	26	Healthy	67429644	87635	120069781	1370.11	486	4269	63	2433040	0.0360826	0.96	4648.5	Yes
HMP_700016142	241760	159146620	HMP	28	male	26	Healthy	92884679	51203	72418723	1414.35	466	4984	61	7062677	0.0760371	0.91	7619.82	Yes
HMP_700016456	241676	159207311	HMP	27	male	26	Healthy	60661296	178613	221344632	1239.24	523	2607	0	2	3.3e-08	0	1.93	No
HMP_700016542	241796	159227541	HMP	22	female	20	Healthy	56801679	68236	114070395	1671.7	477	9105	0	15	2.64e-07	0.02	1.15	No
HMP_700016610	241837	159166850	HMP	23	male	24	Healthy	68981342	174351	193609489	1110.46	472	2249	43	56765	0.000822904	0.91	113.52	Yes
HMP_700016765	241725	159268001	HMP	27	male	23	Healthy	61064234	151559	193688130	1277.97	493	3126	0	7	1.15e-07	0	3.61	No
HMP_700016960	241794	159571453	HMP	38	male	23	Healthy	60102109	93762	155102201	1654.21	514	5790	0	1	1.66e-08	0	1.33	No
HMP_700021306	241750	763496533	HMP	33	male	31	Healthy	49572783	176708	217103751	1228.6	496	2750	0	71	1.43e-06	0.02	3.3	No
HMP_700021824	241791	763678604	HMP	25	male	32	Healthy	53859064	203059	255153733	1256.55	491	3031	52	479282	0.00889882	0.93	929.6	Yes
HMP_700021876	241825	763536994	HMP	35	male	27	Healthy	46993323	105773	139140848	1315.47	477	3958	57	7969284	0.169583	0.95	7621.34	Yes
HMP_700021902	241844	763820215	HMP	25	female	21	Healthy	55727490	57078	74963804	1313.36	435	7714	0	5	8.97e-08	0	4.63	No
HMP_700023113	241822	763577454	HMP	28	female	25	Healthy	45389755	165983	231441908	1394.37	494	4352	0	0	0	0	0	No
HMP_700023267	241693	763840445	HMP	38	female	27	Healthy	56015647	95597	154887631	1620.21	532	5316	0	0	0	0	0	No
HMP_700023337	241840	763961826	HMP	23	male	20	Healthy	46214451	95904	124828995	1301.6	465	4610	48	336443	0.00728004	0.92	670.48	Yes
HMP_700023578	241808	763860675	HMP	33	male	22	Healthy	59541250	183904	241276356	1311.97	511	3323	0	73	1.23e-06	0.09	1.32	No
HMP_700023634	241718	764062976	HMP	20	female	26	Healthy	55382577	165077	205727063	1246.25	489	3130	58	4917844	0.0887977	0.94	7243.31	Yes
HMP_700023720	241822	763577454	HMP	28	female	25	Healthy	49526090	149995	224672978	1497.87	500	5198	0	0	0	0	0	No
HMP_700023788	241850	763901136	HMP	28	female	27	Healthy	52660176	135304	147188158	1087.83	491	1984	0	0	0	0	0	No
HMP_700023845	241675	763759525	HMP	23	female	25	Healthy	70233273	84846	112776312	1329.19	517	3165	0	0	0	0	0	No
HMP_700023872	241729	764143897	HMP	26	female	22	Healthy	55612409	153601	206232053	1342.65	468	4356	0	0	0	0	0	No
HMP_700023919	241787	763982056	HMP	37	male	31	Healthy	35149975	100125	156909168	1567.13	526	5349	0	0	0	0	0	No
HMP_700024024	241682	764042746	HMP	27	female	19	Healthy	89685829	95105	118985595	1251.1	435	5910	0	3	3.35e-08	0	1.22	No
HMP_700024086	241743	764083206	HMP	35	male	26	Healthy	211116970	296175	408889392	1380.57	490	4393	54	10053	4.76e-05	0.95	29.51	Yes
HMP_700024233	241802	764285508	HMP	18	male	28	Healthy	61627637	158830	201199935	1266.76	503	2970	66	512261	0.0083122	0.96	1015.86	Yes
HMP_700024318	241845	764487809	HMP	26	male	25	Healthy	57012863	153554	243455897	1585.47	476	6987	0	1	1.75e-08	0	1	No
HMP_700024437	241685	764224817	HMP	26	male	22	Healthy	55469673	193418	258746754	1337.76	492	3832	60	930906	0.0167823	0.95	1885.04	Yes
HMP_700024449	241763	763435843	HMP	21	male	25	Healthy	63665931	118389	141442014	1194.72	453	4562	52	30985	0.000486681	0.92	64.07	Yes
HMP_700024509	241830	764002286	HMP	39	male	24	Healthy	55080220	109317	155518863	1422.64	507	4013	0	1	1.82e-08	0	1	No
HMP_700024545	241778	764305738	HMP	23	male	24	Healthy	226927157	72650	127163713	1750.36	462	11662	48	9423692	0.0415274	0.94	7603.79	Yes
HMP_700024615	241769	764325968	HMP	22	male	23	Healthy	49800536	96177	147629927	1534.98	484	6519	0	0	0	0	0	No
HMP_700024673	241708	764447348	HMP	27	male	24	Healthy	80926958	77576	169020369	2178.77	523	12561	0	0	0	0	0	No
HMP_700024711	241741	764508039	HMP	21	male	26	Healthy	46935506	61494	93983510	1528.34	468	8528	57	28081	0.000598289	0.95	56.86	Yes
HMP_700024752	241701	764588959	HMP	21	female	20	Healthy	58765847	121995	202156996	1657.09	520	6281	60	2447	4.16e-05	0.89	4.92	Yes
HMP_700024866	241687	764649650	HMP	23	female	27	Healthy	83543419	171753	238627436	1389.36	491	4300	0	0	0	0	0	No
HMP_700024930	241681	764669880	HMP	29	male	24	Healthy	55518468	76287	90975449	1192.54	468	2997	0	22	3.96e-07	0.01	1.4	No
HMP_700024998	241813	765074482	HMP	20	male	23	Healthy	65325909	173000	234437519	1355.13	536	3175	56	2157	3.3e-05	0.89	4.37	Yes
HMP_700032222	241831	159753524	HMP	23	female	20	Healthy	57218206	94981	100259086	1055.57	466	2011	55	6105057	0.106698	0.93	7560.24	Yes
HMP_700032244	241831	159753524	HMP	23	female	20	Healthy	63596310	113036	122025794	1079.53	443	2389	55	3899330	0.0613138	0.93	7259.45	Yes
HMP_700032338	241690	159915365	HMP	31	female	21	Healthy	57182192	20895	23695615	1134.03	413	2975	0	0	0	0	0	No
HMP_700032944	241715	160421117	HMP	21	male	21	Healthy	55130349	47439	80405062	1694.91	510	6504	54	185658	0.00336762	0.92	356.39	Yes
HMP_700033153	241783	159733294	HMP	24	female	23	Healthy	68709617	124979	181151752	1449.46	526	4023	0	17	2.47e-07	0.02	1.18	No
HMP_700033435	241705	159611913	HMP	23	male	25	Healthy	64224547	104906	151058797	1439.94	487	5477	0	1	1.56e-08	0	1	No
HMP_700033502	241746	159490532	HMP	28	male	24	Healthy	67213936	75279	111239184	1477.69	510	4838	53	1372914	0.020426	0.94	2681.47	Yes
HMP_700033665	241814	159551223	HMP	26	male	25	Healthy	60767433	169235	217003470	1282.26	531	2823	0	1	1.65e-08	0	1	No
HMP_700033797	241838	159814214	HMP	29	male	29	Healthy	54825904	100259	135449898	1351	499	3820	0	52	9.48e-07	0.08	1.24	No
HMP_700033922	241724	159510762	HMP	26	male	22	Healthy	43132309	51752	75966859	1467.9	495	6372	0	101	2.34e-06	0.15	1.23	No
HMP_700033989	241839	159632143	HMP	27	male	23	Healthy	64783226	143481	183200384	1276.83	504	3052	0	0	0	0	0	No
HMP_700034166	241721	160319967	HMP	19	female	20	Healthy	55881104	86025	136918093	1591.61	478	7414	52	2304808	0.0412449	0.92	4724.23	Yes
HMP_700034254	241691	160502038	HMP	26	female	24	Healthy	56466343	198179	238166694	1201.78	508	2535	54	516511	0.00914724	0.91	1085.32	Yes
HMP_700034794	241710	160582958	HMP	30	female	21	Healthy	51198878	89381	137536268	1538.76	483	6153	0	2	3.91e-08	0	1	No
HMP_700034926	241711	160603188	HMP	29	male	24	Healthy	50446243	136643	175583983	1284.98	489	3264	52	1771207	0.0351108	0.95	3019.47	Yes
HMP_700035533	241828	160158126	HMP	26	male	24	Healthy	60748689	48286	92140567	1908.23	493	11869	60	29909	0.00049234	0.95	55.65	Yes
HMP_700035747	241695	160380657	HMP	23	male	23	Healthy	68203427	80187	98090150	1223.27	458	3717	0	2	2.93e-08	0	1.42	No
HMP_700035785	241797	160178356	HMP	24	male	27	Healthy	53392246	76443	137965709	1804.82	499	8702	0	0	0	0	0	No
HMP_700035861	241826	160218816	HMP	25	male	27	Healthy	56216758	137470	162031559	1178.67	482	2599	55	3940	7.01e-05	0.86	7.93	Yes
HMP_700037042	241758	765094712	HMP	19	male	24	Healthy	50227146	62148	83984625	1351.36	429	8904	0	2	3.98e-08	0	1	No
HMP_700037123	241832	765013792	HMP	21	female	19	Healthy	94850306	98352	160577370	1632.68	477	8227	0	0	0	0	0	No
HMP_700037284	241731	765135172	HMP	27	male	25	Healthy	62505449	113125	142885472	1263.08	489	3099	0	8	1.28e-07	0.01	1.08	No
HMP_700037453	241778	764305738	HMP	23	male	24	Healthy	222168264	86018	134918052	1568.49	457	9650	49	4621529	0.0208019	0.94	7507.04	Yes
HMP_700037501	241840	763961826	HMP	23	male	20	Healthy	55835062	170883	192207825	1124.79	461	2804	49	625023	0.0111941	0.94	1362.68	Yes
HMP_700037539	241743	764083206	HMP	35	male	26	Healthy	177052589	351314	469144527	1335.4	501	3782	54	64335	0.000363367	0.96	158.91	Yes
HMP_700037632	241750	763496533	HMP	33	male	31	Healthy	51364768	163398	227046563	1389.53	509	3752	0	46	8.96e-07	0.01	3.03	No
HMP_700037738	241800	765034022	HMP	27	female	21	Healthy	63176263	49865	89787499	1800.61	488	8638	19	680	1.08e-05	0.63	1.95	No
HMP_700037852	241771	765337473	HMP	23	female	24	Healthy	47991331	85646	133499976	1558.74	509	5323	0	8	1.67e-07	0	1.67	No
HMP_700037868	241805	765560005	HMP	21	male	22	Healthy	58275986	61329	125939388	2053.5	511	13291	59	505988	0.00868262	0.94	980.28	Yes
HMP_700038053	241720	763597684	HMP	37	male	30	Healthy	74896671	209915	296328421	1411.66	488	4486	53	79292	0.00105869	0.94	142.66	Yes
HMP_700038072	241807	765620695	HMP	21	female	19	Healthy	64697172	124382	168380935	1353.74	523	3252	0	0	0	0	0	No
HMP_700038158	241791	763678604	HMP	25	male	32	Healthy	61741923	168679	205138218	1216.15	521	2488	51	161483	0.00261545	0.93	303.62	Yes
HMP_700038263	241681	764669880	HMP	29	male	24	Healthy	59818507	56210	102125934	1816.86	512	8314	0	0	0	0	0	No
HMP_700038386	241772	764892411	HMP	23	male	25	Healthy	75865415	137894	200598078	1454.73	491	5028	0	10	1.32e-07	0.01	1.65	No
HMP_700038414	241884	765701615	HMP	39	male	25	Healthy	58610170	197823	281703613	1424.02	505	4212	0	0	0	0	0	No
HMP_700038472	241825	763536994	HMP	35	male	27	Healthy	75079208	175730	260336457	1481.46	529	4327	0	6	7.99e-08	0.01	1.04	No
HMP_700038594	241886	404239096	HMP	25	male	23	Healthy	62683709	90234	123443367	1368.04	515	3619	54	1164478	0.018577	0.95	2190	Yes
HMP_700038761	241864	508703490	HMP	24	female	21	Healthy	59956626	94166	127760256	1356.76	464	5446	55	2492427	0.0415705	0.93	4816.17	Yes
HMP_700038806	241889	765640925	HMP	39	female	34	Healthy	58195146	149784	187184612	1249.7	467	3561	0	33	5.67e-07	0	5.38	No
HMP_700038870	241852	861967750	HMP	21	male	23	Healthy	48860921	133449	182489159	1367.48	509	3806	49	408496	0.00836038	0.92	821.64	Yes
HMP_700095213	241847	160643649	HMP	24	female	30	Healthy	58013025	89240	118474779	1327.6	467	4910	0	2	3.45e-08	0	1.2	No
HMP_700095486	241798	160400887	HMP	24	male	22	Healthy	58711182	227081	280582892	1235.61	484	3063	0	1	1.7e-08	0	1	No
HMP_700095647	241726	160704339	HMP	32	female	33	Healthy	58627397	159662	236048176	1478.42	499	5062	0	1	1.71e-08	0	1	No
HMP_700096380	241679	160765029	HMP	31	male	26	Healthy	25044387	140286	152318454	1085.77	468	2110	0	0	0	0	0	No
HMP_700097196	241722	158479027	HMP	28	male	24	Healthy	63689565	112347	177951583	1583.95	540	4909	0	0	0	0	0	No
HMP_700097688	241747	158256496	HMP	27	female	23	Healthy	53259818	152893	212736292	1391.41	515	3560	0	90	1.69e-06	0.01	8.47	No
HMP_700097906	241683	638754422	HMP	27	female	30	Healthy	43741741	110319	147080055	1333.23	475	4664	47	180124	0.0041179	0.92	356.48	Yes
HMP_700098429	241817	809635352	HMP	26	female	24	Healthy	12573581	159595	166547295	1043.56	522	1613	0	1	7.95e-08	0	1	No
HMP_700098561	241820	158499257	HMP	25	male	25	Healthy	63544274	192990	255523526	1324.02	524	3175	18	819	1.29e-05	0.63	2.3	No
HMP_700098669	241670	370425937	HMP	22	female	21	Healthy	41973462	34575	59498974	1720.87	489	8272	0	0	0	0	0	No
HMP_700099307	241767	158924089	HMP	33	male	32	Healthy	66766517	45071	82885419	1839	540	6950	0	29	4.34e-07	0.01	2.96	No
HMP_700099512	241697	246515023	HMP	38	female	31	Healthy	41654571	46763	68512552	1465.1	501	4567	0	2	4.8e-08	0	1.5	No
HMP_700099803	241748	158802708	HMP	27	male	23	Healthy	57060859	174638	221060884	1265.82	469	3573	0	0	0	0	0	No
HMP_700099886	241702	159005010	HMP	20	female	26	Healthy	52810144	71778	113112592	1575.87	534	5160	0	7	1.33e-07	0	1.75	No
HMP_700100227	241755	158883629	HMP	29	female	28	Healthy	63171826	15823	39523310	2497.84	528	18438	64	6606865	0.104586	0.96	7296.31	Yes
HMP_700100312	241725	159268001	HMP	27	male	23	Healthy	64358338	119039	185177044	1555.6	517	5326	0	7	1.09e-07	0	1.7	No
HMP_700100432	241704	159369152	HMP	22	male	24	Healthy	64685816	40731	64255985	1577.57	461	9991	0	3	4.64e-08	0	1.25	No
HMP_700100471	241834	159247771	HMP	27	female	26	Healthy	54046339	71258	106585623	1495.77	439	7382	65	855619	0.0158312	0.96	1719.38	Yes
HMP_700100540	241724	159510762	HMP	26	male	22	Healthy	72859213	72447	128942599	1779.82	480	12306	51	61226	0.000840333	0.93	107.27	Yes
HMP_700100600	241676	159207311	HMP	27	male	26	Healthy	59506719	217967	274029714	1257.21	483	3300	0	3	5.04e-08	0	1.2	No
HMP_700101243	241712	158944319	HMP	24	female	21	Healthy	66014283	88671	114879356	1295.57	493	3341	44	259449	0.00393019	0.92	352.73	Yes
HMP_700101366	241814	159551223	HMP	26	male	25	Healthy	61956717	142849	189189721	1324.4	540	2962	0	1	1.61e-08	0	1	No
HMP_700101534	241764	159713063	HMP	27	female	30	Healthy	30052898	47845	70601859	1475.64	488	5465	0	3	9.98e-08	0	1	No
HMP_700101581	241794	159571453	HMP	38	male	23	Healthy	61019073	177503	248742853	1401.34	511	3823	0	3	4.92e-08	0	1.48	No
HMP_700101840	241833	159591683	HMP	27	male	31	Healthy	53923247	45418	63344034	1394.69	446	6720	0	8	1.48e-07	0.01	1.12	No
HMP_700101916	241705	159611913	HMP	23	male	25	Healthy	58967882	80373	125864949	1566.01	532	4592	0	15	2.54e-07	0.01	1.26	No
HMP_700102299	257120	604812005	HMP	29	male	20	Healthy	60814377	114120	149911547	1313.63	529	2878	52	291096	0.00478663	0.95	563.72	Yes
HMP_700102356	241746	159490532	HMP	28	male	24	Healthy	63904163	80454	128127580	1592.56	485	7297	54	3661973	0.0573041	0.94	6380.01	Yes
HMP_700102432	241828	160158126	HMP	26	male	24	Healthy	65951545	98180	152258507	1550.81	532	5462	60	1218394	0.0184741	0.95	2345.4	Yes
HMP_700102585	241796	159227541	HMP	22	female	20	Healthy	60683077	134014	213493532	1593.07	494	7206	0	1	1.65e-08	0	1	No
HMP_700103446	241808	763860675	HMP	33	male	22	Healthy	51055761	133177	208031916	1562.07	548	4642	0	6	1.18e-07	0	1.18	No
HMP_700103621	241758	765094712	HMP	19	male	24	Healthy	62717956	68610	105366975	1535.74	519	5943	0	5	7.97e-08	0	1.07	No
HMP_700103710	241675	763759525	HMP	23	female	25	Healthy	61876497	131816	177772091	1348.64	488	4124	0	1	1.62e-08	0	1	No
HMP_700105210	241844	763820215	HMP	25	female	21	Healthy	58342100	69269	93564668	1350.74	472	5506	0	0	0	0	0	No
HMP_700105306	241769	764325968	HMP	22	male	23	Healthy	60384534	108317	162286301	1498.25	529	4425	0	1	1.66e-08	0	1	No
HMP_700105372	241845	764487809	HMP	26	male	25	Healthy	59988110	145456	225857629	1552.76	521	5063	0	3	5e-08	0.01	1.2	No
HMP_700105580	241813	765074482	HMP	20	male	23	Healthy	54826712	144274	210019849	1455.7	529	4106	0	5	9.12e-08	0.01	1.05	No
HMP_700105612	241813	765074482	HMP	20	male	23	Healthy	68679029	128925	217143382	1684.26	521	6260	0	12	1.75e-07	0.01	1.37	No
HMP_700105771	241708	764447348	HMP	27	male	24	Healthy	55826837	120802	160474721	1328.41	499	3625	42	1284	2.3e-05	0.83	2.82	Yes
HMP_700106056	241811	764184357	HMP	23	female	27	Healthy	55464661	103309	152865198	1479.69	494	5057	0	35	6.31e-07	0.06	1.13	No
HMP_700106065	241874	737052003	HMP	18	female	26	Healthy	52040514	83453	109325046	1310.02	482	3698	0	0	0	0	0	No
HMP_700106170	241862	706846339	HMP	36	female	21	Healthy	48081112	186995	257339832	1376.19	481	4741	51	152598	0.00317376	0.93	308.47	Yes
HMP_700106198	241885	823052294	HMP	27	male	22	Healthy	64005998	122844	148319442	1207.38	525	2416	56	1835	2.87e-05	0.87	3.8	Yes
HMP_700106229	241871	675950834	HMP	23	female	28	Healthy	55858044	118342	167496574	1415.36	476	5491	59	78097	0.00139813	0.94	151.2	Yes
HMP_700106291	241892	550534656	HMP	27	female	26	Healthy	64455922	54063	84752014	1567.65	462	9470	0	4	6.21e-08	0.01	1.25	No
HMP_700106465	241882	338793263	HMP	19	female	22	Healthy	77666837	47101	70074333	1487.75	491	6882	0	4	5.15e-08	0.01	1.36	No
HMP_700106615	241787	763982056	HMP	37	male	31	Healthy	54646755	54918	102685318	1869.79	569	7057	0	0	0	0	0	No
HMP_700106663	241685	764224817	HMP	26	male	22	Healthy	47825894	92273	134488961	1457.51	528	4204	64	471106	0.00985044	0.95	933.12	Yes
HMP_700106809	241729	764143897	HMP	26	female	22	Healthy	54975006	115189	157318023	1365.74	496	4572	0	0	0	0	0	No
HMP_700106876	241887	764811490	HMP	21	female	26	Healthy	63514797	47436	72135186	1520.68	447	8091	0	2	3.15e-08	0	1	No
HMP_700107059	241838	159814214	HMP	29	male	29	Healthy	63515655	95999	123012288	1281.39	472	3882	0	0	0	0	0	No
HMP_700107189	257122	686765762	HMP	28	male	29	Healthy	63665063	67814	71567381	1055.35	489	1895	0	1	1.57e-08	0	1	No
HMP_700107375	241831	159753524	HMP	23	female	20	Healthy	51144111	96728	145257766	1501.71	499	5973	51	911881	0.0178296	0.93	1744.98	Yes
HMP_700109230	241683	638754422	HMP	27	female	30	Healthy	51933325	114379	150548827	1316.23	482	4237	50	1077097	0.02074	0.95	2053.01	Yes
HMP_700109383	241670	370425937	HMP	22	female	21	Healthy	36280590	32972	60690277	1840.66	505	9422	0	7	1.93e-07	0.01	1	No
HMP_700110155	241697	246515023	HMP	38	female	31	Healthy	47889597	37898	55879190	1474.46	460	8295	0	6	1.25e-07	0.01	1.07	No
HMP_700110419	257120	604812005	HMP	29	male	20	Healthy	54158335	120118	170724288	1421.3	542	3406	50	140378	0.00259199	0.94	275.08	Yes
HMP_700110812	241817	809635352	HMP	26	female	24	Healthy	55446766	215692	227159599	1053.17	496	1820	0	7	1.26e-07	0	1.64	No
HMP_700111026	257122	686765762	HMP	28	male	29	Healthy	13295712	37869	64061333	1691.66	508	6966	0	3	2.26e-07	0	1.66	No
HMP_700112812	241755	158883629	HMP	29	female	28	Healthy	60741867	27189	50117390	1843.3	449	9040	61	14845371	0.244401	0.96	7729.14	Yes
HMP_700113616	241825	763536994	HMP	35	male	27	Healthy	60529741	63225	83591752	1322.13	467	4893	53	12602576	0.208205	0.95	7673.77	Yes
HMP_700113954	241717	763456073	HMP	31	female	23	Healthy	3029528	35329	28825723	815.922	412	1226	0	0	0	0	0	No
HMP_700114082	241718	764062976	HMP	20	female	26	Healthy	62838960	155756	214067983	1374.38	515	3592	61	1474476	0.0234644	0.95	2879.27	Yes
HMP_700114125	241693	763840445	HMP	38	female	27	Healthy	46981829	158542	229937735	1450.33	516	4213	0	6	1.28e-07	0.01	1.26	No
HMP_700114480	241682	764042746	HMP	27	female	19	Healthy	64113955	76227	103742592	1360.97	561	2913	0	1	1.56e-08	0	1.26	No
HMP_700114653	241850	763901136	HMP	28	female	27	Healthy	54902948	129559	169412421	1307.61	498	3335	0	0	0	0	0	No
HMP_700116201	241701	764588959	HMP	21	female	20	Healthy	56298308	138728	222065380	1600.73	523	6299	0	3	5.33e-08	0.01	1.19	No
HMP_700116358	241787	763982056	HMP	37	male	31	Healthy	50347647	65192	116057657	1780.24	533	9233	0	0	0	0	0	No
HMP_700116468	241890	375450439	HMP	24	female	21	Healthy	84804920	123063	183714524	1492.85	490	6015	0	88	1.04e-06	0.02	3.18	No
HMP_700116568	241815	763395383	HMP	36	male	27	Healthy	40207127	115135	159031472	1381.26	471	5078	51	2712580	0.0674652	0.94	5371.61	Yes
HMP_700116611	241844	763820215	HMP	25	female	21	Healthy	56168112	45872	110940646	2418.48	565	17735	0	3	5.34e-08	0.01	1.22	No
HMP_700116778	241802	764285508	HMP	18	male	28	Healthy	53425265	99675	154606749	1551.11	508	5424	0	0	0	0	0	No
HMP_700116828	241741	764508039	HMP	21	male	26	Healthy	102615842	103728	141912848	1368.12	479	5360	54	130164	0.00126846	0.92	262.71	Yes
HMP_700117000	241696	764366428	HMP	27	female	19	Healthy	92299099	132653	194688254	1467.65	489	5132	0	0	0	0	0	No
HMP_700117625	241892	550534656	HMP	27	female	26	Healthy	96545221	102225	185992191	1819.44	520	8698	0	12	1.24e-07	0.02	1.1	No
HMP_700117682	241793	763921366	HMP	27	female	23	Healthy	83558721	215008	297387927	1383.15	507	3885	0	44	5.27e-07	0.07	1.18	No
HMP_700117755	241756	764467579	HMP	24	female	20	Healthy	81820995	157532	247853807	1573.36	519	5573	0	4	4.89e-08	0	1.27	No
HMP_700117828	241758	765094712	HMP	19	male	24	Healthy	61313974	121471	174282373	1434.77	466	6356	0	1	1.63e-08	0	1	No
HMP_700117938	241761	763557224	HMP	34	female	23	Healthy	65854703	55732	95401832	1711.8	473	8661	0	0	0	0	0	No
HMP_700119042	241831	159753524	HMP	23	female	20	Healthy	57717024	93388	137120668	1468.29	478	6195	51	786039	0.0136188	0.93	1543.09	Yes
HMP_700119496	241796	159227541	HMP	22	female	20	Healthy	50913095	111516	161578973	1448.93	462	6651	0	0	0	0	0	No
HMP_700161532	241871	675950834	HMP	23	female	28	Healthy	110920867	111968	160911776	1437.12	515	4443	62	710916	0.00640922	0.94	1383.76	Yes
HMP_700161742	241864	508703490	HMP	24	female	21	Healthy	90089869	102038	184332957	1806.51	513	8435	52	2488420	0.0276215	0.88	5196.22	Yes
HMP_700161856	241723	765195863	HMP	40	female	20	Healthy	79892527	136607	230107219	1684.45	470	10171	0	2	2.5e-08	0	1	No
HMP_700161945	241687	764649650	HMP	23	female	27	Healthy	87465732	180345	277887398	1540.87	501	5659	0	3	3.43e-08	0	1	No
HMP_700163030	241824	763719065	HMP	25	female	33	Healthy	94377536	40739	74547218	1829.87	472	10114	0	47	4.98e-07	0.01	5.01	No
HMP_700163699	241771	765337473	HMP	23	female	24	Healthy	94255637	128656	199256836	1548.76	511	5802	0	66	7e-07	0.03	1.51	No
HMP_700163772	241862	706846339	HMP	36	female	21	Healthy	88092802	188617	281694487	1493.47	498	5587	51	55473	0.000629711	0.93	114.92	Yes
HMP_700163774	241832	765013792	HMP	21	female	19	Healthy	44629552	67261	92584209	1376.49	532	3272	0	0	0	0	0	No
HMP_700163868	241893	178713055	HMP	23	female	24	Healthy	63419026	139530	176273985	1263.34	471	3957	0	3	4.73e-08	0	2.96	No
HMP_700163981	241882	338793263	HMP	19	female	22	Healthy	53633267	55454	76402327	1377.76	469	4136	0	0	0	0	0	No
HMP_700164159	241813	765074482	HMP	20	male	23	Healthy	53130456	160734	245401406	1526.75	512	5376	0	3	5.65e-08	0	2.81	No
HMP_700164339	241853	370027359	HMP	30	male	24	Healthy	47272998	112776	132592723	1175.72	478	2620	3	299	6.32e-06	0.29	2.04	No
HMP_700164450	241854	517810313	HMP	23	male	30	Healthy	57263767	97132	118152662	1216.41	496	2663	0	0	0	0	0	No
HMP_700164611	241800	765034022	HMP	27	female	21	Healthy	62023678	104566	169383841	1619.87	465	9788	0	0	0	0	0	No
HMP_700164686	241731	765135172	HMP	27	male	25	Healthy	60052325	119095	165529114	1389.89	508	4293	0	30	5e-07	0.05	1.08	No
HMP_700164870	241892	550534656	HMP	27	female	26	Healthy	88723812	94705	146747331	1549.52	509	6138	0	51	5.75e-07	0.09	1.12	No
HMP_700165052	241696	764366428	HMP	27	female	19	Healthy	102656934	81043	161159886	1988.57	533	11880	52	1389079	0.0135313	0.95	2636.05	Yes
HMP_700165148	241885	823052294	HMP	27	male	22	Healthy	109325166	112175	184577168	1645.44	536	6017	0	46	4.21e-07	0.01	2.96	No
HMP_700165263	241741	764508039	HMP	21	male	26	Healthy	54814009	140021	194312621	1387.74	496	3993	53	1259899	0.022985	0.93	2465.4	Yes
HMP_700165634	241692	765155402	HMP	18	male	23	Healthy	88806469	137676	222928764	1619.23	545	5093	53	50884	0.000572976	0.94	97.93	Yes
HMP_700165778	241732	765216093	HMP	19	male	20	Healthy	50812816	222909	275311278	1235.08	488	2918	0	3	5.9e-08	0	1	No
HMP_700165809	241884	765701615	HMP	39	male	25	Healthy	68348446	209137	278764668	1332.93	489	3819	0	0	0	0	0	No
HMP_700171066	257131	863126187	HMP	26	male	21	Healthy	52357726	153314	213927057	1395.35	467	5209	0	0	0	0	0	No
HMP_700171114	257108	682102541	HMP	22	male	26	Healthy	61564572	237715	294634700	1239.45	512	2708	51	1914757	0.0311016	0.93	3891.69	Yes
HMP_700171115	257130	663835652	HMP	26	female	25	Healthy	47470509	130687	172136619	1317.17	516	3098	49	3545430	0.074687	0.96	6390.52	Yes
HMP_700171324	241863	275382046	HMP	20	male	22	Healthy	95763594	61158	74596689	1219.74	478	3228	0	1	1.04e-08	0	1	No
HMP_700171390	241869	147406386	HMP	20	male	23	Healthy	8058552	62565	56334901	900.422	426	1401	0	0	0	0	0	No
HMP_700171441	241848	765377934	HMP	35	female	29	Healthy	94254968	142746	190837159	1336.9	492	3927	0	6	6.37e-08	0.01	1	No
HMP_700171573	241853	370027359	HMP	30	male	24	Healthy	83442324	156308	221107808	1414.56	497	4633	53	11114	0.000133194	0.95	22.26	Yes
HMP_700171648	241728	765519544	HMP	24	male	28	Healthy	92272438	182813	256876176	1405.13	545	3543	0	0	0	0	0	No
HMP_700171747	241771	765337473	HMP	23	female	24	Healthy	4933809	32034	40960007	1278.64	447	3827	0	0	0	0	0	No
HMP_700171954	241889	765640925	HMP	39	female	34	Healthy	83789156	132352	199338904	1506.13	472	6294	0	2	2.39e-08	0	1	No
HMP_700172068	241864	508703490	HMP	24	female	21	Healthy	127135656	94128	174226223	1850.95	493	13217	54	1669127	0.0131287	0.88	3179.6	Yes
HMP_700172221	241874	737052003	HMP	18	female	26	Healthy	89186919	82695	129161686	1561.9	528	5295	0	6	6.73e-08	0.01	1	No
HMP_700172498	241716	765256553	HMP	18	female	20	Healthy	54039264	221066	258757957	1170.5	452	3139	57	4155378	0.0768955	0.93	7473.65	Yes
HMP_700172726	241866	857980665	HMP	32	female	28	Healthy	53354376	169325	234524121	1385.05	517	3735	0	0	0	0	0	No
HMP_700173023	241737	765276783	HMP	32	male	24	Healthy	73905734	202360	276045127	1364.13	471	4688	55	4813624	0.0651319	0.93	7340.26	Yes
ISR_5445	ERR1136846	PNP_Cohort	ISR	N/A	N/A	N/A	N/A	18480949	120182	192237205	1599.55	521	6749	0	38	2.06e-06	0.07	1.06	No
ISR_5446	ERR1136847	PNP_Cohort	ISR	N/A	N/A	N/A	N/A	19077032	109935	172432569	1568.5	507	6973	0	74	3.88e-06	0.13	1.11	No
ISR_5450	ERR1136848	PNP_Cohort	ISR	N/A	N/A	N/A	N/A	17022861	118318	187217814	1582.33	503	5854	52	83561	0.00490875	0.93	175.32	Yes
ISR_5451	ERR1136849	PNP_Cohort	ISR	N/A	N/A	N/A	N/A	18167146	173901	235919357	1356.63	499	3705	0	56	3.08e-06	0.1	1.09	No
ISR_5453	ERR1136850	PNP_Cohort	ISR	N/A	N/A	N/A	N/A	10532217	129687	138669565	1069.26	490	1963	0	34	3.23e-06	0.06	1.07	No
ISR_5454	ERR1136852	PNP_Cohort	ISR	N/A	N/A	N/A	N/A	18410408	189812	226905773	1195.42	512	2424	0	84	4.56e-06	0.14	1.13	No
ISR_5455	ERR1136855	PNP_Cohort	ISR	N/A	N/A	N/A	N/A	9262531	45119	43065598	954.489	413	1895	48	5328	0.000575221	0.92	9.81	Yes
ISR_5456	ERR1136854	PNP_Cohort	ISR	N/A	N/A	N/A	N/A	23719612	227551	281957056	1239.09	508	2865	0	108	4.55e-06	0.19	1.11	No
ISR_5457	ERR1136851	PNP_Cohort	ISR	N/A	N/A	N/A	N/A	16818485	158598	202584085	1277.34	516	2980	0	66	3.92e-06	0.12	1.08	No
ISR_5459	ERR1136853	PNP_Cohort	ISR	N/A	N/A	N/A	N/A	17843014	177676	235604988	1326.04	500	3558	5	432	2.42e-05	0.56	1.52	No
ISR_5460	ERR1136856	PNP_Cohort	ISR	N/A	N/A	N/A	N/A	16982666	181010	211639372	1169.21	516	2301	1	161	9.48e-06	0.26	1.19	No
ISR_5461	ERR1136860	PNP_Cohort	ISR	N/A	N/A	N/A	N/A	22325222	150154	185517289	1235.51	486	3373	0	165	7.39e-06	0.27	1.21	No
ISR_5463	ERR1136859	PNP_Cohort	ISR	N/A	N/A	N/A	N/A	16559017	153323	216004757	1408.82	525	4086	0	98	5.92e-06	0.18	1.09	No
ISR_5464	ERR1136858	PNP_Cohort	ISR	N/A	N/A	N/A	N/A	13296409	128178	159450539	1243.98	520	2545	50	72942	0.00548584	0.92	151.37	Yes
ISR_5465	ERR1136857	PNP_Cohort	ISR	N/A	N/A	N/A	N/A	21151839	189317	203060226	1072.59	504	1805	11	557	2.63e-05	0.61	1.77	No
ISR_5466	ERR1136693	PNP_Cohort	ISR	N/A	N/A	N/A	N/A	21296239	125258	189763885	1514.98	492	5810	0	5	2.35e-07	0.01	1	No
ISR_5467	ERR1136694	PNP_Cohort	ISR	N/A	N/A	N/A	N/A	20260050	108626	171274130	1576.73	515	5589	0	1	4.94e-08	0	1	No
ISR_5469	ERR1136699	PNP_Cohort	ISR	N/A	N/A	N/A	N/A	13334652	145158	160139544	1103.21	495	1971	0	16	1.2e-06	0.03	1.02	No
ISR_5470	ERR1136695	PNP_Cohort	ISR	N/A	N/A	N/A	N/A	15469784	136951	185274377	1352.85	521	3527	0	0	0	0	0	No
ISR_5471	ERR1136863	PNP_Cohort	ISR	N/A	N/A	N/A	N/A	18002329	218513	253448859	1159.88	492	2322	0	7	3.89e-07	0.01	1	No
ISR_5472	ERR1136861	PNP_Cohort	ISR	N/A	N/A	N/A	N/A	20129666	179951	225706215	1254.26	525	2693	48	143893	0.00714831	0.94	301.36	Yes
ISR_5481	ERR1136696	PNP_Cohort	ISR	N/A	N/A	N/A	N/A	14323085	137043	169741658	1238.6	503	2780	49	5094	0.00035565	0.87	11.44	Yes
ISR_5482	ERR1136697	PNP_Cohort	ISR	N/A	N/A	N/A	N/A	13204534	124530	133004176	1068.05	488	1905	0	0	0	0	0	No
ISR_5484	ERR1136698	PNP_Cohort	ISR	N/A	N/A	N/A	N/A	12815252	115100	148422151	1289.51	494	3261	0	2	1.56e-07	0	1	No
ISR_5485	ERR1136862	PNP_Cohort	ISR	N/A	N/A	N/A	N/A	31276114	264914	345208417	1303.1	524	2993	0	13	4.16e-07	0.03	1.03	No
ISR_5486	ERR1136864	PNP_Cohort	ISR	N/A	N/A	N/A	N/A	15612732	125239	153793594	1228	491	2858	0	9	5.76e-07	0.02	1	No
ISR_5488	ERR1136705	PNP_Cohort	ISR	N/A	N/A	N/A	N/A	20731989	181370	214969847	1185.26	505	2454	0	9	4.34e-07	0.02	1	No
ISR_5489	ERR1136703	PNP_Cohort	ISR	N/A	N/A	N/A	N/A	20047658	186343	237721636	1275.72	528	2786	0	6	2.99e-07	0.01	1	No
ISR_5490	ERR1136700	PNP_Cohort	ISR	N/A	N/A	N/A	N/A	11636896	88166	105127911	1192.39	510	2430	0	2	1.72e-07	0	1	No
ISR_5491	ERR1136702	PNP_Cohort	ISR	N/A	N/A	N/A	N/A	11990504	160091	159989954	999.369	474	1705	0	24	2e-06	0.04	1.01	No
ISR_5492	ERR1136704	PNP_Cohort	ISR	N/A	N/A	N/A	N/A	14280836	148730	188821725	1269.56	491	3336	0	16	1.12e-06	0.03	1.1	No
ISR_5493	ERR1136701	PNP_Cohort	ISR	N/A	N/A	N/A	N/A	17270180	216938	251156468	1157.73	507	2316	0	8	4.63e-07	0.02	1.02	No
ISR_5494	ERR1136706	PNP_Cohort	ISR	N/A	N/A	N/A	N/A	22108610	179301	272854017	1521.77	530	4900	0	18	8.14e-07	0.02	1.33	No
ISR_5495	ERR1136871	PNP_Cohort	ISR	N/A	N/A	N/A	N/A	22460054	126959	186411665	1468.28	507	5333	0	62	2.76e-06	0.11	1.08	No
ISR_5496	ERR1136867	PNP_Cohort	ISR	N/A	N/A	N/A	N/A	21674734	98557	165110062	1675.27	528	6800	0	13	6e-07	0.02	1.04	No
ISR_5497	ERR1136868	PNP_Cohort	ISR	N/A	N/A	N/A	N/A	21087317	179537	243411200	1355.77	544	3150	51	10365	0.000491528	0.93	21.28	Yes
ISR_5498	ERR1136866	PNP_Cohort	ISR	N/A	N/A	N/A	N/A	19825007	192110	225740264	1175.06	477	2764	0	7	3.53e-07	0.01	1	No
ISR_5499	ERR1136712	PNP_Cohort	ISR	N/A	N/A	N/A	N/A	15028492	216953	218916800	1009.05	506	1553	54	277723	0.0184798	0.94	580.5	Yes
ISR_5500	ERR1136707	PNP_Cohort	ISR	N/A	N/A	N/A	N/A	20391474	191340	232839148	1216.89	497	2713	0	4	1.96e-07	0.01	1	No
ISR_5501	ERR1136710	PNP_Cohort	ISR	N/A	N/A	N/A	N/A	16103277	158891	181359787	1141.41	466	2616	0	57	3.54e-06	0.1	1.11	No
ISR_5502	ERR1136708	PNP_Cohort	ISR	N/A	N/A	N/A	N/A	28552587	162185	178162142	1098.51	486	2129	57	2210	7.74e-05	0.92	4.72	Yes
ISR_5504	ERR1136709	PNP_Cohort	ISR	N/A	N/A	N/A	N/A	25929124	171561	255599126	1489.84	518	4523	1	90	3.47e-06	0.16	1.14	No
ISR_5505	ERR1136711	PNP_Cohort	ISR	N/A	N/A	N/A	N/A	10576721	145840	146484355	1004.42	459	1736	0	68	6.43e-06	0.12	1.09	No
ISR_5525	ERR1136716	PNP_Cohort	ISR	N/A	N/A	N/A	N/A	14142695	174999	211036499	1205.93	523	2342	54	76700	0.00542329	0.94	160.24	Yes
ISR_5526	ERR1136713	PNP_Cohort	ISR	N/A	N/A	N/A	N/A	14179261	162540	198613910	1221.94	502	2761	0	41	2.89e-06	0.07	1.11	No
ISR_5528	ERR1136715	PNP_Cohort	ISR	N/A	N/A	N/A	N/A	23677892	233325	268134427	1149.19	509	2129	0	30	1.27e-06	0.06	1.06	No
ISR_5530	ERR1136714	PNP_Cohort	ISR	N/A	N/A	N/A	N/A	20494939	188397	226580738	1202.68	493	2689	0	46	2.24e-06	0.09	1.05	No
ISR_5532	ERR1136870	PNP_Cohort	ISR	N/A	N/A	N/A	N/A	15453234	131537	140331312	1066.86	468	2003	57	7795	0.000504425	0.96	15.13	Yes
ISR_5533	ERR1136865	PNP_Cohort	ISR	N/A	N/A	N/A	N/A	7043838	103295	93378058	903.994	424	1437	0	11	1.56e-06	0.02	1	No
ISR_5534	ERR1136869	PNP_Cohort	ISR	N/A	N/A	N/A	N/A	17117097	233286	245852254	1053.87	481	1917	0	17	9.93e-07	0.03	1	No
ISR_5536	ERR1136872	PNP_Cohort	ISR	N/A	N/A	N/A	N/A	13948881	182063	210454374	1155.94	492	2283	54	34278	0.0024574	0.94	70.26	Yes
ISR_5537	ERR1136876	PNP_Cohort	ISR	N/A	N/A	N/A	N/A	19086934	94163	110803755	1176.72	467	3025	0	0	0	0	0	No
ISR_5538	ERR1136877	PNP_Cohort	ISR	N/A	N/A	N/A	N/A	22312547	200813	239406548	1192.19	518	2421	0	0	0	0	0	No
ISR_5539	ERR1136874	PNP_Cohort	ISR	N/A	N/A	N/A	N/A	20398292	220714	278337484	1261.08	514	2855	0	36	1.76e-06	0.06	1.06	No
ISR_5540	ERR1136873	PNP_Cohort	ISR	N/A	N/A	N/A	N/A	10342933	135965	152075161	1118.49	473	2305	44	60820	0.00588034	0.9	122.6	Yes
ISR_5541	ERR1136875	PNP_Cohort	ISR	N/A	N/A	N/A	N/A	30543890	149889	241867959	1613.65	544	5430	0	5	1.64e-07	0.01	1	No
ISR_5542	ERR1136719	PNP_Cohort	ISR	N/A	N/A	N/A	N/A	17356973	195566	227537492	1163.48	468	2718	52	2452	0.000141269	0.93	5.19	Yes
ISR_5543	ERR1136717	PNP_Cohort	ISR	N/A	N/A	N/A	N/A	26607595	264370	318646928	1205.31	493	2773	0	42	1.58e-06	0.07	1.06	No
ISR_5544	ERR1136720	PNP_Cohort	ISR	N/A	N/A	N/A	N/A	18500373	119119	138804465	1165.26	502	2373	0	37	2e-06	0.07	1.05	No
ISR_5546	ERR1136718	PNP_Cohort	ISR	N/A	N/A	N/A	N/A	17885681	150772	192958256	1279.8	507	3105	34	818	4.57e-05	0.73	2.18	Yes
ISR_5547	ERR1136724	PNP_Cohort	ISR	N/A	N/A	N/A	N/A	19146293	209442	252312983	1204.69	508	2597	0	1	5.22e-08	0	1	No
ISR_5548	ERR1136879	PNP_Cohort	ISR	N/A	N/A	N/A	N/A	17398035	159016	205852727	1294.54	541	2777	0	1	5.75e-08	0	1	No
ISR_5549	ERR1136886	PNP_Cohort	ISR	N/A	N/A	N/A	N/A	15375412	213691	234682467	1098.23	485	2034	38	23957	0.00155814	0.89	49.5	Yes
ISR_5550	ERR1136905	PNP_Cohort	ISR	N/A	N/A	N/A	N/A	17088800	188138	225046218	1196.18	507	2452	0	67	3.92e-06	0.12	1.08	No
ISR_5551	ERR1136880	PNP_Cohort	ISR	N/A	N/A	N/A	N/A	13913559	127726	163983792	1283.87	494	3401	0	7	5.03e-07	0.01	1.06	No
ISR_5552	ERR1136723	PNP_Cohort	ISR	N/A	N/A	N/A	N/A	13356437	176683	179000117	1013.11	488	1700	0	99	7.41e-06	0.18	1.13	No
ISR_5553	ERR1136725	PNP_Cohort	ISR	N/A	N/A	N/A	N/A	17497520	188989	232939852	1232.56	500	2835	0	13	7.43e-07	0.02	1.1	No
ISR_5555	ERR1136722	PNP_Cohort	ISR	N/A	N/A	N/A	N/A	13430774	142179	162628669	1143.83	489	2439	0	7	5.21e-07	0.01	1.01	No
ISR_5556	ERR1136721	PNP_Cohort	ISR	N/A	N/A	N/A	N/A	38658362	213539	312041610	1461.29	499	4716	0	15	3.88e-07	0.02	1.38	No
ISR_5557	ERR1136885	PNP_Cohort	ISR	N/A	N/A	N/A	N/A	17781949	142161	203157009	1429.06	524	4158	49	7119	0.00040035	0.9	14.87	Yes
ISR_5558	ERR1136906	PNP_Cohort	ISR	N/A	N/A	N/A	N/A	17256813	253174	262198202	1035.64	471	1801	0	84	4.87e-06	0.14	1.13	No
ISR_5559	ERR1136884	PNP_Cohort	ISR	N/A	N/A	N/A	N/A	18585748	105100	137779407	1310.94	465	4174	0	14	7.53e-07	0.03	1	No
ISR_5560	ERR1136882	PNP_Cohort	ISR	N/A	N/A	N/A	N/A	17842499	131778	189112990	1435.09	499	4989	0	6	3.36e-07	0.01	1	No
ISR_5561	ERR1136878	PNP_Cohort	ISR	N/A	N/A	N/A	N/A	18224162	216453	237299363	1096.31	502	1997	0	89	4.88e-06	0.15	1.16	No
ISR_5562	ERR1136883	PNP_Cohort	ISR	N/A	N/A	N/A	N/A	27529379	111272	95875958	861.636	442	1249	0	21	7.63e-07	0.04	1.05	No
ISR_5564	ERR1136729	PNP_Cohort	ISR	N/A	N/A	N/A	N/A	16742711	210143	207548353	987.653	477	1581	0	2	1.19e-07	0	1	No
ISR_5565	ERR1136731	PNP_Cohort	ISR	N/A	N/A	N/A	N/A	16835058	227217	266464151	1172.73	512	2356	0	0	0	0	0	No
ISR_5566	ERR1136726	PNP_Cohort	ISR	N/A	N/A	N/A	N/A	12944534	124642	165990449	1331.74	539	3089	52	1367	0.000105604	0.86	3.12	Yes
ISR_5567	ERR1136728	PNP_Cohort	ISR	N/A	N/A	N/A	N/A	11387015	129046	121416765	940.88	465	1420	0	5	4.39e-07	0.01	1.02	No
ISR_5568	ERR1136727	PNP_Cohort	ISR	N/A	N/A	N/A	N/A	10811415	147386	155754003	1056.78	483	1879	58	7763	0.000718037	0.95	15.77	Yes
ISR_5570	ERR1136730	PNP_Cohort	ISR	N/A	N/A	N/A	N/A	17516440	269842	292242414	1083.01	501	1865	0	0	0	0	0	No
ISR_5571	ERR1136804	PNP_Cohort	ISR	N/A	N/A	N/A	N/A	20362862	325497	316150533	971.286	478	1503	1	86	4.22e-06	0.14	1.21	No
ISR_5572	ERR1136734	PNP_Cohort	ISR	N/A	N/A	N/A	N/A	16314978	226688	248060598	1094.28	519	1859	34	928	5.69e-05	0.78	2.36	Yes
ISR_5573	ERR1136733	PNP_Cohort	ISR	N/A	N/A	N/A	N/A	10923724	142068	146637308	1032.16	470	1772	32	1051	9.62e-05	0.75	2.66	No
ISR_5576	ERR1136735	PNP_Cohort	ISR	N/A	N/A	N/A	N/A	13765302	142592	181815497	1275.08	505	3084	0	0	0	0	0	No
ISR_5578	ERR1136736	PNP_Cohort	ISR	N/A	N/A	N/A	N/A	934340	24877	12563053	505.007	390	501	0	1	1.07e-06	0	1	No
ISR_5579	ERR1136732	PNP_Cohort	ISR	N/A	N/A	N/A	N/A	13608549	167166	206137212	1233.13	486	3197	0	0	0	0	0	No
ISR_5581	ERR1136896	PNP_Cohort	ISR	N/A	N/A	N/A	N/A	11302883	148640	127321186	856.574	474	1103	53	34173	0.00302339	0.94	62.25	Yes
ISR_5582	ERR1136891	PNP_Cohort	ISR	N/A	N/A	N/A	N/A	22240284	179780	225886031	1256.46	521	2761	0	21	9.44e-07	0.04	1.02	No
ISR_5583	ERR1136890	PNP_Cohort	ISR	N/A	N/A	N/A	N/A	28640693	189271	271182632	1432.77	526	4026	0	28	9.78e-07	0.05	1.07	No
ISR_5584	ERR1136887	PNP_Cohort	ISR	N/A	N/A	N/A	N/A	14867635	99187	156254574	1575.35	508	6267	0	16	1.08e-06	0.02	1.15	No
ISR_5585	ERR1136888	PNP_Cohort	ISR	N/A	N/A	N/A	N/A	16513235	174378	182964721	1049.24	486	1779	0	15	9.08e-07	0.03	1.07	No
ISR_5586	ERR1136889	PNP_Cohort	ISR	N/A	N/A	N/A	N/A	15727768	161353	191029117	1183.92	467	2898	0	16	1.02e-06	0.03	1.03	No
ISR_5587	ERR1136893	PNP_Cohort	ISR	N/A	N/A	N/A	N/A	15816131	183636	223724332	1218.3	489	2925	0	43	2.72e-06	0.08	1.03	No
ISR_5588	ERR1136897	PNP_Cohort	ISR	N/A	N/A	N/A	N/A	12759200	100633	147063175	1461.38	496	5281	0	13	1.02e-06	0.02	1.07	No
ISR_5589	ERR1136898	PNP_Cohort	ISR	N/A	N/A	N/A	N/A	17803508	174206	200645116	1151.77	485	2452	0	30	1.69e-06	0.05	1.14	No
ISR_5591	ERR1136892	PNP_Cohort	ISR	N/A	N/A	N/A	N/A	15142602	156450	192189963	1228.44	511	2579	52	31087	0.00205295	0.93	63.65	Yes
ISR_5592	ERR1136894	PNP_Cohort	ISR	N/A	N/A	N/A	N/A	10306756	121112	122450165	1011.05	453	1780	0	26	2.52e-06	0.04	1.03	No
ISR_5593	ERR1136881	PNP_Cohort	ISR	N/A	N/A	N/A	N/A	11881837	138326	135486749	979.474	479	1543	33	1417	0.000119258	0.85	2.93	No
ISR_5594	ERR1136738	PNP_Cohort	ISR	N/A	N/A	N/A	N/A	18042888	268162	279994761	1044.13	505	1717	45	7368	0.00040836	0.91	15.84	Yes
ISR_5595	ERR1136737	PNP_Cohort	ISR	N/A	N/A	N/A	N/A	15350481	215053	229424024	1066.83	471	2036	0	10	6.51e-07	0.02	1	No
ISR_5597	ERR1136740	PNP_Cohort	ISR	N/A	N/A	N/A	N/A	12770480	127840	156799394	1226.53	493	2981	52	7233	0.000566384	0.9	15.47	Yes
ISR_5599	ERR1136741	PNP_Cohort	ISR	N/A	N/A	N/A	N/A	16071312	166360	219714902	1320.72	508	3472	48	4588	0.000285478	0.91	9.79	Yes
ISR_5600	ERR1136895	PNP_Cohort	ISR	N/A	N/A	N/A	N/A	23695778	131944	156333024	1184.84	489	2569	54	11111	0.000468902	0.94	22.84	Yes
ISR_5603	ERR1136739	PNP_Cohort	ISR	N/A	N/A	N/A	N/A	16597858	167435	221045039	1320.18	522	3200	0	8	4.82e-07	0.02	1.04	No
ISR_5605	ERR1136904	PNP_Cohort	ISR	N/A	N/A	N/A	N/A	23204914	283779	300702083	1059.63	476	1980	0	65	2.8e-06	0.11	1.15	No
ISR_5606	ERR1136903	PNP_Cohort	ISR	N/A	N/A	N/A	N/A	12259782	163914	183380994	1118.76	485	2267	49	9657	0.000787698	0.9	20.42	Yes
ISR_5608	ERR1136902	PNP_Cohort	ISR	N/A	N/A	N/A	N/A	10649161	112791	157205181	1393.77	535	3609	0	31	2.91e-06	0.06	1.09	No
ISR_5609	ERR1136901	PNP_Cohort	ISR	N/A	N/A	N/A	N/A	24171934	154624	209310983	1353.68	509	3606	0	26	1.08e-06	0.05	1.07	No
ISR_5610	ERR1136900	PNP_Cohort	ISR	N/A	N/A	N/A	N/A	17491727	192368	214892877	1117.09	478	2293	56	56881	0.00325188	0.95	116.47	Yes
ISR_5611	ERR1136744	PNP_Cohort	ISR	N/A	N/A	N/A	N/A	20476571	211918	275952760	1302.17	541	2804	0	112	5.47e-06	0.19	1.1	No
ISR_5612	ERR1136743	PNP_Cohort	ISR	N/A	N/A	N/A	N/A	30366763	182214	281729706	1546.15	511	5568	0	62	2.04e-06	0.1	1.12	No
ISR_5613	ERR1136747	PNP_Cohort	ISR	N/A	N/A	N/A	N/A	14685436	136179	141944813	1042.34	496	1740	0	69	4.7e-06	0.12	1.09	No
ISR_5614	ERR1136742	PNP_Cohort	ISR	N/A	N/A	N/A	N/A	16481142	177821	209185911	1176.38	531	2217	0	11	6.67e-07	0.02	1.03	No
ISR_5616	ERR1136746	PNP_Cohort	ISR	N/A	N/A	N/A	N/A	14280764	171750	206324518	1201.31	507	2547	16	16070	0.00112529	0.84	35.03	No
ISR_5617	ERR1136748	PNP_Cohort	ISR	N/A	N/A	N/A	N/A	13220570	147332	172373923	1169.97	534	2185	49	97521	0.00737646	0.93	205.68	Yes
ISR_5618	ERR1136745	PNP_Cohort	ISR	N/A	N/A	N/A	N/A	14335266	120070	162172474	1350.65	516	3832	37	113617	0.0079257	0.9	241.11	Yes
ISR_5619	ERR1136899	PNP_Cohort	ISR	N/A	N/A	N/A	N/A	15426684	185313	226383714	1221.63	509	2696	0	26	1.69e-06	0.05	1.11	No
ISR_5620	ERR1136750	PNP_Cohort	ISR	N/A	N/A	N/A	N/A	14400498	184058	207091555	1125.14	499	2128	1	257	1.78e-05	0.38	1.34	No
ISR_5621	ERR1136749	PNP_Cohort	ISR	N/A	N/A	N/A	N/A	13387800	136749	166081342	1214.5	511	2530	0	41	3.06e-06	0.07	1.02	No
ISR_5623	ERR1136753	PNP_Cohort	ISR	N/A	N/A	N/A	N/A	4072953	57738	52220395	904.437	460	1326	60	2686	0.000659472	0.92	5.29	Yes
ISR_5624	ERR1136752	PNP_Cohort	ISR	N/A	N/A	N/A	N/A	22866435	168732	235574543	1396.15	496	4530	51	51940	0.00227145	0.93	110.49	Yes
ISR_5625	ERR1136751	PNP_Cohort	ISR	N/A	N/A	N/A	N/A	10685802	158787	164756123	1037.59	478	1755	0	44	4.12e-06	0.04	1.64	No
ISR_5626	ERR1136912	PNP_Cohort	ISR	N/A	N/A	N/A	N/A	12504308	53679	92462801	1722.51	488	9624	0	89	7.12e-06	0.15	1.14	No
ISR_5627	ERR1136907	PNP_Cohort	ISR	N/A	N/A	N/A	N/A	24205015	215512	243263377	1128.77	498	2148	0	91	3.76e-06	0.15	1.14	No
ISR_5628	ERR1136910	PNP_Cohort	ISR	N/A	N/A	N/A	N/A	10104684	139008	149720146	1077.06	485.5	1951	52	5019	0.0004967	0.94	9.98	Yes
ISR_5629	ERR1136911	PNP_Cohort	ISR	N/A	N/A	N/A	N/A	21197379	166327	233546108	1404.14	521	3776	54	243924	0.0115073	0.97	485.71	Yes
ISR_5630	ERR1136909	PNP_Cohort	ISR	N/A	N/A	N/A	N/A	19032378	149658	196022707	1309.8	480	4381	0	66	3.47e-06	0.11	1.09	No
ISR_5631	ERR1136754	PNP_Cohort	ISR	N/A	N/A	N/A	N/A	22521187	202135	257333747	1273.08	524	2745	0	27	1.2e-06	0.05	1.1	No
ISR_5632	ERR1136758	PNP_Cohort	ISR	N/A	N/A	N/A	N/A	19945554	190413	252300945	1325.02	506	3469	0	4	2.01e-07	0.01	1	No
ISR_5633	ERR1136760	PNP_Cohort	ISR	N/A	N/A	N/A	N/A	12770196	136479	158789962	1163.48	469	2628	0	178	1.39e-05	0.3	1.18	No
ISR_5634	ERR1136755	PNP_Cohort	ISR	N/A	N/A	N/A	N/A	13869209	126302	158447029	1254.51	475	3479	0	24	1.73e-06	0.04	1.14	No
ISR_5635	ERR1136756	PNP_Cohort	ISR	N/A	N/A	N/A	N/A	12523532	171907	189999792	1105.25	498	2022	0	145	1.16e-05	0.24	1.17	No
ISR_5636	ERR1136908	PNP_Cohort	ISR	N/A	N/A	N/A	N/A	14964220	126617	162113254	1280.34	472	4167	0	153	1.02e-05	0.24	1.22	No
ISR_5637	ERR1136757	PNP_Cohort	ISR	N/A	N/A	N/A	N/A	18959590	252558	268678240	1063.83	468	2060	0	9	4.75e-07	0.01	1.02	No
ISR_5638	ERR1136918	PNP_Cohort	ISR	N/A	N/A	N/A	N/A	10355901	72282	67285922	930.881	455	1457	5	869	8.39e-05	0.73	1.95	No
ISR_5639	ERR1137183	PNP_Cohort	ISR	N/A	N/A	N/A	N/A	15106030	269529	264653120	981.91	482	1563	0	10	6.62e-07	0.02	1.04	No
ISR_5640	ERR1137181	PNP_Cohort	ISR	N/A	N/A	N/A	N/A	12918799	179303	203108171	1132.77	488	2311	0	10	7.74e-07	0.02	1.03	No
ISR_5641	ERR1136914	PNP_Cohort	ISR	N/A	N/A	N/A	N/A	64214504	305096	437718084	1434.69	492	4817	0	207	3.22e-06	0.3	1.27	No
ISR_5642	ERR1137182	PNP_Cohort	ISR	N/A	N/A	N/A	N/A	13995263	121244	130161197	1073.55	473	2126	0	36	2.57e-06	0.05	1.02	No
ISR_5643	ERR1137180	PNP_Cohort	ISR	N/A	N/A	N/A	N/A	20691598	190165	221758200	1166.14	468	2814	0	16	7.73e-07	0.03	1.02	No
ISR_5644	ERR1136917	PNP_Cohort	ISR	N/A	N/A	N/A	N/A	10577190	190203	167910094	882.794	470	1236	27	1098	0.000103808	0.74	2.66	No
ISR_5645	ERR1136913	PNP_Cohort	ISR	N/A	N/A	N/A	N/A	14353282	136298	171549765	1258.64	496	3157	44	61920	0.004314	0.93	126.42	Yes
ISR_5647	ERR1136916	PNP_Cohort	ISR	N/A	N/A	N/A	N/A	15650070	231866	240947472	1039.17	478	1861	46	115716	0.00739396	0.93	237.18	Yes
ISR_5648	ERR1136928	PNP_Cohort	ISR	N/A	N/A	N/A	N/A	28982628	84623	113129252	1336.86	545	2898	0	11	3.8e-07	0.02	1.01	No
ISR_5649	ERR1136763	PNP_Cohort	ISR	N/A	N/A	N/A	N/A	5076041	90220	77797314	862.307	439	1154	0	12	2.36e-06	0.02	1.03	No
ISR_5650	ERR1136764	PNP_Cohort	ISR	N/A	N/A	N/A	N/A	15751787	214937	233673798	1087.17	471	2199	0	13	8.25e-07	0.02	1.05	No
ISR_5651	ERR1136762	PNP_Cohort	ISR	N/A	N/A	N/A	N/A	11911913	141644	174317258	1230.67	488	2978	47	19967	0.00167622	0.93	41.64	Yes
ISR_5652	ERR1136765	PNP_Cohort	ISR	N/A	N/A	N/A	N/A	17446124	209056	229209785	1096.4	472	2196	0	21	1.2e-06	0.04	1.03	No
ISR_5653	ERR1136761	PNP_Cohort	ISR	N/A	N/A	N/A	N/A	19801959	182373	207514135	1137.86	493	2278	0	8	4.04e-07	0.02	1.04	No
ISR_5654	ERR1136766	PNP_Cohort	ISR	N/A	N/A	N/A	N/A	16333470	192071	226451628	1179	482	2677	0	21	1.29e-06	0.04	1.02	No
ISR_5656	ERR1136926	PNP_Cohort	ISR	N/A	N/A	N/A	N/A	14633325	104167	93162301	894.355	459	1311	56	20865	0.00142586	0.93	33.84	Yes
ISR_5657	ERR1136759	PNP_Cohort	ISR	N/A	N/A	N/A	N/A	16552086	194987	236549507	1213.16	515	2489	0	26	1.57e-06	0.05	1.07	No
ISR_5658	ERR1137186	PNP_Cohort	ISR	N/A	N/A	N/A	N/A	15624280	175781	148348554	843.94	465	1127	53	56342	0.00360605	0.94	99.65	Yes
ISR_5659	ERR1136925	PNP_Cohort	ISR	N/A	N/A	N/A	N/A	12199842	74629	81085196	1086.51	487	2064	0	27	2.21e-06	0.04	1.02	No
ISR_5660	ERR1136924	PNP_Cohort	ISR	N/A	N/A	N/A	N/A	5609934	34058	38439724	1128.65	465	2303	0	18	3.21e-06	0.03	1.05	No
ISR_5661	ERR1137187	PNP_Cohort	ISR	N/A	N/A	N/A	N/A	15247113	127468	127658842	1001.5	509	1483	0	74	4.85e-06	0.11	1.07	No
ISR_5662	ERR1136767	PNP_Cohort	ISR	N/A	N/A	N/A	N/A	15392274	216218	224795399	1039.67	471	1858	0	44	2.86e-06	0.08	1.08	No
ISR_5663	ERR1136770	PNP_Cohort	ISR	N/A	N/A	N/A	N/A	13641372	147157	169629701	1152.71	501	2205	0	22	1.61e-06	0.04	1.05	No
ISR_5664	ERR1136778	PNP_Cohort	ISR	N/A	N/A	N/A	N/A	16233384	180623	224944155	1245.38	505	2732	0	23	1.42e-06	0.04	1.03	No
ISR_5665	ERR1136768	PNP_Cohort	ISR	N/A	N/A	N/A	N/A	15829053	171149	210863501	1232.05	506	2743	0	106	6.7e-06	0.18	1.13	No
ISR_5666	ERR1137184	PNP_Cohort	ISR	N/A	N/A	N/A	N/A	12970374	162324	155328234	956.902	480	1453	0	15	1.16e-06	0.02	1.1	No
ISR_5667	ERR1136915	PNP_Cohort	ISR	N/A	N/A	N/A	N/A	17531097	215403	237069794	1100.59	507	1956	0	160	9.13e-06	0.25	1.21	No
ISR_5668	ERR1137185	PNP_Cohort	ISR	N/A	N/A	N/A	N/A	12902710	193377	206206890	1066.35	496	1897	0	19	1.47e-06	0.04	1.09	No
ISR_5669	ERR1136769	PNP_Cohort	ISR	N/A	N/A	N/A	N/A	15973714	242147	273635075	1130.04	505	2128	53	61384	0.00384281	0.93	130	Yes
ISR_5671	ERR1136773	PNP_Cohort	ISR	N/A	N/A	N/A	N/A	19220181	182425	194458613	1065.96	469	2039	0	64	3.33e-06	0.11	1.13	No
ISR_5672	ERR1136772	PNP_Cohort	ISR	N/A	N/A	N/A	N/A	18312846	230424	266697061	1157.42	494	2319	0	30	1.64e-06	0.05	1.15	No
ISR_5673	ERR1136775	PNP_Cohort	ISR	N/A	N/A	N/A	N/A	16590939	188787	215869388	1143.45	484	2325	0	19	1.15e-06	0.03	1.12	No
ISR_5674	ERR1136774	PNP_Cohort	ISR	N/A	N/A	N/A	N/A	18780812	267439	283627775	1060.53	481	1876	45	64976	0.0034597	0.92	139.36	Yes
ISR_5675	ERR1136771	PNP_Cohort	ISR	N/A	N/A	N/A	N/A	17637600	224478	248275648	1106.01	483	2159	0	43	2.44e-06	0.08	1.08	No
ISR_5676	ERR1136776	PNP_Cohort	ISR	N/A	N/A	N/A	N/A	26648869	211196	229777088	1087.98	513	1816	0	43	1.61e-06	0.07	1.12	No
ISR_5677	ERR1136777	PNP_Cohort	ISR	N/A	N/A	N/A	N/A	14314606	238413	229186157	961.299	467	1504	49	4217	0.000294594	0.9	9.12	Yes
ISR_5678	ERR1136780	PNP_Cohort	ISR	N/A	N/A	N/A	N/A	18155016	188364	205783375	1092.48	466	2265	0	3	1.65e-07	0.01	1	No
ISR_5679	ERR1136779	PNP_Cohort	ISR	N/A	N/A	N/A	N/A	15614543	252475	274524916	1087.34	512	1891	0	28	1.79e-06	0.05	1.07	No
ISR_5688	ERR1136781	PNP_Cohort	ISR	N/A	N/A	N/A	N/A	17218799	225162	241309730	1071.72	490	1888	0	27	1.57e-06	0.04	1.15	No
ISR_5689	ERR1136785	PNP_Cohort	ISR	N/A	N/A	N/A	N/A	14476445	191357	206472497	1078.99	495	1937	0	23	1.59e-06	0.04	1.03	No
ISR_5690	ERR1136788	PNP_Cohort	ISR	N/A	N/A	N/A	N/A	18156360	177347	209951045	1183.84	475	2731	64	13973	0.000769593	0.95	29.25	Yes
ISR_5691	ERR1136784	PNP_Cohort	ISR	N/A	N/A	N/A	N/A	14672650	224811	235779798	1048.79	498	1776	42	13263	0.000903927	0.91	28.45	Yes
ISR_5692	ERR1136783	PNP_Cohort	ISR	N/A	N/A	N/A	N/A	15446528	121664	208954095	1717.47	558	5820	0	12	7.77e-07	0.02	1.07	No
ISR_5693	ERR1136782	PNP_Cohort	ISR	N/A	N/A	N/A	N/A	13838119	188608	221895143	1176.49	529	2227	54	3000	0.000216792	0.94	6.33	Yes
ISR_5710	ERR1136933	PNP_Cohort	ISR	N/A	N/A	N/A	N/A	18861588	95985	83324644	868.101	454	1182	0	8	4.24e-07	0.02	1	No
ISR_5722	ERR1136929	PNP_Cohort	ISR	N/A	N/A	N/A	N/A	17591940	114858	103477355	900.916	460	1273	6	775	4.41e-05	0.66	1.9	No
ISR_5723	ERR1137189	PNP_Cohort	ISR	N/A	N/A	N/A	N/A	13480556	120631	107631445	892.237	445	1310	0	25	1.85e-06	0.03	1.15	No
ISR_5725	ERR1136927	PNP_Cohort	ISR	N/A	N/A	N/A	N/A	20612014	124088	120315484	969.598	473	1521	57	9011	0.000437172	0.93	14.94	Yes
ISR_5727	ERR1136930	PNP_Cohort	ISR	N/A	N/A	N/A	N/A	18707357	108516	126609951	1166.74	511	2187	55	161106	0.00861191	0.93	277.69	Yes
ISR_5728	ERR1136787	PNP_Cohort	ISR	N/A	N/A	N/A	N/A	15924607	253753	269537403	1062.2	509	1774	0	11	6.91e-07	0.02	1.05	No
ISR_5729	ERR1136786	PNP_Cohort	ISR	N/A	N/A	N/A	N/A	14398471	90992	147174745	1617.45	497	7714	1	168	1.17e-05	0.26	1.27	No
ISR_5731	ERR1136792	PNP_Cohort	ISR	N/A	N/A	N/A	N/A	13436288	178106	158811478	891.668	458	1254	5	415	3.09e-05	0.55	1.48	No
ISR_5732	ERR1136791	PNP_Cohort	ISR	N/A	N/A	N/A	N/A	13780746	79677	138032031	1732.39	548	5898	0	2	1.45e-07	0	1.42	No
ISR_5733	ERR1136789	PNP_Cohort	ISR	N/A	N/A	N/A	N/A	14015864	204970	230579177	1124.94	492	2200	0	3	2.14e-07	0.01	1.11	No
ISR_5734	ERR1136931	PNP_Cohort	ISR	N/A	N/A	N/A	N/A	42855976	106998	122659863	1146.38	493	2375	43	11299	0.000263651	0.9	18.33	Yes
ISR_5735	ERR1136795	PNP_Cohort	ISR	N/A	N/A	N/A	N/A	16725839	195754	235177184	1201.39	494	2678	0	4	2.39e-07	0.01	1.29	No
ISR_5736	ERR1136796	PNP_Cohort	ISR	N/A	N/A	N/A	N/A	22848839	169952	202216230	1189.84	472	2917	0	47	2.06e-06	0.08	1.19	No
ISR_5737	ERR1136793	PNP_Cohort	ISR	N/A	N/A	N/A	N/A	17177826	145264	186820898	1286.08	509	3250	0	3	1.75e-07	0.01	1.17	No
ISR_5738	ERR1136934	PNP_Cohort	ISR	N/A	N/A	N/A	N/A	13349693	62716	79216995	1263.11	494	3117	0	6	4.49e-07	0.01	1.02	No
ISR_5739	ERR1137085	PNP_Cohort	ISR	N/A	N/A	N/A	N/A	11726318	124188	122105335	983.23	463	1631	31	2213	0.000188721	0.77	4.7	No
ISR_5740	ERR1136935	PNP_Cohort	ISR	N/A	N/A	N/A	N/A	10907277	104046	92807474	891.985	482	1209	0	5	4.58e-07	0.01	1	No
ISR_5742	ERR1136790	PNP_Cohort	ISR	N/A	N/A	N/A	N/A	14825447	95529	137282994	1437.08	536	3875	0	1	6.75e-08	0	1	No
ISR_5743	ERR1136932	PNP_Cohort	ISR	N/A	N/A	N/A	N/A	16565520	133839	144161985	1077.13	469	2125	0	13	7.85e-07	0.03	1	No
ISR_5744	ERR1136794	PNP_Cohort	ISR	N/A	N/A	N/A	N/A	14408964	84548	136654736	1616.3	498	7574	0	4	2.78e-07	0.01	1.28	No
ISR_5745	ERR1136936	PNP_Cohort	ISR	N/A	N/A	N/A	N/A	14410841	111500	99855701	895.567	481	1208	0	15	1.04e-06	0.02	1.02	No
ISR_5747	ERR1137083	PNP_Cohort	ISR	N/A	N/A	N/A	N/A	12140363	110683	93575397	845.436	459	1137	0	15	1.24e-06	0.02	1.09	No
ISR_5749	ERR1136797	PNP_Cohort	ISR	N/A	N/A	N/A	N/A	15802792	131402	146815233	1117.3	502	2110	0	8	5.06e-07	0.01	1	No
ISR_5750	ERR1136800	PNP_Cohort	ISR	N/A	N/A	N/A	N/A	16869965	129662	178400328	1375.89	511	3763	0	9	5.33e-07	0.02	1	No
ISR_5751	ERR1136802	PNP_Cohort	ISR	N/A	N/A	N/A	N/A	13363850	136637	184620804	1351.18	529	3496	49	3980	0.000297818	0.93	8.38	Yes
ISR_5752	ERR1136798	PNP_Cohort	ISR	N/A	N/A	N/A	N/A	14294962	165107	199957390	1211.08	511	2527	17	563	3.94e-05	0.63	1.73	No
ISR_5753	ERR1137087	PNP_Cohort	ISR	N/A	N/A	N/A	N/A	24618892	240439	291089000	1210.66	483	3095	0	2	8.12e-08	0	1	No
ISR_5754	ERR1136799	PNP_Cohort	ISR	N/A	N/A	N/A	N/A	16664265	225390	238321474	1057.37	506	1729	0	13	7.8e-07	0.02	1.01	No
ISR_5755	ERR1136801	PNP_Cohort	ISR	N/A	N/A	N/A	N/A	14926347	142665	206729997	1449.06	528	3881	0	7	4.69e-07	0.01	1	No
ISR_5756	ERR1137081	PNP_Cohort	ISR	N/A	N/A	N/A	N/A	13299488	122669	109093068	889.329	464	1248	0	72	5.41e-06	0.11	1.12	No
ISR_5757	ERR1136937	PNP_Cohort	ISR	N/A	N/A	N/A	N/A	17721276	162990	149596297	917.825	486	1331	13	5673	0.000320124	0.84	12.23	No
ISR_5758	ERR1137082	PNP_Cohort	ISR	N/A	N/A	N/A	N/A	14748949	166231	206701641	1243.46	495	3017	0	2	1.36e-07	0	1	No
ISR_5759	ERR1137084	PNP_Cohort	ISR	N/A	N/A	N/A	N/A	12236638	125494	124201810	989.703	493	1532	0	13	1.06e-06	0.02	1	No
ISR_5760	ERR1137088	PNP_Cohort	ISR	N/A	N/A	N/A	N/A	12402750	135270	163258622	1206.91	467	3220	0	7	5.64e-07	0.01	1	No
ISR_5761	ERR1137091	PNP_Cohort	ISR	N/A	N/A	N/A	N/A	9256676	90623	101383773	1118.74	513	2076	0	12	1.3e-06	0.02	1.05	No
ISR_5762	ERR1137089	PNP_Cohort	ISR	N/A	N/A	N/A	N/A	18375462	192631	248947367	1292.35	528	2909	2	219	1.19e-05	0.34	1.26	No
ISR_5763	ERR1137093	PNP_Cohort	ISR	N/A	N/A	N/A	N/A	18648120	119998	103173845	859.796	459	1190	0	25	1.34e-06	0.03	1.01	No
ISR_5764	ERR1137094	PNP_Cohort	ISR	N/A	N/A	N/A	N/A	12434747	109238	88117959	806.66	445	1067	0	12	9.65e-07	0.02	1.03	No
ISR_5765	ERR1137090	PNP_Cohort	ISR	N/A	N/A	N/A	N/A	14397209	145937	187828544	1287.05	504	3246	55	49384	0.00343011	0.96	99.56	Yes
ISR_5772	ERR1136805	PNP_Cohort	ISR	N/A	N/A	N/A	N/A	13605860	128115	139655295	1090.08	462	2194	0	4	2.94e-07	0.01	1.06	No
ISR_5776	ERR1136803	PNP_Cohort	ISR	N/A	N/A	N/A	N/A	14721328	98394	127165524	1292.41	518	3133	50	13151	0.00089333	0.93	27.78	Yes
ISR_5777	ERR1137086	PNP_Cohort	ISR	N/A	N/A	N/A	N/A	21094464	145930	152724779	1046.56	498	1767	0	4	1.9e-07	0	1	No
ISR_5778	ERR1136809	PNP_Cohort	ISR	N/A	N/A	N/A	N/A	20245115	185826	228005243	1226.98	499	2727	1	196	9.68e-06	0.3	1.27	No
ISR_5779	ERR1136806	PNP_Cohort	ISR	N/A	N/A	N/A	N/A	17594811	179083	219977541	1228.36	499	2891	0	17	9.66e-07	0.03	1.16	No
ISR_5780	ERR1136808	PNP_Cohort	ISR	N/A	N/A	N/A	N/A	675054	6754	3112204	460.794	367	448	0	22	3.26e-05	0.04	1.03	No
ISR_5782	ERR1136810	PNP_Cohort	ISR	N/A	N/A	N/A	N/A	11684187	113822	131610752	1156.29	490	2356	0	5	4.28e-07	0.01	1.08	No
ISR_5783	ERR1136811	PNP_Cohort	ISR	N/A	N/A	N/A	N/A	20723166	215070	264848522	1231.45	498	2954	0	20	9.65e-07	0.03	1.16	No
ISR_5788	ERR1137099	PNP_Cohort	ISR	N/A	N/A	N/A	N/A	13262760	122998	135303118	1100.04	495	2031	0	30	2.26e-06	0.05	1.03	No
ISR_5789	ERR1137100	PNP_Cohort	ISR	N/A	N/A	N/A	N/A	11733695	88875	80846465	909.665	465	1342	46	4860	0.000414192	0.92	8.92	Yes
ISR_5790	ERR1137097	PNP_Cohort	ISR	N/A	N/A	N/A	N/A	11598801	129987	120486702	926.913	471	1351	0	11	9.48e-07	0.01	1.03	No
ISR_5791	ERR1137096	PNP_Cohort	ISR	N/A	N/A	N/A	N/A	9604310	129198	127693576	988.356	491	1534	0	15	1.56e-06	0.03	1.01	No
ISR_5792	ERR1137098	PNP_Cohort	ISR	N/A	N/A	N/A	N/A	11733592	104264	99261077	952.017	454	1489	47	12461	0.00106199	0.92	22.86	Yes
ISR_5793	ERR1136818	PNP_Cohort	ISR	N/A	N/A	N/A	N/A	35793946	299419	400922722	1339	514	3502	0	45	1.26e-06	0.08	1.08	No
ISR_5794	ERR1137107	PNP_Cohort	ISR	N/A	N/A	N/A	N/A	10274067	75936	83577168	1100.63	486	2027	51	16800	0.00163518	0.92	35.6	Yes
ISR_5795	ERR1137095	PNP_Cohort	ISR	N/A	N/A	N/A	N/A	12933204	130494	153475859	1176.11	509	2285	0	20	1.55e-06	0.03	1.01	No
ISR_5796	ERR1137104	PNP_Cohort	ISR	N/A	N/A	N/A	N/A	15505514	171475	159469539	929.987	455	1424	19	652	4.2e-05	0.69	1.84	No
ISR_5797	ERR1137103	PNP_Cohort	ISR	N/A	N/A	N/A	N/A	11315294	186814	184722191	988.803	479	1537	0	26	2.3e-06	0.05	1.03	No
ISR_5798	ERR1137111	PNP_Cohort	ISR	N/A	N/A	N/A	N/A	12731534	184455	190338651	1031.9	489	1689	67	92460	0.00726228	0.96	187.36	Yes
ISR_5799	ERR1137105	PNP_Cohort	ISR	N/A	N/A	N/A	N/A	17887774	205142	195606519	953.518	478	1466	0	64	3.58e-06	0.11	1.09	No
ISR_5800	ERR1137102	PNP_Cohort	ISR	N/A	N/A	N/A	N/A	13059856	181236	162327461	895.669	467	1246	0	13	9.95e-07	0.02	1	No
ISR_5802	ERR1136807	PNP_Cohort	ISR	N/A	N/A	N/A	N/A	19495034	261168	294186117	1126.42	490	2225	46	8381	0.000429904	0.85	19.09	Yes
ISR_5803	ERR1136815	PNP_Cohort	ISR	N/A	N/A	N/A	N/A	13339598	166421	190703535	1145.91	489	2340	42	16465	0.0012343	0.94	34.09	Yes
ISR_5804	ERR1136812	PNP_Cohort	ISR	N/A	N/A	N/A	N/A	15397893	237235	259972932	1095.85	488	2051	61	69078	0.0044862	0.96	142.44	Yes
ISR_5805	ERR1136820	PNP_Cohort	ISR	N/A	N/A	N/A	N/A	20830335	196095	253764222	1294.09	505	3226	1	282	1.35e-05	0.41	1.38	No
ISR_5806	ERR1136817	PNP_Cohort	ISR	N/A	N/A	N/A	N/A	12501687	123145	132553610	1076.4	450	2240	0	33	2.64e-06	0.06	1.05	No
ISR_5807	ERR1136814	PNP_Cohort	ISR	N/A	N/A	N/A	N/A	10681763	93140	132577322	1423.42	537	3638	58	4109	0.000384674	0.94	8.3	Yes
ISR_5808	ERR1136816	PNP_Cohort	ISR	N/A	N/A	N/A	N/A	16525122	76863	117204351	1524.85	494	6284	44	4005	0.000242358	0.89	8.71	Yes
ISR_5809	ERR1136813	PNP_Cohort	ISR	N/A	N/A	N/A	N/A	17527322	189775	215402357	1135.04	478	2354	49	42810	0.00244247	0.95	89.18	Yes
ISR_5811	ERR1136602	PNP_Cohort	ISR	N/A	N/A	N/A	N/A	10110978	84330	75977146	900.95	467	1320	0	24	2.37e-06	0.03	1.07	No
ISR_5814	ERR1137114	PNP_Cohort	ISR	N/A	N/A	N/A	N/A	12892133	139637	171469949	1227.97	563	2255	0	85	6.59e-06	0.13	1.19	No
ISR_5815	ERR1137106	PNP_Cohort	ISR	N/A	N/A	N/A	N/A	10057640	164978	154393235	935.841	472	1359	0	28	2.78e-06	0.05	1.04	No
ISR_5818	ERR1137117	PNP_Cohort	ISR	N/A	N/A	N/A	N/A	12001845	163136	169902979	1041.48	494	1787	49	8344	0.000695226	0.95	17.16	Yes
ISR_5821	ERR1136819	PNP_Cohort	ISR	N/A	N/A	N/A	N/A	12885043	150288	185634453	1235.19	526	2507	0	41	3.18e-06	0.07	1.08	No
ISR_5822	ERR1136825	PNP_Cohort	ISR	N/A	N/A	N/A	N/A	13638101	197024	203391611	1032.32	483	1726	0	19	1.39e-06	0.04	1.07	No
ISR_5825	ERR1136821	PNP_Cohort	ISR	N/A	N/A	N/A	N/A	10476270	78156	104483917	1336.86	500	3716	0	81	7.73e-06	0.13	1.08	No
ISR_5826	ERR1137110	PNP_Cohort	ISR	N/A	N/A	N/A	N/A	12092808	172789	182672394	1057.2	483	1874	53	4302	0.000355749	0.95	8.87	Yes
ISR_5827	ERR1136603	PNP_Cohort	ISR	N/A	N/A	N/A	N/A	7219642	28956	32214802	1112.54	402	4730	0	19	2.63e-06	0.04	1.01	No
ISR_5828	ERR1137109	PNP_Cohort	ISR	N/A	N/A	N/A	N/A	9258782	48228	72393957	1501.08	533	4325	54	28923	0.00312385	0.96	49.92	Yes
ISR_5829	ERR1137108	PNP_Cohort	ISR	N/A	N/A	N/A	N/A	9652292	115367	105013364	910.255	486	1279	0	20	2.07e-06	0.03	1.1	No
ISR_5830	ERR1137121	PNP_Cohort	ISR	N/A	N/A	N/A	N/A	11109767	202004	214078765	1059.77	504	1780	0	1	9e-08	0	1	No
ISR_5831	ERR1137116	PNP_Cohort	ISR	N/A	N/A	N/A	N/A	14439152	146117	114382418	782.814	445	963	0	32	2.22e-06	0.05	1.07	No
ISR_5832	ERR1137119	PNP_Cohort	ISR	N/A	N/A	N/A	N/A	10535679	158254	168088883	1062.15	484	1896	13	568	5.39e-05	0.6	1.83	No
ISR_5835	ERR1136829	PNP_Cohort	ISR	N/A	N/A	N/A	N/A	22588289	108122	187982826	1738.62	541	6684	0	9	3.98e-07	0.02	1	No
ISR_5836	ERR1136824	PNP_Cohort	ISR	N/A	N/A	N/A	N/A	18594550	205949	241029321	1170.33	480	2617	0	7	3.76e-07	0.01	1.01	No
ISR_5837	ERR1137113	PNP_Cohort	ISR	N/A	N/A	N/A	N/A	15688502	140336	146359863	1042.92	484	1838	0	38	2.42e-06	0.07	1.08	No
ISR_5838	ERR1136823	PNP_Cohort	ISR	N/A	N/A	N/A	N/A	18316043	297959	289637826	972.073	490	1496	0	11	6.01e-07	0.02	1.09	No
ISR_5839	ERR1136822	PNP_Cohort	ISR	N/A	N/A	N/A	N/A	17894624	269627	278889883	1034.35	473	1784	0	24	1.34e-06	0.05	1.04	No
ISR_5840	ERR1137123	PNP_Cohort	ISR	N/A	N/A	N/A	N/A	14148622	156632	136142336	869.186	469	1198	0	8	5.65e-07	0.01	1.01	No
ISR_5841	ERR1137120	PNP_Cohort	ISR	N/A	N/A	N/A	N/A	19599144	141957	150363098	1059.22	483	1904	0	2	1.02e-07	0	1	No
ISR_5842	ERR1137128	PNP_Cohort	ISR	N/A	N/A	N/A	N/A	12407037	135625	157663351	1162.49	510	2285	40	1665	0.000134198	0.8	3.7	Yes
ISR_5843	ERR1137122	PNP_Cohort	ISR	N/A	N/A	N/A	N/A	12597094	176016	210966196	1198.56	516	2459	0	2	1.59e-07	0	1	No
ISR_5844	ERR1137124	PNP_Cohort	ISR	N/A	N/A	N/A	N/A	15146214	217413	240998550	1108.48	487	2157	0	1	6.6e-08	0	1	No
ISR_5845	ERR1137118	PNP_Cohort	ISR	N/A	N/A	N/A	N/A	22626187	229808	275944320	1200.76	485	2820	0	140	6.19e-06	0.22	1.19	No
ISR_5850	ERR1136828	PNP_Cohort	ISR	N/A	N/A	N/A	N/A	8003466	98934	89755543	907.226	441	1330	56	3850	0.000481042	0.93	7.31	Yes
ISR_5851	ERR1136837	PNP_Cohort	ISR	N/A	N/A	N/A	N/A	29343087	147549	234527470	1589.49	509	6889	48	226169	0.00770774	0.93	471.36	Yes
ISR_5852	ERR1136827	PNP_Cohort	ISR	N/A	N/A	N/A	N/A	17565216	176775	187114099	1058.49	475	1843	56	40773	0.00232124	0.94	79.5	Yes
ISR_5853	ERR1136831	PNP_Cohort	ISR	N/A	N/A	N/A	N/A	16393622	186968	213189698	1140.25	484	2359	0	2	1.22e-07	0	1.1	No
ISR_5854	ERR1136835	PNP_Cohort	ISR	N/A	N/A	N/A	N/A	28123047	168310	246976139	1467.39	510	5155	0	100	3.56e-06	0.17	1.12	No
ISR_5855	ERR1136830	PNP_Cohort	ISR	N/A	N/A	N/A	N/A	17119198	198166	238589042	1203.99	466	3228	0	17	9.93e-07	0.03	1.09	No
ISR_5856	ERR1136826	PNP_Cohort	ISR	N/A	N/A	N/A	N/A	21611913	241027	279887726	1161.23	493	2437	49	28758	0.00133065	0.94	59.32	Yes
ISR_5857	ERR1136833	PNP_Cohort	ISR	N/A	N/A	N/A	N/A	23267642	183526	254075952	1384.41	502	4570	0	66	2.84e-06	0.12	1.05	No
ISR_5858	ERR1136836	PNP_Cohort	ISR	N/A	N/A	N/A	N/A	7560776	99145	75880124	765.345	438	912	42	31302	0.00414005	0.9	58.9	Yes
ISR_5859	ERR1136834	PNP_Cohort	ISR	N/A	N/A	N/A	N/A	4491254	55389	33055668	596.791	421	634	0	84	1.87e-05	0.14	1.1	No
ISR_5860	ERR1136845	PNP_Cohort	ISR	N/A	N/A	N/A	N/A	17953544	194944	236602575	1213.7	490	2785	0	32	1.78e-06	0.06	1.09	No
ISR_5861	ERR1136832	PNP_Cohort	ISR	N/A	N/A	N/A	N/A	21918163	135478	209330066	1545.12	522	5917	0	9	4.11e-07	0.02	1.04	No
ISR_5862	ERR1136604	PNP_Cohort	ISR	N/A	N/A	N/A	N/A	14513182	93035	99122540	1065.43	469	2089	0	5	3.45e-07	0.01	1	No
ISR_5863	ERR1137138	PNP_Cohort	ISR	N/A	N/A	N/A	N/A	18298683	251624	271812206	1080.23	493	1969	0	5	2.73e-07	0.01	1	No
ISR_5864	ERR1137132	PNP_Cohort	ISR	N/A	N/A	N/A	N/A	13937670	177580	206830547	1164.72	532	2180	0	56	4.02e-06	0.1	1.08	No
ISR_5866	ERR1137136	PNP_Cohort	ISR	N/A	N/A	N/A	N/A	11135491	84352	116652110	1382.92	473	5602	52	12939	0.00116196	0.94	26.88	Yes
ISR_5867	ERR1137135	PNP_Cohort	ISR	N/A	N/A	N/A	N/A	11693737	113459	133391027	1175.68	482	2580	0	22	1.88e-06	0.04	1.01	No
ISR_5868	ERR1136844	PNP_Cohort	ISR	N/A	N/A	N/A	N/A	19108031	165834	204532745	1233.36	476	3185	0	100	5.23e-06	0.18	1.1	No
ISR_5869	ERR1136841	PNP_Cohort	ISR	N/A	N/A	N/A	N/A	16313373	175820	166302933	945.87	456	1473	0	4	2.45e-07	0.01	1	No
ISR_5870	ERR1136840	PNP_Cohort	ISR	N/A	N/A	N/A	N/A	16789398	193911	242413314	1250.13	504	2877	7	409	2.44e-05	0.51	1.54	No
ISR_5871	ERR1136842	PNP_Cohort	ISR	N/A	N/A	N/A	N/A	24023848	166342	195683219	1176.39	490	2537	0	16	6.66e-07	0.03	1.07	No
ISR_5872	ERR1136839	PNP_Cohort	ISR	N/A	N/A	N/A	N/A	13768740	174831	204453392	1169.43	480	2579	0	146	1.06e-05	0.24	1.2	No
ISR_5874	ERR1136843	PNP_Cohort	ISR	N/A	N/A	N/A	N/A	10333573	173249	168106172	970.315	474	1556	0	35	3.39e-06	0.06	1.01	No
ISR_5875	ERR1136838	PNP_Cohort	ISR	N/A	N/A	N/A	N/A	33582870	254794	337835213	1325.92	528	3149	0	86	2.56e-06	0.15	1.1	No
ISR_5876	ERR1137129	PNP_Cohort	ISR	N/A	N/A	N/A	N/A	12052107	128084	148097776	1156.26	517	2188	0	5	4.15e-07	0.01	1.35	No
ISR_5877	ERR1137092	PNP_Cohort	ISR	N/A	N/A	N/A	N/A	16583045	126265	124851839	988.808	465	1646	0	26	1.57e-06	0.02	1.26	No
ISR_5878	ERR1137126	PNP_Cohort	ISR	N/A	N/A	N/A	N/A	15612106	119870	120693536	1006.87	471	1682	0	244	1.56e-05	0.32	1.24	No
ISR_5879	ERR1137127	PNP_Cohort	ISR	N/A	N/A	N/A	N/A	10463765	149387	173705767	1162.79	515	2185	45	5470	0.000522756	0.9	11.15	Yes
ISR_5881	ERR1137130	PNP_Cohort	ISR	N/A	N/A	N/A	N/A	13369341	134641	123797803	919.466	469	1351	0	2	1.5e-07	0	1	No
ISR_5882	ERR1137115	PNP_Cohort	ISR	N/A	N/A	N/A	N/A	10951418	84161	86265707	1025.01	483	1696	0	13	1.19e-06	0.02	1.07	No
ISR_5883	ERR1137131	PNP_Cohort	ISR	N/A	N/A	N/A	N/A	11003761	104711	99139946	946.796	456	1433	0	0	0	0	0	No
ISR_5884	ERR1137125	PNP_Cohort	ISR	N/A	N/A	N/A	N/A	11303723	150958	183176590	1213.43	522	2420	0	1	8.85e-08	0	1	No
ISR_5889	ERR1137134	PNP_Cohort	ISR	N/A	N/A	N/A	N/A	14204730	128211	174757725	1363.05	469	5153	0	4	2.82e-07	0.01	1.12	No
ISR_5890	ERR1137137	PNP_Cohort	ISR	N/A	N/A	N/A	N/A	10743444	129733	141900676	1093.79	496	1989	0	5	4.65e-07	0.01	1.03	No
ISR_5893	ERR1136605	PNP_Cohort	ISR	N/A	N/A	N/A	N/A	12505968	156736	128544422	820.133	465	1097	0	6	4.8e-07	0.01	1	No
ISR_5894	ERR1136939	PNP_Cohort	ISR	N/A	N/A	N/A	N/A	14115162	113406	113130261	997.569	511	1575	43	18687	0.0013239	0.89	40.27	Yes
ISR_5921	ERR1136606	PNP_Cohort	ISR	N/A	N/A	N/A	N/A	11970027	93794	92205567	983.065	469	1596	0	19	1.59e-06	0.04	1.03	No
ISR_5922	ERR1136942	PNP_Cohort	ISR	N/A	N/A	N/A	N/A	15720822	95146	94907126	997.489	481	1540	0	11	7e-07	0.02	1.04	No
ISR_5926	ERR1137154	PNP_Cohort	ISR	N/A	N/A	N/A	N/A	13334173	144580	193533387	1338.59	509	3476	0	2	1.5e-07	0	1.03	No
ISR_5927	ERR1136608	PNP_Cohort	ISR	N/A	N/A	N/A	N/A	12629053	89574	78281519	873.931	449	1174	0	4	3.17e-07	0.01	1	No
ISR_5928	ERR1137220	PNP_Cohort	ISR	N/A	N/A	N/A	N/A	19077964	94206	71340331	757.28	440	918	0	327	1.71e-05	0.28	1.22	No
ISR_5929	ERR1137153	PNP_Cohort	ISR	N/A	N/A	N/A	N/A	11715657	133636	183039612	1369.69	532	3210	0	266	2.27e-05	0.37	1.37	No
ISR_5931	ERR1137148	PNP_Cohort	ISR	N/A	N/A	N/A	N/A	15176810	86449	121535757	1405.87	509	3880	31	13421	0.00088431	0.87	24.77	No
ISR_5932	ERR1136945	PNP_Cohort	ISR	N/A	N/A	N/A	N/A	32582206	155912	165172009	1059.39	500	1732	0	23	7.06e-07	0.04	1.03	No
ISR_5933	ERR1136943	PNP_Cohort	ISR	N/A	N/A	N/A	N/A	12796940	88720	87772502	989.32	481	1581	45	17476	0.00136564	0.9	37.02	Yes
ISR_5934	ERR1136944	PNP_Cohort	ISR	N/A	N/A	N/A	N/A	11744153	58781	62769695	1067.86	451	2164	0	22	1.87e-06	0.04	1.03	No
ISR_5935	ERR1137225	PNP_Cohort	ISR	N/A	N/A	N/A	N/A	11177066	138779	168487314	1214.07	519	2500	0	10	8.95e-07	0.02	1.02	No
ISR_5938	ERR1137218	PNP_Cohort	ISR	N/A	N/A	N/A	N/A	16052862	63584	85588268	1346.07	477	4356	0	9	5.61e-07	0.02	1.02	No
ISR_5940	ERR1137219	PNP_Cohort	ISR	N/A	N/A	N/A	N/A	17082942	101821	97802227	960.531	496	1448	0	5	2.93e-07	0.01	1.06	No
ISR_5941	ERR1137165	PNP_Cohort	ISR	N/A	N/A	N/A	N/A	10985910	203268	180691177	888.931	462	1259	0	0	0	0	0	No
ISR_5944	ERR1136607	PNP_Cohort	ISR	N/A	N/A	N/A	N/A	14138988	100437	98998287	985.675	500	1524	0	143	1.01e-05	0.24	1.17	No
ISR_5945	ERR1137149	PNP_Cohort	ISR	N/A	N/A	N/A	N/A	10584687	164141	181458375	1105.5	489	2028	0	24	2.27e-06	0.04	1.06	No
ISR_5948	ERR1137170	PNP_Cohort	ISR	N/A	N/A	N/A	N/A	10551005	144151	165813800	1150.28	503	2316	0	2	1.9e-07	0	1	No
ISR_5949	ERR1137151	PNP_Cohort	ISR	N/A	N/A	N/A	N/A	14014662	168261	195932933	1164.46	493	2407	0	1	7.14e-08	0	1.05	No
ISR_5950	ERR1137221	PNP_Cohort	ISR	N/A	N/A	N/A	N/A	14357868	110031	114857481	1043.86	470	1949	0	6	4.18e-07	0.01	1.02	No
ISR_5951	ERR1137222	PNP_Cohort	ISR	N/A	N/A	N/A	N/A	12177908	52925	85983564	1624.63	517	6484	0	6	4.93e-07	0.01	1.09	No
ISR_5952	ERR1137226	PNP_Cohort	ISR	N/A	N/A	N/A	N/A	12999109	94418	97102336	1028.43	528	1647	0	60	4.62e-06	0.1	1.1	No
ISR_5953	ERR1137223	PNP_Cohort	ISR	N/A	N/A	N/A	N/A	16107594	80198	83981650	1047.18	447	2076	48	2613	0.000162222	0.91	4.68	Yes
ISR_5954	ERR1137224	PNP_Cohort	ISR	N/A	N/A	N/A	N/A	18060375	113162	105621165	933.362	466	1371	0	8	4.43e-07	0.01	1.01	No
ISR_5955	ERR1136938	PNP_Cohort	ISR	N/A	N/A	N/A	N/A	19516548	141733	130214709	918.732	481	1326	0	41	2.1e-06	0.08	1.05	No
ISR_5956	ERR1136940	PNP_Cohort	ISR	N/A	N/A	N/A	N/A	15135683	112722	91164881	808.759	456	1001	0	22	1.45e-06	0.04	1.06	No
ISR_5958	ERR1137157	PNP_Cohort	ISR	N/A	N/A	N/A	N/A	12049294	115332	132978150	1153	485	2515	0	49	4.07e-06	0.09	1.06	No
ISR_5959	ERR1136612	PNP_Cohort	ISR	N/A	N/A	N/A	N/A	12097267	95817	78765358	822.039	462	1062	0	1	8.27e-08	0	1	No
ISR_5961	ERR1137156	PNP_Cohort	ISR	N/A	N/A	N/A	N/A	14211180	134500	169520392	1260.37	469	3724	46	8214	0.000577996	0.87	18.15	Yes
ISR_5962	ERR1137164	PNP_Cohort	ISR	N/A	N/A	N/A	N/A	15997832	170250	206466899	1212.73	496	2720	0	27	1.69e-06	0.05	1.02	No
ISR_5963	ERR1137168	PNP_Cohort	ISR	N/A	N/A	N/A	N/A	10424894	128801	136091119	1056.6	466	2022	0	0	0	0	0	No
ISR_5964	ERR1136613	PNP_Cohort	ISR	N/A	N/A	N/A	N/A	12744550	89808	86671330	965.074	475	1500	31	2594	0.000203538	0.93	5.52	No
ISR_5965	ERR1136614	PNP_Cohort	ISR	N/A	N/A	N/A	N/A	12384174	89092	74974340	841.538	469	1093	0	1	8.07e-08	0	1	No
ISR_5966	ERR1137167	PNP_Cohort	ISR	N/A	N/A	N/A	N/A	18337059	118228	121192254	1025.07	485	1744	0	1612	8.79e-05	0.8	2.33	No
ISR_5967	ERR1137150	PNP_Cohort	ISR	N/A	N/A	N/A	N/A	11694331	202994	179825624	885.867	454	1238	0	32	2.74e-06	0.03	1.06	No
ISR_5968	ERR1137169	PNP_Cohort	ISR	N/A	N/A	N/A	N/A	11088778	204872	182644830	891.507	462	1277	0	10	9.02e-07	0.01	1	No
ISR_5971	ERR1137173	PNP_Cohort	ISR	N/A	N/A	N/A	N/A	11980995	157279	182892790	1162.86	484	2473	0	0	0	0	0	No
ISR_5972	ERR1137172	PNP_Cohort	ISR	N/A	N/A	N/A	N/A	14482111	261433	249996890	956.256	488	1414	0	6	4.14e-07	0.01	1	No
ISR_5973	ERR1137179	PNP_Cohort	ISR	N/A	N/A	N/A	N/A	13914052	175879	185502306	1054.72	492	1816	46	4499	0.000323342	0.89	9.8	Yes
ISR_5974	ERR1136616	PNP_Cohort	ISR	N/A	N/A	N/A	N/A	12827260	93666	76900224	821.005	439	1061	0	3	2.34e-07	0	1	No
ISR_5975	ERR1137158	PNP_Cohort	ISR	N/A	N/A	N/A	N/A	10068175	140268	147027112	1048.19	471	1895	0	470	4.67e-05	0.44	1.4	No
ISR_5976	ERR1136610	PNP_Cohort	ISR	N/A	N/A	N/A	N/A	10762577	50349	59130646	1174.42	455	3219	0	2	1.86e-07	0	1.19	No
ISR_5977	ERR1137160	PNP_Cohort	ISR	N/A	N/A	N/A	N/A	13277171	149347	155392807	1040.48	482	1836	0	94	7.08e-06	0.1	1.05	No
ISR_5978	ERR1136954	PNP_Cohort	ISR	N/A	N/A	N/A	N/A	14929239	143794	131059998	911.443	458	1317	0	9	6.03e-07	0.02	1	No
ISR_5979	ERR1136609	PNP_Cohort	ISR	N/A	N/A	N/A	N/A	13412019	82514	88910702	1077.52	502	1820	0	3	2.24e-07	0	1.04	No
ISR_5980	ERR1136611	PNP_Cohort	ISR	N/A	N/A	N/A	N/A	12227174	69079	79823214	1155.54	487	2358	0	2	1.64e-07	0	1.15	No
ISR_5981	ERR1136617	PNP_Cohort	ISR	N/A	N/A	N/A	N/A	13920823	118320	98830456	835.281	472	1080	0	0	0	0	0	No
ISR_5982	ERR1137175	PNP_Cohort	ISR	N/A	N/A	N/A	N/A	13742485	179156	166476466	929.226	454	1384	0	19	1.38e-06	0.02	1.04	No
ISR_5983	ERR1136618	PNP_Cohort	ISR	N/A	N/A	N/A	N/A	22952914	140090	221762552	1583	521	6382	62	63027	0.00274593	0.95	131.28	Yes
ISR_5984	ERR1137174	PNP_Cohort	ISR	N/A	N/A	N/A	N/A	14985583	144978	135109252	931.929	445	1377	0	3	2e-07	0	1.06	No
ISR_5985	ERR1136626	PNP_Cohort	ISR	N/A	N/A	N/A	N/A	18693299	135902	143117101	1053.09	473	1980	45	50740	0.00271434	0.93	106.47	Yes
ISR_5986	ERR1136615	PNP_Cohort	ISR	N/A	N/A	N/A	N/A	12241264	86497	85913186	993.25	478	1643	1	576	4.71e-05	0.65	1.75	No
ISR_5987	ERR1136625	PNP_Cohort	ISR	N/A	N/A	N/A	N/A	12402542	122867	145881604	1187.31	492	2721	0	62	5e-06	0.11	1.1	No
ISR_5988	ERR1136956	PNP_Cohort	ISR	N/A	N/A	N/A	N/A	9354608	101471	91262799	899.398	481	1288	51	37862	0.00404742	0.91	65.33	Yes
ISR_5989	ERR1136965	PNP_Cohort	ISR	N/A	N/A	N/A	N/A	26518441	135208	146135529	1080.82	482	2022	54	6311	0.000237985	0.88	10.96	Yes
ISR_5990	ERR1136962	PNP_Cohort	ISR	N/A	N/A	N/A	N/A	12359008	52490	90875461	1731.29	577	5826	0	40	3.24e-06	0.06	1.1	No
ISR_5991	ERR1136955	PNP_Cohort	ISR	N/A	N/A	N/A	N/A	13016112	174834	199917914	1143.47	509	2144	0	11	8.45e-07	0.02	1.09	No
ISR_5992	ERR1136957	PNP_Cohort	ISR	N/A	N/A	N/A	N/A	1744703	16838	10863818	645.196	399	735	0	9	5.16e-06	0.02	1	No
ISR_5993	ERR1136624	PNP_Cohort	ISR	N/A	N/A	N/A	N/A	17370594	264741	293173208	1107.4	488	2096	52	8098	0.00046619	0.95	16.44	Yes
ISR_5994	ERR1136631	PNP_Cohort	ISR	N/A	N/A	N/A	N/A	13489993	142145	146282888	1029.11	470	1786	0	2	1.48e-07	0	1	No
ISR_5995	ERR1136623	PNP_Cohort	ISR	N/A	N/A	N/A	N/A	10680863	141025	136809872	970.111	466	1540	0	69	6.46e-06	0.11	1.17	No
ISR_5996	ERR1136622	PNP_Cohort	ISR	N/A	N/A	N/A	N/A	8951181	161207	142405059	883.368	455	1212	6	547	6.11e-05	0.59	1.69	No
ISR_5997	ERR1136620	PNP_Cohort	ISR	N/A	N/A	N/A	N/A	19676435	188913	242140090	1281.75	523	2879	0	58	2.95e-06	0.1	1.14	No
ISR_5998	ERR1136619	PNP_Cohort	ISR	N/A	N/A	N/A	N/A	15245308	149913	180466659	1203.81	489	2896	54	1804	0.000118331	0.87	4.01	Yes
ISR_5999	ERR1136964	PNP_Cohort	ISR	N/A	N/A	N/A	N/A	19104762	98661	114929765	1164.9	504	2242	0	88	4.61e-06	0.12	1.07	No
ISR_6001	ERR1136966	PNP_Cohort	ISR	N/A	N/A	N/A	N/A	32034719	115365	105303889	912.789	457	1395	0	270	8.43e-06	0.31	1.27	No
ISR_6002	ERR1136961	PNP_Cohort	ISR	N/A	N/A	N/A	N/A	14421926	179075	182152419	1017.19	462	1837	0	4	2.77e-07	0.01	1	No
ISR_6003	ERR1136621	PNP_Cohort	ISR	N/A	N/A	N/A	N/A	10385570	126052	159706031	1266.99	512	3004	0	22	2.12e-06	0.04	1.04	No
ISR_6004	ERR1136963	PNP_Cohort	ISR	N/A	N/A	N/A	N/A	29076627	136219	107226489	787.163	467	956	54	13041	0.000448505	0.94	19.94	Yes
ISR_6005	ERR1136959	PNP_Cohort	ISR	N/A	N/A	N/A	N/A	11618477	114506	142249253	1242.29	479	3412	0	5	4.3e-07	0.01	1.06	No
ISR_6006	ERR1136958	PNP_Cohort	ISR	N/A	N/A	N/A	N/A	16801108	213192	216434784	1015.21	484	1680	0	14	8.33e-07	0.03	1.03	No
ISR_6007	ERR1136994	PNP_Cohort	ISR	N/A	N/A	N/A	N/A	13938565	192364	176386775	916.943	455	1319	0	10	7.17e-07	0.02	1.05	No
ISR_6008	ERR1137006	PNP_Cohort	ISR	N/A	N/A	N/A	N/A	26077810	110235	91711266	831.961	454	1101	0	0	0	0	0	No
ISR_6009	ERR1137010	PNP_Cohort	ISR	N/A	N/A	N/A	N/A	13057243	124899	120422805	964.161	473	1447	0	1	7.66e-08	0	1	No
ISR_6010	ERR1136628	PNP_Cohort	ISR	N/A	N/A	N/A	N/A	13879925	117881	167462144	1420.6	564	3475	54	1876	0.000135159	0.89	4.06	Yes
ISR_6011	ERR1137008	PNP_Cohort	ISR	N/A	N/A	N/A	N/A	11042500	102165	104978927	1027.54	435	2124	0	0	0	0	0	No
ISR_6012	ERR1137004	PNP_Cohort	ISR	N/A	N/A	N/A	N/A	11281730	146935	115069041	783.129	467	961	0	5	4.43e-07	0	1.2	No
ISR_6013	ERR1136633	PNP_Cohort	ISR	N/A	N/A	N/A	N/A	7166745	99885	117482667	1176.18	496	2450	0	7	9.77e-07	0.01	1.04	No
ISR_6014	ERR1136630	PNP_Cohort	ISR	N/A	N/A	N/A	N/A	12512968	142033	176617321	1243.49	484	3329	18	602	4.81e-05	0.65	1.79	No
ISR_6015	ERR1136629	PNP_Cohort	ISR	N/A	N/A	N/A	N/A	13712018	123231	159598384	1295.12	476	4089	0	1	7.29e-08	0	1	No
ISR_6016	ERR1137007	PNP_Cohort	ISR	N/A	N/A	N/A	N/A	11920809	222163	201781934	908.261	454	1334	0	0	0	0	0	No
ISR_6017	ERR1136632	PNP_Cohort	ISR	N/A	N/A	N/A	N/A	10484647	116778	143015863	1224.68	514	2621	0	14	1.34e-06	0.03	1.02	No
ISR_6018	ERR1136627	PNP_Cohort	ISR	N/A	N/A	N/A	N/A	28121146	212969	290092636	1362.14	516	3530	56	60625	0.00215585	0.94	124.36	Yes
ISR_6020	ERR1136967	PNP_Cohort	ISR	N/A	N/A	N/A	N/A	26821848	93635	121067658	1292.97	503	3083	0	34	1.27e-06	0.02	2.29	No
ISR_6021	ERR1136978	PNP_Cohort	ISR	N/A	N/A	N/A	N/A	16819120	105893	128065990	1209.39	523	2378	48	186485	0.0110877	0.91	322.88	Yes
ISR_6022	ERR1136960	PNP_Cohort	ISR	N/A	N/A	N/A	N/A	17559940	108831	94986377	872.788	439	1239	0	9	5.13e-07	0.01	1.05	No
ISR_6023	ERR1137009	PNP_Cohort	ISR	N/A	N/A	N/A	N/A	14589570	87299	79043951	905.439	474	1307	0	110	7.54e-06	0.02	2.77	No
ISR_6024	ERR1136996	PNP_Cohort	ISR	N/A	N/A	N/A	N/A	13871622	111950	128461080	1147.49	485	2420	56	11200	0.000807404	0.94	18.47	Yes
ISR_6025	ERR1136995	PNP_Cohort	ISR	N/A	N/A	N/A	N/A	17159559	93357	90381523	968.128	469	1522	0	9	5.24e-07	0.02	1.04	No
ISR_6026	ERR1137002	PNP_Cohort	ISR	N/A	N/A	N/A	N/A	15089872	181272	143438525	791.289	469	976	0	4	2.65e-07	0	1	No
ISR_6027	ERR1137000	PNP_Cohort	ISR	N/A	N/A	N/A	N/A	18741100	115469	107268978	928.985	480	1401	0	9	4.8e-07	0	1.07	No
ISR_6028	ERR1137016	PNP_Cohort	ISR	N/A	N/A	N/A	N/A	12923018	190748	190599598	999.222	481	1639	0	1	7.74e-08	0	1.05	No
ISR_6029	ERR1137005	PNP_Cohort	ISR	N/A	N/A	N/A	N/A	71033893	54700	52327899	956.634	486	1482	0	10	1.41e-07	0.01	1	No
ISR_6030	ERR1136997	PNP_Cohort	ISR	N/A	N/A	N/A	N/A	23755301	104508	110931517	1061.46	482	1900	50	43482	0.00183041	0.93	63.19	Yes
ISR_6031	ERR1137003	PNP_Cohort	ISR	N/A	N/A	N/A	N/A	19762851	123980	127940401	1031.94	474	1808	0	1673	8.47e-05	0.77	2.14	No
ISR_6033	ERR1136999	PNP_Cohort	ISR	N/A	N/A	N/A	N/A	19217222	58959	70491285	1195.6	506	2407	34	4952	0.000257686	0.93	6.96	Yes
ISR_6034	ERR1136998	PNP_Cohort	ISR	N/A	N/A	N/A	N/A	32559661	121221	119039789	982.006	475	1598	0	10	3.07e-07	0.02	1	No
ISR_6035	ERR1137001	PNP_Cohort	ISR	N/A	N/A	N/A	N/A	9677047	136337	89985151	660.02	428	728	0	1	1.03e-07	0	1	No
ISR_6036	ERR1136948	PNP_Cohort	ISR	N/A	N/A	N/A	N/A	14995605	107638	106300874	987.578	459	1751	0	58	3.87e-06	0.11	1.08	No
ISR_6037	ERR1136977	PNP_Cohort	ISR	N/A	N/A	N/A	N/A	12852566	141333	148428527	1050.2	495	1815	0	77	5.99e-06	0.11	1.1	No
ISR_6038	ERR1136984	PNP_Cohort	ISR	N/A	N/A	N/A	N/A	27391891	124102	114023870	918.792	493	1324	0	45	1.64e-06	0.06	1.09	No
ISR_6039	ERR1136951	PNP_Cohort	ISR	N/A	N/A	N/A	N/A	13539705	124399	126771874	1019.07	504	1687	0	37	2.73e-06	0.06	1.06	No
ISR_6040	ERR1136949	PNP_Cohort	ISR	N/A	N/A	N/A	N/A	14430482	156724	141750767	904.461	494	1273	0	65	4.5e-06	0.12	1.07	No
ISR_6041	ERR1136946	PNP_Cohort	ISR	N/A	N/A	N/A	N/A	18363578	110955	130269895	1174.08	508	2298	54	24015	0.00130775	0.93	49.64	Yes
ISR_6042	ERR1136947	PNP_Cohort	ISR	N/A	N/A	N/A	N/A	14587948	107587	124888140	1160.81	500	2285	0	59	4.04e-06	0.11	1.06	No
ISR_6043	ERR1136952	PNP_Cohort	ISR	N/A	N/A	N/A	N/A	12486687	99262	103741106	1045.12	484	1854	47	5993	0.000479951	0.9	12.86	Yes
ISR_6044	ERR1136976	PNP_Cohort	ISR	N/A	N/A	N/A	N/A	14313072	208325	210654321	1011.18	486	1651	0	178	1.24e-05	0.26	1.31	No
ISR_6045	ERR1136950	PNP_Cohort	ISR	N/A	N/A	N/A	N/A	14340969	139680	135889748	972.865	463	1650	47	149874	0.0104508	0.93	314.49	Yes
ISR_6046	ERR1137012	PNP_Cohort	ISR	N/A	N/A	N/A	N/A	13609475	80745	72801257	901.619	449	1310	0	14	1.03e-06	0.01	1.03	No
ISR_6047	ERR1137011	PNP_Cohort	ISR	N/A	N/A	N/A	N/A	13851965	116418	111277976	955.849	482	1480	0	4	2.89e-07	0	1	No
ISR_6048	ERR1137014	PNP_Cohort	ISR	N/A	N/A	N/A	N/A	11041813	47307	67189286	1420.28	528	3739	0	1	9.06e-08	0	1	No
ISR_6049	ERR1137015	PNP_Cohort	ISR	N/A	N/A	N/A	N/A	16152359	60740	84575610	1392.42	464	4776	35	2429	0.000150381	0.88	3.95	Yes
ISR_6050	ERR1136953	PNP_Cohort	ISR	N/A	N/A	N/A	N/A	11411160	140628	123901136	881.056	494	1190	0	44	3.86e-06	0.08	1.12	No
ISR_6051	ERR1137018	PNP_Cohort	ISR	N/A	N/A	N/A	N/A	25388173	29297	37394994	1276.41	444	4682	29	4007	0.000157829	0.83	6.37	No
ISR_6053	ERR1137020	PNP_Cohort	ISR	N/A	N/A	N/A	N/A	10631967	113079	109720957	970.304	468	1494	0	5	4.7e-07	0	1	No
ISR_6054	ERR1137025	PNP_Cohort	ISR	N/A	N/A	N/A	N/A	19944967	106468	92007789	864.183	462	1217	0	2	1e-07	0	1	No
ISR_6055	ERR1137019	PNP_Cohort	ISR	N/A	N/A	N/A	N/A	17017497	51857	60508746	1166.84	479	2570	0	1	5.88e-08	0	1.1	No
ISR_6056	ERR1137024	PNP_Cohort	ISR	N/A	N/A	N/A	N/A	11817151	151034	176532926	1168.83	488	2457	0	7	5.92e-07	0.01	1.6	No
ISR_6057	ERR1137021	PNP_Cohort	ISR	N/A	N/A	N/A	N/A	32872688	28460	25150036	883.698	428	1194	0	7	2.13e-07	0.01	1.01	No
ISR_6058	ERR1137017	PNP_Cohort	ISR	N/A	N/A	N/A	N/A	11693023	63716	57690246	905.428	437	1412	3	905	7.74e-05	0.68	1.99	No
ISR_6060	ERR1136988	PNP_Cohort	ISR	N/A	N/A	N/A	N/A	14468478	197280	227446530	1152.91	497	2308	49	15699	0.00108505	0.95	32.34	Yes
ISR_6061	ERR1136979	PNP_Cohort	ISR	N/A	N/A	N/A	N/A	20600441	64490	55025297	853.238	461	1237	27	3612	0.000175336	0.94	5.17	No
ISR_6062	ERR1136983	PNP_Cohort	ISR	N/A	N/A	N/A	N/A	38840143	95342	97513049	1022.77	467	1825	50	26314	0.000677495	0.94	36.26	Yes
ISR_6063	ERR1136982	PNP_Cohort	ISR	N/A	N/A	N/A	N/A	11871720	179261	186544570	1040.63	478	1861	0	36	3.03e-06	0.06	1.07	No
ISR_6064	ERR1136981	PNP_Cohort	ISR	N/A	N/A	N/A	N/A	14906965	112092	100858467	899.783	473	1273	0	56	3.76e-06	0.1	1.1	No
ISR_6065	ERR1136990	PNP_Cohort	ISR	N/A	N/A	N/A	N/A	10014096	87647	84759735	967.058	471	1447	0	343	3.43e-05	0.37	1.41	No
ISR_6066	ERR1136985	PNP_Cohort	ISR	N/A	N/A	N/A	N/A	12915126	168430	168060791	997.808	479	1569	53	34851	0.00269846	0.94	64.82	Yes
ISR_6067	ERR1137013	PNP_Cohort	ISR	N/A	N/A	N/A	N/A	10509551	126246	153371652	1214.86	487	2847	0	1	9.52e-08	0	1	No
ISR_6068	ERR1136980	PNP_Cohort	ISR	N/A	N/A	N/A	N/A	14336894	148370	144656540	974.972	487	1469	26	17797	0.00124134	0.89	31.2	No
ISR_6069	ERR1136987	PNP_Cohort	ISR	N/A	N/A	N/A	N/A	11564681	162620	180710660	1111.24	472	2364	0	13	1.12e-06	0.02	0.99	No
ISR_6071	ERR1136991	PNP_Cohort	ISR	N/A	N/A	N/A	N/A	14829614	131766	128316186	973.819	473	1546	0	53	3.57e-06	0.07	1.06	No
ISR_6072	ERR1136690	PNP_Cohort	ISR	N/A	N/A	N/A	N/A	16784448	134983	140407247	1040.18	482	1820	0	9	5.36e-07	0.01	1.1	No
ISR_6073	ERR1136684	PNP_Cohort	ISR	N/A	N/A	N/A	N/A	12746774	126654	115748510	913.895	472	1314	0	2	1.57e-07	0	1.02	No
ISR_6074	ERR1136692	PNP_Cohort	ISR	N/A	N/A	N/A	N/A	11072479	79218	76565161	966.512	503	1488	0	20	1.81e-06	0.04	1.08	No
ISR_6076	ERR1136986	PNP_Cohort	ISR	N/A	N/A	N/A	N/A	19756331	167122	162185736	970.463	476	1536	0	27	1.37e-06	0.03	1.25	No
ISR_6077	ERR1136989	PNP_Cohort	ISR	N/A	N/A	N/A	N/A	13079034	162721	140466964	863.238	459	1219	0	20	1.53e-06	0.03	1.02	No
ISR_6078	ERR1137031	PNP_Cohort	ISR	N/A	N/A	N/A	N/A	13050825	115191	114031462	989.934	479	1566	14	1388	0.000106353	0.83	2.66	No
ISR_6079	ERR1137022	PNP_Cohort	ISR	N/A	N/A	N/A	N/A	26898532	102555	107644710	1049.63	463	1934	0	15	5.58e-07	0.01	1.14	No
ISR_6080	ERR1137023	PNP_Cohort	ISR	N/A	N/A	N/A	N/A	26473553	36660	48380417	1319.71	466.5	4343	0	1	3.78e-08	0	1	No
ISR_6081	ERR1136688	PNP_Cohort	ISR	N/A	N/A	N/A	N/A	12229702	155659	184378435	1184.5	505	2493	46	12034	0.000983998	0.91	25.63	Yes
ISR_6082	ERR1136992	PNP_Cohort	ISR	N/A	N/A	N/A	N/A	15401057	145510	148722903	1022.08	477	1736	0	31	2.01e-06	0.05	1.06	No
ISR_6083	ERR1136685	PNP_Cohort	ISR	N/A	N/A	N/A	N/A	13011172	206466	223170493	1080.91	488	1963	0	3	2.31e-07	0	1	No
ISR_6084	ERR1136686	PNP_Cohort	ISR	N/A	N/A	N/A	N/A	15708942	199012	219749434	1104.2	485	2094	0	6	3.82e-07	0.01	1.04	No
ISR_6085	ERR1136683	PNP_Cohort	ISR	N/A	N/A	N/A	N/A	13213151	80337	89304479	1111.62	499	2088	0	48	3.63e-06	0.04	1.01	No
ISR_6086	ERR1136993	PNP_Cohort	ISR	N/A	N/A	N/A	N/A	15921108	157446	154054658	978.46	473	1565	0	9	5.65e-07	0.02	1.01	No
ISR_6087	ERR1136687	PNP_Cohort	ISR	N/A	N/A	N/A	N/A	10513949	172004	180804349	1051.16	494	1740	0	5	4.76e-07	0.01	1	No
ISR_6088	ERR1136689	PNP_Cohort	ISR	N/A	N/A	N/A	N/A	14502022	106334	141530201	1331	520	3304	0	4	2.76e-07	0.01	1.01	No
ISR_6089	ERR1136691	PNP_Cohort	ISR	N/A	N/A	N/A	N/A	11339887	134934	116694262	864.825	465	1173	0	73	6.44e-06	0.12	1.18	No
ISR_6091	ERR1137029	PNP_Cohort	ISR	N/A	N/A	N/A	N/A	11616565	83564	89836713	1075.06	452	2284	47	7660	0.000659403	0.87	14.31	Yes
ISR_6092	ERR1137026	PNP_Cohort	ISR	N/A	N/A	N/A	N/A	15504623	116896	102997363	881.103	482	1220	0	208	1.34e-05	0.24	1.27	No
ISR_6093	ERR1137028	PNP_Cohort	ISR	N/A	N/A	N/A	N/A	12888882	52168	58934793	1129.71	489	2225	0	113	8.77e-06	0.15	1.1	No
ISR_6094	ERR1137030	PNP_Cohort	ISR	N/A	N/A	N/A	N/A	13452197	74750	99440077	1330.3	466	4783	0	6	4.46e-07	0.01	1	No
ISR_6095	ERR1137027	PNP_Cohort	ISR	N/A	N/A	N/A	N/A	14090762	123484	128879928	1043.7	487	1758	0	10	7.1e-07	0.01	1	No
ISR_6096	ERR1136636	PNP_Cohort	ISR	N/A	N/A	N/A	N/A	13732882	75659	88461109	1169.21	474	2666	0	20	1.46e-06	0.02	1.12	No
ISR_6097	ERR1136638	PNP_Cohort	ISR	N/A	N/A	N/A	N/A	10390557	94017	115240933	1225.75	504	2492	0	19	1.83e-06	0.03	1.04	No
ISR_6098	ERR1137035	PNP_Cohort	ISR	N/A	N/A	N/A	N/A	14430287	100631	98354798	977.381	457	1655	0	5	3.46e-07	0	1.05	No
ISR_6100	ERR1136635	PNP_Cohort	ISR	N/A	N/A	N/A	N/A	15224118	56330	77752526	1380.3	488	4570	46	4158	0.000273119	0.88	9.23	Yes
ISR_6101	ERR1136637	PNP_Cohort	ISR	N/A	N/A	N/A	N/A	12130584	171340	189880112	1108.21	497	2047	0	10	8.24e-07	0.02	1.01	No
ISR_6102	ERR1137036	PNP_Cohort	ISR	N/A	N/A	N/A	N/A	12143853	176099	173786868	986.87	493	1485	0	2	1.65e-07	0	1	No
ISR_6103	ERR1136639	PNP_Cohort	ISR	N/A	N/A	N/A	N/A	12954911	158812	185197418	1166.14	492	2465	0	10	7.72e-07	0.02	1.01	No
ISR_6104	ERR1136634	PNP_Cohort	ISR	N/A	N/A	N/A	N/A	21094924	110703	164282455	1483.99	489	5528	48	15204	0.000720742	0.97	30.66	Yes
ISR_6105	ERR1137033	PNP_Cohort	ISR	N/A	N/A	N/A	N/A	11561304	94290	90367151	958.396	500	1425	0	1	8.65e-08	0	1	No
ISR_6106	ERR1137032	PNP_Cohort	ISR	N/A	N/A	N/A	N/A	19992527	83484	111107943	1330.89	488	4615	0	8	4e-07	0	1.46	No
ISR_6107	ERR1137034	PNP_Cohort	ISR	N/A	N/A	N/A	N/A	12333289	33325	34646035	1039.64	422	3741	0	2	1.62e-07	0	1	No
ISR_6108	ERR1137043	PNP_Cohort	ISR	N/A	N/A	N/A	N/A	16518825	93362	136934249	1466.7	495	5392	0	3	1.82e-07	0.01	1	No
ISR_6109	ERR1136647	PNP_Cohort	ISR	N/A	N/A	N/A	N/A	11983934	62681	75435301	1203.48	461	3556	0	125	1.04e-05	0.21	1.11	No
ISR_6110	ERR1137053	PNP_Cohort	ISR	N/A	N/A	N/A	N/A	18434341	74724	86637150	1159.43	474	2675	0	5	2.71e-07	0.01	1.1	No
ISR_6111	ERR1136646	PNP_Cohort	ISR	N/A	N/A	N/A	N/A	10724307	80747	89262355	1105.46	492	2001	0	18	1.68e-06	0.03	1.09	No
ISR_6112	ERR1136648	PNP_Cohort	ISR	N/A	N/A	N/A	N/A	16450814	44936	43456837	967.083	444	1617	53	3465	0.000210628	0.92	6.13	Yes
ISR_6113	ERR1136640	PNP_Cohort	ISR	N/A	N/A	N/A	N/A	10888688	103553	135214684	1305.75	522	2995	49	13595	0.00124854	0.91	28.52	Yes
ISR_6114	ERR1136643	PNP_Cohort	ISR	N/A	N/A	N/A	N/A	12636555	59488	89148977	1498.6	528	4155	0	11	8.7e-07	0.01	1	No
ISR_6115	ERR1136645	PNP_Cohort	ISR	N/A	N/A	N/A	N/A	11006891	199859	199370725	997.557	502	1523	0	3	2.73e-07	0.01	1	No
ISR_6116	ERR1136642	PNP_Cohort	ISR	N/A	N/A	N/A	N/A	10114967	129751	124861762	962.318	462	1522	0	1	9.89e-08	0	1	No
ISR_6117	ERR1137037	PNP_Cohort	ISR	N/A	N/A	N/A	N/A	13313248	45464	47816868	1051.75	437	2723	0	6	4.51e-07	0.01	1	No
ISR_6118	ERR1137038	PNP_Cohort	ISR	N/A	N/A	N/A	N/A	14456159	109156	101959683	934.073	477	1333	54	15546	0.00107539	0.96	26.74	Yes
ISR_6119	ERR1137041	PNP_Cohort	ISR	N/A	N/A	N/A	N/A	15181928	104645	107246259	1024.86	489	1711	52	6748	0.000444476	0.91	11.26	Yes
ISR_6120	ERR1137040	PNP_Cohort	ISR	N/A	N/A	N/A	N/A	11601510	91423	117894527	1289.55	515	2934	0	4	3.45e-07	0.01	1	No
ISR_6123	ERR1136641	PNP_Cohort	ISR	N/A	N/A	N/A	N/A	14017979	162892	151784000	931.808	474	1327	0	12	8.56e-07	0.02	1.05	No
ISR_6124	ERR1136644	PNP_Cohort	ISR	N/A	N/A	N/A	N/A	15290746	88097	77078198	874.924	467	1183	21	1177	7.7e-05	0.74	2.68	No
ISR_6125	ERR1137039	PNP_Cohort	ISR	N/A	N/A	N/A	N/A	18932991	67482	69662906	1032.32	453	2066	0	7	3.7e-07	0.01	1	No
ISR_6127	ERR1137042	PNP_Cohort	ISR	N/A	N/A	N/A	N/A	18532149	46939	45334694	965.821	429	1800	0	3	1.62e-07	0.01	1	No
ISR_6128	ERR1137044	PNP_Cohort	ISR	N/A	N/A	N/A	N/A	18704989	35937	34554061	961.518	449	1645	0	5	2.67e-07	0.01	1	No
ISR_6130	ERR1137054	PNP_Cohort	ISR	N/A	N/A	N/A	N/A	19117653	139137	107218695	770.598	466	931	0	20	1.05e-06	0.03	1.07	No
ISR_6131	ERR1137051	PNP_Cohort	ISR	N/A	N/A	N/A	N/A	14538884	125149	100092837	799.789	437	1015	0	2	1.38e-07	0	1	No
ISR_6132	ERR1137048	PNP_Cohort	ISR	N/A	N/A	N/A	N/A	11321596	97207	126599128	1302.37	493	3430	57	17237	0.00152249	0.96	35.29	Yes
ISR_6133	ERR1137046	PNP_Cohort	ISR	N/A	N/A	N/A	N/A	24218270	61625	71552065	1161.09	484	2741	48	9755	0.000402795	0.91	15.04	Yes
ISR_6134	ERR1137050	PNP_Cohort	ISR	N/A	N/A	N/A	N/A	11601212	109075	109290870	1001.98	464	1688	0	13	1.12e-06	0.02	1	No
ISR_6135	ERR1137052	PNP_Cohort	ISR	N/A	N/A	N/A	N/A	11162006	84456	83502127	988.706	493	1546	0	4	3.58e-07	0	1	No
ISR_6136	ERR1137045	PNP_Cohort	ISR	N/A	N/A	N/A	N/A	11192100	99345	118385834	1191.66	463	2964	0	3	2.68e-07	0.01	1.06	No
ISR_6137	ERR1136653	PNP_Cohort	ISR	N/A	N/A	N/A	N/A	9020070	3	0	0	0	0	0	8	8.87e-07	0.01	1	No
ISR_6138	ERR1136650	PNP_Cohort	ISR	N/A	N/A	N/A	N/A	13864390	75026	70752443	943.039	465	1392	45	1881	0.000135671	0.88	3.64	Yes
ISR_6139	ERR1136649	PNP_Cohort	ISR	N/A	N/A	N/A	N/A	24790445	91223	119191571	1306.6	494	3206	0	2	8.07e-08	0	1	No
ISR_6140	ERR1136652	PNP_Cohort	ISR	N/A	N/A	N/A	N/A	17638530	67505	79944263	1184.27	460	3144	0	3	1.7e-07	0.01	1	No
ISR_6141	ERR1136654	PNP_Cohort	ISR	N/A	N/A	N/A	N/A	10064861	110746	94872211	856.665	463	1124	42	2485	0.000246899	0.86	5.56	Yes
ISR_6142	ERR1136656	PNP_Cohort	ISR	N/A	N/A	N/A	N/A	10920149	60144	60386310	1004.03	457	1804	0	94	8.61e-06	0.16	1.12	No
ISR_6143	ERR1136655	PNP_Cohort	ISR	N/A	N/A	N/A	N/A	14115899	188861	158321245	838.295	446	1091	55	9954	0.000705162	0.95	18.18	Yes
ISR_6144	ERR1137049	PNP_Cohort	ISR	N/A	N/A	N/A	N/A	13485160	133057	130034891	977.287	493	1413	0	7	5.19e-07	0.01	1.09	No
ISR_6145	ERR1136651	PNP_Cohort	ISR	N/A	N/A	N/A	N/A	12499248	83221	106062122	1274.46	501	3418	0	2	1.6e-07	0	1.05	No
ISR_6147	ERR1137047	PNP_Cohort	ISR	N/A	N/A	N/A	N/A	19355837	51013	43898208	860.53	461	1174	1	595	3.07e-05	0.57	1.66	No
ISR_6148	ERR1137055	PNP_Cohort	ISR	N/A	N/A	N/A	N/A	16285762	71904	71348334	992.272	495	1440	56	37919	0.00232835	0.96	61.73	Yes
ISR_6149	ERR1137057	PNP_Cohort	ISR	N/A	N/A	N/A	N/A	16316427	117144	113583849	969.609	467	1528	0	10	6.13e-07	0.01	1	No
ISR_6152	ERR1137056	PNP_Cohort	ISR	N/A	N/A	N/A	N/A	11481698	105748	96135799	909.103	475	1273	0	40	3.48e-06	0.04	1.08	No
ISR_6153	ERR1137060	PNP_Cohort	ISR	N/A	N/A	N/A	N/A	13032704	102342	111511502	1089.6	492	1976	0	2	1.53e-07	0	1	No
ISR_6155	ERR1137059	PNP_Cohort	ISR	N/A	N/A	N/A	N/A	10943544	123707	147446100	1191.9	491	2495	0	10	9.14e-07	0.02	1.06	No
ISR_6158	ERR1137058	PNP_Cohort	ISR	N/A	N/A	N/A	N/A	16414710	57951	74951711	1293.36	503	3089	0	14	8.53e-07	0.02	1	No
ISR_6159	ERR1136658	PNP_Cohort	ISR	N/A	N/A	N/A	N/A	15412216	169026	205981681	1218.64	509	2535	0	73	4.74e-06	0.13	1.05	No
ISR_6160	ERR1136661	PNP_Cohort	ISR	N/A	N/A	N/A	N/A	11301816	116938	108803773	930.44	506	1309	0	41	3.63e-06	0.07	1.09	No
ISR_6161	ERR1137061	PNP_Cohort	ISR	N/A	N/A	N/A	N/A	18581679	83405	82685848	991.378	479	1638	0	9	4.84e-07	0.01	1.29	No
ISR_6162	ERR1137062	PNP_Cohort	ISR	N/A	N/A	N/A	N/A	13653303	197887	209345770	1057.91	505	1683	0	43	3.15e-06	0.08	1.07	No
ISR_6163	ERR1137063	PNP_Cohort	ISR	N/A	N/A	N/A	N/A	15631362	69862	104680362	1498.39	542	4847	0	12	7.68e-07	0.02	1.01	No
ISR_6164	ERR1137064	PNP_Cohort	ISR	N/A	N/A	N/A	N/A	10413916	138839	143228918	1031.62	507	1643	49	1656	0.000159018	0.82	3.86	Yes
ISR_6165	ERR1136660	PNP_Cohort	ISR	N/A	N/A	N/A	N/A	15096158	93587	105318271	1125.35	517	1998	5	665	4.41e-05	0.66	1.76	No
ISR_6166	ERR1136664	PNP_Cohort	ISR	N/A	N/A	N/A	N/A	11096524	86793	115799005	1334.2	486	3823	54	344728	0.0310663	0.93	710.9	Yes
ISR_6167	ERR1136662	PNP_Cohort	ISR	N/A	N/A	N/A	N/A	11371307	86064	98297527	1142.14	498	2243	0	53	4.66e-06	0.09	1.1	No
ISR_6168	ERR1136659	PNP_Cohort	ISR	N/A	N/A	N/A	N/A	12913727	108359	148839736	1373.58	539	3248	0	80	6.19e-06	0.15	1.07	No
ISR_6169	ERR1136663	PNP_Cohort	ISR	N/A	N/A	N/A	N/A	13265300	109600	109349187	997.712	481	1590	0	461	3.48e-05	0.5	1.48	No
ISR_6172	ERR1137069	PNP_Cohort	ISR	N/A	N/A	N/A	N/A	20408036	73447	74162091	1009.74	476	1600	0	119	5.83e-06	0.04	2.06	No
ISR_6173	ERR1136657	PNP_Cohort	ISR	N/A	N/A	N/A	N/A	16694793	167189	199860787	1195.42	491	2705	0	58	3.47e-06	0.1	1.09	No
ISR_6174	ERR1137066	PNP_Cohort	ISR	N/A	N/A	N/A	N/A	14960239	58983	78118876	1324.43	524	3170	0	42	2.81e-06	0.06	1.04	No
ISR_6175	ERR1137068	PNP_Cohort	ISR	N/A	N/A	N/A	N/A	18275155	80411	84927036	1056.16	485	1777	44	49253	0.00269508	0.9	83.93	Yes
ISR_6177	ERR1137067	PNP_Cohort	ISR	N/A	N/A	N/A	N/A	25901985	85865	85157001	991.755	476	1576	0	1361	5.25e-05	0.72	1.93	No
ISR_6178	ERR1137065	PNP_Cohort	ISR	N/A	N/A	N/A	N/A	17913023	82154	106211886	1292.84	461	4514	0	7	3.91e-07	0.01	1	No
ISR_6179	ERR1136665	PNP_Cohort	ISR	N/A	N/A	N/A	N/A	13951230	161645	182345115	1128.06	500	2140	0	83	5.95e-06	0.14	1.12	No
ISR_6181	ERR1137451	PNP_Cohort	ISR	N/A	N/A	N/A	N/A	19328875	126137	144162981	1142.91	484	2413	0	24	1.24e-06	0.02	1.14	No
ISR_6184	ERR1137450	PNP_Cohort	ISR	N/A	N/A	N/A	N/A	17592803	92728	98338876	1060.51	450	2159	0	27	1.53e-06	0.03	1.01	No
ISR_6185	ERR1136666	PNP_Cohort	ISR	N/A	N/A	N/A	N/A	9983980	103010	94361222	916.039	450	1403	61	206330	0.0206661	0.97	357.56	Yes
ISR_6186	ERR1136667	PNP_Cohort	ISR	N/A	N/A	N/A	N/A	10816480	105252	149147786	1417.05	490	4722	0	37	3.42e-06	0.07	1.02	No
ISR_6205	ERR1137072	PNP_Cohort	ISR	N/A	N/A	N/A	N/A	11780530	122445	137196619	1120.48	459	2507	0	18	1.53e-06	0.03	1.03	No
ISR_6207	ERR1137071	PNP_Cohort	ISR	N/A	N/A	N/A	N/A	40294666	70484	58911097	835.808	473	1079	0	37	9.18e-07	0.05	1.03	No
ISR_6208	ERR1137073	PNP_Cohort	ISR	N/A	N/A	N/A	N/A	16068629	71917	66155393	919.885	464	1318	47	8715	0.000542361	0.89	15.45	Yes
ISR_6209	ERR1137074	PNP_Cohort	ISR	N/A	N/A	N/A	N/A	8521715	29808	30730944	1030.96	425	2672	0	6	7.04e-07	0.01	1.02	No
ISR_6210	ERR1137070	PNP_Cohort	ISR	N/A	N/A	N/A	N/A	12842353	117876	123901352	1051.12	485	1822	0	13	1.01e-06	0.02	1	No
ISR_6214	ERR1136671	PNP_Cohort	ISR	N/A	N/A	N/A	N/A	16452502	192661	211052493	1095.46	498	1923	0	23	1.4e-06	0.04	1.02	No
ISR_6215	ERR1136669	PNP_Cohort	ISR	N/A	N/A	N/A	N/A	12507185	130653	138631645	1061.07	506	1752	0	10	8e-07	0.02	1	No
ISR_6216	ERR1136670	PNP_Cohort	ISR	N/A	N/A	N/A	N/A	14181496	201065	229698520	1142.41	484	2427	0	18	1.27e-06	0.02	1.27	No
ISR_6218	ERR1136668	PNP_Cohort	ISR	N/A	N/A	N/A	N/A	10688956	124790	160076936	1282.77	517	3011	0	4	3.74e-07	0.01	1	No
ISR_6223	ERR1137455	PNP_Cohort	ISR	N/A	N/A	N/A	N/A	17563159	76819	76721888	998.736	467	1739	0	332	1.89e-05	0.36	1.28	No
ISR_6224	ERR1137452	PNP_Cohort	ISR	N/A	N/A	N/A	N/A	13149267	57306	83836731	1462.97	517	3995	0	88	6.69e-06	0.09	1.11	No
ISR_6225	ERR1137454	PNP_Cohort	ISR	N/A	N/A	N/A	N/A	20663824	94610	120026682	1268.65	493	3039	0	15	7.26e-07	0.02	1.12	No
ISR_6226	ERR1136676	PNP_Cohort	ISR	N/A	N/A	N/A	N/A	12479418	112233	122244440	1089.2	515	1789	0	10	8.01e-07	0.02	1.06	No
ISR_6227	ERR1136673	PNP_Cohort	ISR	N/A	N/A	N/A	N/A	11745744	146123	168910882	1155.95	496	2313	0	17	1.45e-06	0.03	1	No
ISR_6228	ERR1136672	PNP_Cohort	ISR	N/A	N/A	N/A	N/A	12993498	88738	112782767	1270.96	486	3163	0	109	8.39e-06	0.19	1.1	No
ISR_6229	ERR1136675	PNP_Cohort	ISR	N/A	N/A	N/A	N/A	11642672	81667	109276091	1338.07	488	4024	0	11	9.45e-07	0.02	1.01	No
ISR_6230	ERR1137453	PNP_Cohort	ISR	N/A	N/A	N/A	N/A	9585271	74164	70186047	946.363	449	1565	0	22	2.3e-06	0.03	1.05	No
ISR_6231	ERR1136674	PNP_Cohort	ISR	N/A	N/A	N/A	N/A	11941716	136096	151193654	1110.93	477	2202	52	37730	0.00315951	0.94	78.24	Yes
ISR_6237	ERR1137461	PNP_Cohort	ISR	N/A	N/A	N/A	N/A	13571930	93562	107398851	1147.89	506	2206	56	26913	0.00198299	0.95	38.92	Yes
ISR_6239	ERR1137457	PNP_Cohort	ISR	N/A	N/A	N/A	N/A	9858415	88190	92336789	1047.02	477	1839	0	1	1.01e-07	0	1	No
ISR_6240	ERR1137458	PNP_Cohort	ISR	N/A	N/A	N/A	N/A	21357349	93925	92303399	982.735	466	1614	46	16203	0.000758662	0.91	24.16	Yes
ISR_6241	ERR1137460	PNP_Cohort	ISR	N/A	N/A	N/A	N/A	16178898	84320	112354601	1332.48	540	3145	52	181327	0.0112076	0.96	254.41	Yes
ISR_6242	ERR1137456	PNP_Cohort	ISR	N/A	N/A	N/A	N/A	9088702	14014	16778109	1197.24	441	3346	0	43	4.73e-06	0.05	1.04	No
ISR_6244	ERR1136677	PNP_Cohort	ISR	N/A	N/A	N/A	N/A	11131163	165326	184911945	1118.47	507	2062	0	28	2.52e-06	0.05	1.03	No
ISR_6245	ERR1136678	PNP_Cohort	ISR	N/A	N/A	N/A	N/A	11718805	88682	74867312	844.222	475	1074	47	57140	0.00487592	0.92	105.04	Yes
ISR_6246	ERR1136681	PNP_Cohort	ISR	N/A	N/A	N/A	N/A	10989514	95017	130341528	1371.77	498	4485	0	4	3.64e-07	0	3.77	No
ISR_6247	ERR1136680	PNP_Cohort	ISR	N/A	N/A	N/A	N/A	10682394	120747	134345682	1112.62	501	2072	0	3	2.81e-07	0.01	1	No
ISR_6249	ERR1136682	PNP_Cohort	ISR	N/A	N/A	N/A	N/A	10593478	80759	83868211	1038.5	499	1678	0	1	9.44e-08	0	1	No
ISR_6251	ERR1137432	PNP_Cohort	ISR	N/A	N/A	N/A	N/A	15714714	92565	106015349	1145.31	456	2803	46	248540	0.0158158	0.93	363.76	Yes
ISR_6252	ERR1137459	PNP_Cohort	ISR	N/A	N/A	N/A	N/A	5992526	14325	24290008	1695.64	676	3910	0	182	3.04e-05	0.19	1.15	No
ISR_6253	ERR1137462	PNP_Cohort	ISR	N/A	N/A	N/A	N/A	9390964	46109	57129981	1239.02	481	2971	0	58	6.18e-06	0.07	1.06	No
ISR_6255	ERR1136679	PNP_Cohort	ISR	N/A	N/A	N/A	N/A	14641045	32436	43272496	1334.09	485	3560	26	9355	0.000638957	0.85	17.53	No
ISR_6256	ERR1137376	PNP_Cohort	ISR	N/A	N/A	N/A	N/A	10541731	98505	93158259	945.721	459	1415	58	44292	0.00420159	0.96	64.49	Yes
ISR_6257	ERR1137373	PNP_Cohort	ISR	N/A	N/A	N/A	N/A	10261086	63857	58842680	921.476	433	1479	0	30	2.92e-06	0.03	1.1	No
ISR_6259	ERR1137375	PNP_Cohort	ISR	N/A	N/A	N/A	N/A	11211624	50243	53412757	1063.09	456	2110	0	4	3.57e-07	0	1	No
ISR_6260	ERR1137470	PNP_Cohort	ISR	N/A	N/A	N/A	N/A	10038671	24234	38890453	1604.79	472	7198	0	0	0	0	0	No
ISR_6261	ERR1137464	PNP_Cohort	ISR	N/A	N/A	N/A	N/A	8051359	55529	46865696	843.986	450	1156	41	112346	0.0139537	0.93	159.74	Yes
ISR_6262	ERR1137463	PNP_Cohort	ISR	N/A	N/A	N/A	N/A	5621350	9806	11484819	1171.2	413	5527	0	0	0	0	0	No
ISR_6264	ERR1137374	PNP_Cohort	ISR	N/A	N/A	N/A	N/A	17706513	68210	86786358	1272.34	504	2781	38	109542	0.00618654	0.93	163.06	Yes
ISR_6265	ERR1137493	PNP_Cohort	ISR	N/A	N/A	N/A	N/A	10562916	90827	101472265	1117.2	509	2113	50	273295	0.0258731	0.94	420.12	Yes
ISR_6267	ERR1137494	PNP_Cohort	ISR	N/A	N/A	N/A	N/A	14945145	109200	135285972	1238.88	508	2780	0	1	6.69e-08	0	1	No
ISR_6268	ERR1137492	PNP_Cohort	ISR	N/A	N/A	N/A	N/A	10596425	38356	39195004	1021.87	464	1850	0	3	2.83e-07	0	1	No
ISR_6269	ERR1137491	PNP_Cohort	ISR	N/A	N/A	N/A	N/A	8009849	48708	60540859	1242.93	479	3557	0	14	1.75e-06	0.01	1.65	No
ISR_6270	ERR1137495	PNP_Cohort	ISR	N/A	N/A	N/A	N/A	11882152	80826	89975079	1113.19	458	2421	0	3	2.52e-07	0	1	No
ISR_6271	ERR1137499	PNP_Cohort	ISR	N/A	N/A	N/A	N/A	10853475	41899	51831580	1237.06	482	3121	0	2	1.84e-07	0	1	No
ISR_6272	ERR1137363	PNP_Cohort	ISR	N/A	N/A	N/A	N/A	10060398	56196	65953743	1173.64	488	2409	0	6	5.96e-07	0.01	1	No
ISR_6273	ERR1137469	PNP_Cohort	ISR	N/A	N/A	N/A	N/A	12857777	45877	38587685	841.112	430	1124	0	5	3.89e-07	0	1.26	No
ISR_6274	ERR1137431	PNP_Cohort	ISR	N/A	N/A	N/A	N/A	10949044	66700	70410719	1055.63	451	2183	60	4718	0.000430905	0.91	6.72	Yes
ISR_6275	ERR1137379	PNP_Cohort	ISR	N/A	N/A	N/A	N/A	10711339	80380	86164658	1071.97	479	1917	0	1	9.34e-08	0	1	No
ISR_6276	ERR1137364	PNP_Cohort	ISR	N/A	N/A	N/A	N/A	14128623	63101	65715906	1041.44	461	1884	0	8	5.66e-07	0.01	1	No
ISR_6278	ERR1137380	PNP_Cohort	ISR	N/A	N/A	N/A	N/A	34952584	125097	189048742	1511.22	506	5679	43	25202	0.000721034	0.94	37.18	Yes
ISR_6279	ERR1137377	PNP_Cohort	ISR	N/A	N/A	N/A	N/A	10412513	68395	81476610	1191.27	519	2404	0	17	1.63e-06	0.02	1.08	No
ISR_6281	ERR1137498	PNP_Cohort	ISR	N/A	N/A	N/A	N/A	15477759	55597	71294826	1282.35	505	2987	0	28	1.81e-06	0.03	1.17	No
ISR_6282	ERR1137437	PNP_Cohort	ISR	N/A	N/A	N/A	N/A	14055567	57937	79613459	1374.14	479	4429	53	160892	0.0114469	0.96	226.53	Yes
ISR_6283	ERR1137497	PNP_Cohort	ISR	N/A	N/A	N/A	N/A	26378880	170321	218993671	1285.77	515	2985	0	35	1.33e-06	0.04	1.15	No
ISR_6285	ERR1137496	PNP_Cohort	ISR	N/A	N/A	N/A	N/A	14185823	80768	98267399	1216.66	502	2762	45	136686	0.00963539	0.92	212.85	Yes
ISR_6287	ERR1137378	PNP_Cohort	ISR	N/A	N/A	N/A	N/A	11133964	95981	99432270	1035.96	466	1868	0	0	0	0	0	No
ISR_6289	ERR1137465	PNP_Cohort	ISR	N/A	N/A	N/A	N/A	10177564	62498	52972748	847.591	432	1246	0	621	6.1e-05	0.54	1.55	No
ISR_6291	ERR1137471	PNP_Cohort	ISR	N/A	N/A	N/A	N/A	18386416	107807	130698634	1212.34	495	2671	0	3	1.63e-07	0	1	No
ISR_6294	ERR1137466	PNP_Cohort	ISR	N/A	N/A	N/A	N/A	9150592	90750	83061136	915.274	482	1280	0	39	4.26e-06	0.05	1.02	No
ISR_6295	ERR1137468	PNP_Cohort	ISR	N/A	N/A	N/A	N/A	9888102	15495	20330877	1312.09	449	4425	53	36527	0.00369404	0.93	52.68	Yes
ISR_6296	ERR1137467	PNP_Cohort	ISR	N/A	N/A	N/A	N/A	9547688	39689	52992489	1335.19	461	4823	0	1	1.05e-07	0	1	No
ISR_6319	ERR1137439	PNP_Cohort	ISR	N/A	N/A	N/A	N/A	16347161	47135	63044956	1337.54	479	4973	0	3	1.84e-07	0	1	No
ISR_6320	ERR1137438	PNP_Cohort	ISR	N/A	N/A	N/A	N/A	22710213	111479	147884570	1326.57	469	4609	59	64543	0.00284203	0.95	92.88	Yes
ISR_6321	ERR1137441	PNP_Cohort	ISR	N/A	N/A	N/A	N/A	28595962	155282	180023435	1159.33	498	2405	0	15	5.25e-07	0.02	1	No
ISR_6322	ERR1137440	PNP_Cohort	ISR	N/A	N/A	N/A	N/A	9158531	55986	49014589	875.479	460	1269	0	38	4.15e-06	0.04	1.06	No
ISR_6324	ERR1137472	PNP_Cohort	ISR	N/A	N/A	N/A	N/A	17454916	147209	164099446	1114.74	501	2040	0	2	1.15e-07	0	1	No
ISR_6325	ERR1137478	PNP_Cohort	ISR	N/A	N/A	N/A	N/A	32657140	104281	171381922	1643.46	564	5300	0	97	2.97e-06	0.01	5.35	No
ISR_6326	ERR1137475	PNP_Cohort	ISR	N/A	N/A	N/A	N/A	11280436	88381	80983934	916.305	452	1457	0	14	1.24e-06	0.01	1.16	No
ISR_6328	ERR1137473	PNP_Cohort	ISR	N/A	N/A	N/A	N/A	8428159	56309	51374829	912.373	423	1546	32	1895	0.000224842	0.84	2.9	No
ISR_6330	ERR1137442	PNP_Cohort	ISR	N/A	N/A	N/A	N/A	21186595	131447	140691453	1070.33	468	2071	0	119	5.62e-06	0.14	1.16	No
ISR_6331	ERR1137444	PNP_Cohort	ISR	N/A	N/A	N/A	N/A	8562268	50456	60741050	1203.84	469	3595	0	89	1.04e-05	0.12	1.07	No
ISR_6332	ERR1137443	PNP_Cohort	ISR	N/A	N/A	N/A	N/A	8745377	52719	62349245	1182.67	559	2079	0	77	8.8e-06	0.09	1.06	No
ISR_6334	ERR1137446	PNP_Cohort	ISR	N/A	N/A	N/A	N/A	13155396	98483	98876342	1003.99	464	1741	0	18	1.37e-06	0.01	1.13	No
ISR_6336	ERR1137477	PNP_Cohort	ISR	N/A	N/A	N/A	N/A	9831251	37203	30887560	830.244	430	1143	0	33	3.36e-06	0.05	1.04	No
ISR_6337	ERR1137474	PNP_Cohort	ISR	N/A	N/A	N/A	N/A	9160650	82093	79640250	970.122	475	1475	0	31	3.38e-06	0.04	1.08	No
ISR_6338	ERR1137476	PNP_Cohort	ISR	N/A	N/A	N/A	N/A	11164443	84279	83603524	991.985	468	1636	0	6	5.37e-07	0.01	1.06	No
ISR_6340	ERR1137480	PNP_Cohort	ISR	N/A	N/A	N/A	N/A	9137748	90908	83677936	920.468	481	1297	0	1	1.09e-07	0	1	No
ISR_6341	ERR1137483	PNP_Cohort	ISR	N/A	N/A	N/A	N/A	17918402	104477	117655706	1126.14	492	2082	36	25178	0.00140515	0.87	37.18	Yes
ISR_6342	ERR1137485	PNP_Cohort	ISR	N/A	N/A	N/A	N/A	19026233	87408	105279821	1204.46	491	2757	49	2544	0.00013371	0.86	3.82	Yes
ISR_6343	ERR1137479	PNP_Cohort	ISR	N/A	N/A	N/A	N/A	22847917	63562	98123404	1543.74	514	5767	0	1	4.38e-08	0	1	No
ISR_6346	ERR1137447	PNP_Cohort	ISR	N/A	N/A	N/A	N/A	9236424	69434	76045277	1095.22	514	1842	0	51	5.52e-06	0.07	1.02	No
ISR_6348	ERR1137448	PNP_Cohort	ISR	N/A	N/A	N/A	N/A	16010840	81620	103320825	1265.88	520	2802	43	496079	0.0309839	0.91	732.95	Yes
ISR_6349	ERR1137381	PNP_Cohort	ISR	N/A	N/A	N/A	N/A	8559607	86332	75140034	870.361	431	1289	0	81	9.46e-06	0.1	1.08	No
ISR_6350	ERR1137481	PNP_Cohort	ISR	N/A	N/A	N/A	N/A	9772907	81008	85460016	1054.96	487	1891	48	11391	0.00116557	0.91	16.44	Yes
ISR_6351	ERR1137449	PNP_Cohort	ISR	N/A	N/A	N/A	N/A	7372891	34663	40309896	1162.91	512	2262	0	70	9.49e-06	0.07	1.12	No
ISR_6352	ERR1137445	PNP_Cohort	ISR	N/A	N/A	N/A	N/A	18393827	77611	106047515	1366.4	550	3116	0	17	9.24e-07	0.02	1.18	No
ISR_6353	ERR1137487	PNP_Cohort	ISR	N/A	N/A	N/A	N/A	13810349	101022	128444418	1271.45	512	2927	0	6	4.34e-07	0	1.16	No
ISR_6354	ERR1137484	PNP_Cohort	ISR	N/A	N/A	N/A	N/A	19293609	39672	47419348	1195.29	477	2699	0	1	5.18e-08	0	1	No
ISR_6355	ERR1137486	PNP_Cohort	ISR	N/A	N/A	N/A	N/A	15884474	44307	41196473	929.796	436	1654	0	15	9.44e-07	0.01	1.03	No
ISR_6358	ERR1137482	PNP_Cohort	ISR	N/A	N/A	N/A	N/A	19078544	68848	71296391	1035.56	482	1770	0	2	1.05e-07	0	1	No
ISR_6359	ERR1137489	PNP_Cohort	ISR	N/A	N/A	N/A	N/A	10467384	96628	95535995	988.699	466	1679	0	11	1.05e-06	0.01	1	No
ISR_6361	ERR1137365	PNP_Cohort	ISR	N/A	N/A	N/A	N/A	17507039	136179	133198810	978.116	462	1597	32	5672	0.000323984	0.88	8.31	No
ISR_6362	ERR1137366	PNP_Cohort	ISR	N/A	N/A	N/A	N/A	37981313	157663	169470012	1074.89	490	1926	0	0	0	0	0	No
ISR_6364	ERR1137435	PNP_Cohort	ISR	N/A	N/A	N/A	N/A	11157331	46665	54084749	1159	440	3425	0	0	0	0	0	No
ISR_6365	ERR1137506	PNP_Cohort	ISR	N/A	N/A	N/A	N/A	14385938	114685	124045994	1081.62	464	2150	54	63937	0.00444441	0.95	98.57	Yes
ISR_6366	ERR1137434	PNP_Cohort	ISR	N/A	N/A	N/A	N/A	19710355	122161	104080949	851.998	481	1130	12	955	4.85e-05	0.64	1.99	No
ISR_6367	ERR1137436	PNP_Cohort	ISR	N/A	N/A	N/A	N/A	21384056	125486	140754611	1121.68	519	2033	0	337	1.58e-05	0.34	1.31	No
ISR_6368	ERR1137382	PNP_Cohort	ISR	N/A	N/A	N/A	N/A	21028480	109872	138374287	1259.41	475	3647	48	12639	0.000601042	0.95	18.48	Yes
ISR_6369	ERR1137433	PNP_Cohort	ISR	N/A	N/A	N/A	N/A	18080195	123849	122790442	991.453	476	1574	34	2919	0.000161447	0.91	3.59	Yes
ISR_6374	ERR1137490	PNP_Cohort	ISR	N/A	N/A	N/A	N/A	13380380	81572	99580778	1220.77	520	2485	0	7	5.23e-07	0.01	1	No
ISR_6378	ERR1137488	PNP_Cohort	ISR	N/A	N/A	N/A	N/A	9313664	73840	78368663	1061.33	454	2148	0	13	1.4e-06	0.02	1	No
ISR_6380	ERR1137501	PNP_Cohort	ISR	N/A	N/A	N/A	N/A	14411191	165614	142341725	859.479	473	1095	44	2704	0.000187632	0.87	4.44	Yes
ISR_6381	ERR1137504	PNP_Cohort	ISR	N/A	N/A	N/A	N/A	15878700	105588	123203326	1166.83	458	3056	0	45	2.83e-06	0.06	1.07	No
ISR_6382	ERR1137502	PNP_Cohort	ISR	N/A	N/A	N/A	N/A	14458644	100732	122525861	1216.35	507	2591	54	162829	0.0112617	0.94	249.14	Yes
ISR_6383	ERR1137511	PNP_Cohort	ISR	N/A	N/A	N/A	N/A	23118423	124959	131893842	1055.5	493	1782	0	0	0	0	0	No
ISR_6384	ERR1137505	PNP_Cohort	ISR	N/A	N/A	N/A	N/A	9662189	32809	43822086	1335.67	442	4636	0	9	9.31e-07	0.01	1	No
ISR_6385	ERR1137503	PNP_Cohort	ISR	N/A	N/A	N/A	N/A	14420374	73515	90329633	1228.72	504	2588	0	0	0	0	0	No
ISR_6386	ERR1137536	PNP_Cohort	ISR	N/A	N/A	N/A	N/A	10006718	76861	78242477	1017.97	446	2011	0	3	3e-07	0	1	No
ISR_6388	ERR1137537	PNP_Cohort	ISR	N/A	N/A	N/A	N/A	8751189	46930	53992384	1150.49	471	2458	0	0	0	0	0	No
ISR_6389	ERR1137539	PNP_Cohort	ISR	N/A	N/A	N/A	N/A	8636711	78141	64089103	820.173	451	1077	0	3	3.47e-07	0	1	No
ISR_6391	ERR1137538	PNP_Cohort	ISR	N/A	N/A	N/A	N/A	11106952	91466	85465141	934.392	445	1467	0	7	6.3e-07	0	1	No
ISR_6392	ERR1137535	PNP_Cohort	ISR	N/A	N/A	N/A	N/A	10188775	97239	97265746	1000.28	486	1673	0	0	0	0	0	No
ISR_6396	ERR1137500	PNP_Cohort	ISR	N/A	N/A	N/A	N/A	14681883	38270	40313397	1053.39	443	2206	53	11941	0.000813315	0.94	18.53	Yes
ISR_6397	ERR1137509	PNP_Cohort	ISR	N/A	N/A	N/A	N/A	9468272	36182	38731747	1070.47	486	2010	0	6	6.34e-07	0.01	1.05	No
ISR_6399	ERR1137507	PNP_Cohort	ISR	N/A	N/A	N/A	N/A	16825958	84022	128142887	1525.11	500	5361	0	7	4.16e-07	0.01	1.13	No
ISR_6400	ERR1137508	PNP_Cohort	ISR	N/A	N/A	N/A	N/A	10628019	15905	24176080	1520.03	471	13278	60	3576	0.000336469	0.91	5.62	Yes
ISR_6401	ERR1137387	PNP_Cohort	ISR	N/A	N/A	N/A	N/A	20260278	98566	133531503	1354.74	533	3231	0	15	7.4e-07	0.02	1	No
ISR_6402	ERR1137510	PNP_Cohort	ISR	N/A	N/A	N/A	N/A	18151520	94012	142306068	1513.7	520	4937	0	1	5.51e-08	0	1	No
ISR_6405	ERR1137534	PNP_Cohort	ISR	N/A	N/A	N/A	N/A	12060533	44951	43591705	969.761	462	1618	0	61	5.06e-06	0.08	1.04	No
ISR_6407	ERR1137541	PNP_Cohort	ISR	N/A	N/A	N/A	N/A	10911705	102620	103860021	1012.08	513	1481	0	9	8.25e-07	0	1.57	No
ISR_6409	ERR1137542	PNP_Cohort	ISR	N/A	N/A	N/A	N/A	15776090	105142	106151899	1009.61	431	2183	0	1	6.34e-08	0	1	No
ISR_6410	ERR1137540	PNP_Cohort	ISR	N/A	N/A	N/A	N/A	10628596	74488	67954905	912.293	459	1314	0	65	6.12e-06	0.09	1.05	No
ISR_6411	ERR1137386	PNP_Cohort	ISR	N/A	N/A	N/A	N/A	23592715	137371	142215698	1035.27	474	1783	52	32828	0.00139145	0.95	48.32	Yes
ISR_6412	ERR1137513	PNP_Cohort	ISR	N/A	N/A	N/A	N/A	15084395	71734	71271841	993.557	464	1745	0	16	1.06e-06	0.02	1.01	No
ISR_6413	ERR1137512	PNP_Cohort	ISR	N/A	N/A	N/A	N/A	9812251	46358	73737464	1590.61	554	4786	0	5	5.1e-07	0.01	1.27	No
ISR_6414	ERR1137385	PNP_Cohort	ISR	N/A	N/A	N/A	N/A	14821758	103612	117449257	1133.55	486	2341	0	14	9.45e-07	0.02	1	No
ISR_6415	ERR1137383	PNP_Cohort	ISR	N/A	N/A	N/A	N/A	17356332	89751	101875318	1135.09	474	2465	0	255	1.47e-05	0.29	1.21	No
ISR_6418	ERR1137544	PNP_Cohort	ISR	N/A	N/A	N/A	N/A	8561875	70736	65099079	920.31	443	1353	0	17	1.99e-06	0.01	1.04	No
ISR_6420	ERR1137514	PNP_Cohort	ISR	N/A	N/A	N/A	N/A	8382497	41407	41721480	1007.59	443	1889	1	308	3.67e-05	0.21	1.2	No
ISR_6421	ERR1137546	PNP_Cohort	ISR	N/A	N/A	N/A	N/A	15071975	76199	89666471	1176.74	475	2672	0	2	1.33e-07	0	1	No
ISR_6422	ERR1137545	PNP_Cohort	ISR	N/A	N/A	N/A	N/A	10614498	79051	85881021	1086.4	487	1973	47	4557	0.000429318	0.93	6.63	Yes
ISR_6423	ERR1137543	PNP_Cohort	ISR	N/A	N/A	N/A	N/A	21304830	109423	139893969	1278.47	499	3132	0	69	3.24e-06	0.09	1.04	No
ISR_6424	ERR1137515	PNP_Cohort	ISR	N/A	N/A	N/A	N/A	11514739	58315	48581007	833.079	409	1122	0	16	1.39e-06	0.01	1.02	No
ISR_6425	ERR1137384	PNP_Cohort	ISR	N/A	N/A	N/A	N/A	19790151	12135	13841679	1140.64	396	5831	27	7149	0.00036124	0.93	11.09	No
ISR_6426	ERR1137547	PNP_Cohort	ISR	N/A	N/A	N/A	N/A	13134164	70044	62457536	891.69	450	1275	0	1	7.61e-08	0	1	No
ISR_6427	ERR1137389	PNP_Cohort	ISR	N/A	N/A	N/A	N/A	14735230	91225	85390208	936.04	462	1415	0	3	2.04e-07	0	1	No
ISR_6429	ERR1137388	PNP_Cohort	ISR	N/A	N/A	N/A	N/A	16436955	44455	39424653	886.844	443	1198	0	29	1.76e-06	0.03	1.09	No
ISR_6433	ERR1137517	PNP_Cohort	ISR	N/A	N/A	N/A	N/A	48641759	155853	177446425	1138.55	492	2329	0	24	4.93e-07	0.01	1.16	No
ISR_6434	ERR1137521	PNP_Cohort	ISR	N/A	N/A	N/A	N/A	10396501	55604	58301991	1048.52	444	2041	0	1	9.62e-08	0	1	No
ISR_6435	ERR1137522	PNP_Cohort	ISR	N/A	N/A	N/A	N/A	17957169	69942	91561365	1309.1	476	4026	0	7	3.9e-07	0	1.17	No
ISR_6437	ERR1137552	PNP_Cohort	ISR	N/A	N/A	N/A	N/A	16083517	117019	132279201	1130.41	484	2292	0	6	3.73e-07	0.01	1	No
ISR_6438	ERR1137391	PNP_Cohort	ISR	N/A	N/A	N/A	N/A	18895654	112639	139817356	1241.29	479	3420	0	1	5.29e-08	0	1	No
ISR_6439	ERR1137392	PNP_Cohort	ISR	N/A	N/A	N/A	N/A	20245372	62738	96657615	1540.66	522	5310	0	11	5.43e-07	0.02	1.02	No
ISR_6440	ERR1137390	PNP_Cohort	ISR	N/A	N/A	N/A	N/A	19896813	88970	144219871	1620.99	545	5080	32	1566	7.87e-05	0.82	2.65	No
ISR_6443	ERR1137516	PNP_Cohort	ISR	N/A	N/A	N/A	N/A	24044245	60622	67934980	1120.63	466	2478	0	11	4.57e-07	0.01	1	No
ISR_6445	ERR1137518	PNP_Cohort	ISR	N/A	N/A	N/A	N/A	23171054	130036	130708678	1005.17	474	1728	48	179742	0.00775718	0.93	207.21	Yes
ISR_6446	ERR1137519	PNP_Cohort	ISR	N/A	N/A	N/A	N/A	18206388	81002	81466287	1005.73	477	1584	0	9	4.94e-07	0.01	1.19	No
ISR_6447	ERR1137520	PNP_Cohort	ISR	N/A	N/A	N/A	N/A	15185735	54169	49954910	922.205	432	1496	0	15	9.88e-07	0.01	1.14	No
ISR_6448	ERR1137549	PNP_Cohort	ISR	N/A	N/A	N/A	N/A	13135951	104120	108962965	1046.51	461	1974	0	15	1.14e-06	0.02	1.09	No
ISR_6449	ERR1137551	PNP_Cohort	ISR	N/A	N/A	N/A	N/A	15294716	116664	126261588	1082.27	473	2142	0	28	1.83e-06	0.01	1.63	No
ISR_6450	ERR1137550	PNP_Cohort	ISR	N/A	N/A	N/A	N/A	9081875	65527	66903756	1021.01	451	1956	0	5	5.51e-07	0	1.17	No
ISR_6451	ERR1137548	PNP_Cohort	ISR	N/A	N/A	N/A	N/A	10858927	24765	20763460	838.42	434	1173	0	21	1.93e-06	0.03	1.05	No
ISR_6454	ERR1137525	PNP_Cohort	ISR	N/A	N/A	N/A	N/A	26404543	122354	143619967	1173.81	484	2613	0	444	1.68e-05	0.36	1.27	No
ISR_6455	ERR1137524	PNP_Cohort	ISR	N/A	N/A	N/A	N/A	22974231	118694	123607516	1041.4	490	1753	45	145924	0.00635164	0.94	169.15	Yes
ISR_6458	ERR1137555	PNP_Cohort	ISR	N/A	N/A	N/A	N/A	16802361	115197	126304907	1096.43	498	2017	49	147588	0.00878377	0.93	209.96	Yes
ISR_6459	ERR1137556	PNP_Cohort	ISR	N/A	N/A	N/A	N/A	15555944	80398	85463123	1063	440	2452	52	58790	0.00377926	0.95	83.47	Yes
ISR_6460	ERR1137554	PNP_Cohort	ISR	N/A	N/A	N/A	N/A	10028398	24607	35986514	1462.45	531	3722	0	9	8.97e-07	0.01	1	No
ISR_6463	ERR1137523	PNP_Cohort	ISR	N/A	N/A	N/A	N/A	18895919	114864	102676437	893.896	466	1266	0	8	4.23e-07	0.01	1	No
ISR_6465	ERR1137526	PNP_Cohort	ISR	N/A	N/A	N/A	N/A	7231419	45086	40323116	894.36	445	1399	0	1	1.38e-07	0	1	No
ISR_6466	ERR1137558	PNP_Cohort	ISR	N/A	N/A	N/A	N/A	15317426	77944	74239208	952.469	476	1401	0	7	4.57e-07	0.01	1.14	No
ISR_6467	ERR1137557	PNP_Cohort	ISR	N/A	N/A	N/A	N/A	9619010	26204	22311622	851.459	437	1294	0	93	9.67e-06	0.11	1.07	No
ISR_6468	ERR1137559	PNP_Cohort	ISR	N/A	N/A	N/A	N/A	9192031	40145	45740540	1139.38	438	2813	0	198	2.15e-05	0.22	1.21	No
ISR_6471	ERR1137527	PNP_Cohort	ISR	N/A	N/A	N/A	N/A	30677308	52655	74113631	1407.53	522	3598	40	675057	0.0220051	0.9	796.87	Yes
ISR_6472	ERR1137566	PNP_Cohort	ISR	N/A	N/A	N/A	N/A	33049835	144775	191641020	1323.72	523	3230	46	309610	0.00936797	0.94	447.68	Yes
ISR_6473	ERR1137528	PNP_Cohort	ISR	N/A	N/A	N/A	N/A	17597585	53233	67516009	1268.31	485	3179	0	11	6.25e-07	0	1.41	No
ISR_6474	ERR1137553	PNP_Cohort	ISR	N/A	N/A	N/A	N/A	8323378	65044	59041327	907.714	481	1319	59	21921	0.00263367	0.96	29.98	Yes
ISR_6480	ERR1137560	PNP_Cohort	ISR	N/A	N/A	N/A	N/A	8652842	56454	55548178	983.955	437	1849	15	1132	0.000130824	0.72	2.03	No
ISR_6481	ERR1137562	PNP_Cohort	ISR	N/A	N/A	N/A	N/A	17275770	53885	42466660	788.098	442	1047	0	4	2.32e-07	0	1	No
ISR_6489	ERR1137561	PNP_Cohort	ISR	N/A	N/A	N/A	N/A	11132937	80158	80785963	1007.83	456	1868	46	3972	0.000356779	0.86	5.99	Yes
ISR_6493	ERR1137600	PNP_Cohort	ISR	N/A	N/A	N/A	N/A	11576272	92716	100518917	1084.16	479	2066	52	24032	0.00207597	0.93	35.3	Yes
ISR_6494	ERR1137601	PNP_Cohort	ISR	N/A	N/A	N/A	N/A	13167238	84862	86981065	1024.97	460	1846	0	6	4.56e-07	0.01	1	No
ISR_6495	ERR1137563	PNP_Cohort	ISR	N/A	N/A	N/A	N/A	17516787	59106	48010613	812.28	459	1075	0	1	5.71e-08	0	1	No
ISR_6497	ERR1137598	PNP_Cohort	ISR	N/A	N/A	N/A	N/A	25127388	133487	150467382	1127.21	502	2105	0	12	4.78e-07	0	1.77	No
ISR_6498	ERR1137569	PNP_Cohort	ISR	N/A	N/A	N/A	N/A	11552412	88059	98760548	1121.53	521	1956	0	11	9.52e-07	0.01	1	No
ISR_6508	ERR1137568	PNP_Cohort	ISR	N/A	N/A	N/A	N/A	11214327	63281	71481155	1129.58	486	2228	26	1621	0.000144547	0.83	2.6	No
ISR_6511	ERR1137567	PNP_Cohort	ISR	N/A	N/A	N/A	N/A	11285899	81644	66866006	818.995	455	1040	52	12569	0.00111369	0.95	18.02	Yes
ISR_6524	ERR1137599	PNP_Cohort	ISR	N/A	N/A	N/A	N/A	19571352	77466	103264207	1333.03	515	3294	24	1272	6.5e-05	0.73	2.39	No
ISR_6533	ERR1137671	PNP_Cohort	ISR	N/A	N/A	N/A	N/A	12619413	115601	118096307	1021.59	468	1803	55	74194	0.00587935	0.93	109.01	Yes
ISR_6544	ERR1137656	PNP_Cohort	ISR	N/A	N/A	N/A	N/A	22993068	134198	189078832	1408.95	487	4703	0	73	3.17e-06	0.08	1.17	No
ISR_6546	ERR1137670	PNP_Cohort	ISR	N/A	N/A	N/A	N/A	16640132	77449	124915251	1612.87	528	5049	54	80527	0.00483932	0.93	117.01	Yes
ISR_6547	ERR1137626	PNP_Cohort	ISR	N/A	N/A	N/A	N/A	16899815	82660	100524059	1216.11	500	2718	60	3104	0.000183671	0.91	4.72	Yes
ISR_6559	ERR1137627	PNP_Cohort	ISR	N/A	N/A	N/A	N/A	11035247	15978	21028291	1316.08	455	4310	0	37	3.35e-06	0.03	1	No
ISR_6567	ERR1137661	PNP_Cohort	ISR	N/A	N/A	N/A	N/A	12430675	100230	115653553	1153.88	482	2439	0	22	1.77e-06	0.03	1	No
ISR_6568	ERR1137660	PNP_Cohort	ISR	N/A	N/A	N/A	N/A	11164170	89102	89276434	1001.96	444	1776	48	3163	0.000283317	0.86	5.18	Yes
ISR_6571	ERR1137657	PNP_Cohort	ISR	N/A	N/A	N/A	N/A	9912302	60973	73778568	1210.02	459	2986	0	691	6.97e-05	0.59	1.63	No
ISR_6577	ERR1137628	PNP_Cohort	ISR	N/A	N/A	N/A	N/A	9239711	83104	86935946	1046.11	496	1651	51	110738	0.011985	0.95	159.5	Yes
ISR_6578	ERR1137629	PNP_Cohort	ISR	N/A	N/A	N/A	N/A	13687325	21756	41083674	1888.38	557	5819	53	1310871	0.0957726	0.94	1871.3	Yes
ISR_6581	ERR1137659	PNP_Cohort	ISR	N/A	N/A	N/A	N/A	15691556	89461	102959087	1150.88	494	2259	0	4	2.55e-07	0	1	No
ISR_6588	ERR1137658	PNP_Cohort	ISR	N/A	N/A	N/A	N/A	17142316	47601	40022058	840.782	439	1035	52	5318	0.000310226	0.92	8.48	Yes
ISR_6589	ERR1137630	PNP_Cohort	ISR	N/A	N/A	N/A	N/A	12909425	113011	119420481	1056.72	488	1852	0	7	5.42e-07	0.01	1	No
ISR_6590	ERR1137631	PNP_Cohort	ISR	N/A	N/A	N/A	N/A	11999988	85434	111453598	1304.56	521	3079	0	165	1.38e-05	0.18	1.19	No
ISR_6591	ERR1137633	PNP_Cohort	ISR	N/A	N/A	N/A	N/A	14239281	86397	104102114	1204.93	474	3165	51	47700	0.00334989	0.96	67.36	Yes
ISR_6594	ERR1137675	PNP_Cohort	ISR	N/A	N/A	N/A	N/A	18200460	63803	67052729	1050.93	458	1990	0	34	1.87e-06	0.03	1.02	No
ISR_6595	ERR1137632	PNP_Cohort	ISR	N/A	N/A	N/A	N/A	9087433	20743	18165917	875.761	443	1282	0	120	1.32e-05	0.14	1.08	No
ISR_6596	ERR1137662	PNP_Cohort	ISR	N/A	N/A	N/A	N/A	9633087	61229	83456765	1363.03	500	4158	0	32	3.32e-06	0.01	4.74	No
ISR_6597	ERR1137681	PNP_Cohort	ISR	N/A	N/A	N/A	N/A	16273299	114322	138307750	1209.81	452	3706	0	43	2.64e-06	0.04	1.01	No
ISR_6601	ERR1137678	PNP_Cohort	ISR	N/A	N/A	N/A	N/A	15185578	120115	134763726	1121.96	512	2001	0	29	1.91e-06	0.03	1.06	No
ISR_6602	ERR1137680	PNP_Cohort	ISR	N/A	N/A	N/A	N/A	16454453	71469	75491438	1056.28	495	1825	23	2623	0.00015941	0.79	4.41	No
ISR_6608	ERR1137634	PNP_Cohort	ISR	N/A	N/A	N/A	N/A	12414188	96624	115797432	1198.43	508	2371	0	1	8.06e-08	0	1	No
ISR_6612	ERR1137682	PNP_Cohort	ISR	N/A	N/A	N/A	N/A	13649963	57508	60093003	1044.95	461	1856	0	22	1.61e-06	0.01	1	No
ISR_6615	ERR1137683	PNP_Cohort	ISR	N/A	N/A	N/A	N/A	9157034	67725	64824699	957.175	461	1482	0	58	6.33e-06	0.07	1.13	No
ISR_6616	ERR1137679	PNP_Cohort	ISR	N/A	N/A	N/A	N/A	16486398	92752	94497487	1018.82	492	1623	0	390	2.37e-05	0.32	1.24	No
ISR_6622	ERR1137677	PNP_Cohort	ISR	N/A	N/A	N/A	N/A	11229696	53917	67299585	1248.21	498	3033	0	121	1.08e-05	0.15	1.09	No
ISR_6624	ERR1137635	PNP_Cohort	ISR	N/A	N/A	N/A	N/A	15672194	145991	135067396	925.176	458	1358	57	102046	0.00651128	0.96	148.5	Yes
ISR_6633	ERR1137663	PNP_Cohort	ISR	N/A	N/A	N/A	N/A	12013769	82939	84309919	1016.53	471	1694	24	1267	0.000105462	0.76	2.42	No
ISR_6645	ERR1137636	PNP_Cohort	ISR	N/A	N/A	N/A	N/A	14976283	66743	88813245	1330.68	522	3259	0	10	6.68e-07	0.01	1	No
ISR_6647	ERR1137665	PNP_Cohort	ISR	N/A	N/A	N/A	N/A	14261674	45380	43037706	948.385	454.5	1495	51	11140	0.000781114	0.94	17.22	Yes
ISR_6648	ERR1137664	PNP_Cohort	ISR	N/A	N/A	N/A	N/A	15013948	46072	55839599	1212.01	483	2999	0	20	1.33e-06	0.01	1	No
ISR_6129_ERR1137731	ERR1137731	PNP_Diet	ISR	N/A	N/A	N/A	N/A	2028908	56351	37482470	665.161	453	755	0	2	9.86e-07	0	1	No
ISR_6129_ERR1137733	ERR1137733	PNP_Diet	ISR	N/A	N/A	N/A	N/A	4041469	111627	84246162	754.711	467	915	0	2	4.95e-07	0	1	No
ISR_6129_ERR1137736	ERR1137736	PNP_Diet	ISR	N/A	N/A	N/A	N/A	2283372	61565	40362281	655.604	421	682	0	4	1.75e-06	0.01	1	No
ISR_6129_ERR1137737	ERR1137737	PNP_Diet	ISR	N/A	N/A	N/A	N/A	4241989	95100	83767444	880.835	471	1238	0	6	1.41e-06	0.01	1	No
ISR_6129_ERR1137740	ERR1137740	PNP_Diet	ISR	N/A	N/A	N/A	N/A	4435014	107812	84024526	779.362	458	930	0	6	1.35e-06	0.01	1.04	No
ISR_6146_ERR1137728	ERR1137728	PNP_Diet	ISR	N/A	N/A	N/A	N/A	3215921	78121	65751040	841.656	464	1064	0	4	1.24e-06	0.01	1	No
ISR_6146_ERR1137729	ERR1137729	PNP_Diet	ISR	N/A	N/A	N/A	N/A	3158349	66888	66956649	1001.03	508	1527	0	5	1.58e-06	0.01	1	No
ISR_6146_ERR1137730	ERR1137730	PNP_Diet	ISR	N/A	N/A	N/A	N/A	2707315	67821	58381744	860.821	471	1118	0	5	1.85e-06	0.01	1	No
ISR_6146_ERR1137732	ERR1137732	PNP_Diet	ISR	N/A	N/A	N/A	N/A	3492838	62037	61752077	995.407	478	1580	0	0	0	0	0	No
ISR_6146_ERR1137734	ERR1137734	PNP_Diet	ISR	N/A	N/A	N/A	N/A	2265146	59543	50224502	843.5	467	1166	0	1	4.41e-07	0	1	No
ISR_6146_ERR1137735	ERR1137735	PNP_Diet	ISR	N/A	N/A	N/A	N/A	2685136	55020	47613866	865.392	471	1166	0	0	0	0	0	No
ISR_6146_ERR1137738	ERR1137738	PNP_Diet	ISR	N/A	N/A	N/A	N/A	2579469	55178	56157658	1017.75	510	1600	0	0	0	0	0	No
ISR_6146_ERR1137739	ERR1137739	PNP_Diet	ISR	N/A	N/A	N/A	N/A	3061857	63696	67116218	1053.7	521	1626	0	5	1.63e-06	0.01	1.06	No
ISR_6150_ERR1137742	ERR1137742	PNP_Diet	ISR	N/A	N/A	N/A	N/A	1721551	46791	37205819	795.149	460	1016	0	4	2.32e-06	0.01	1	No
ISR_6150_ERR1137744	ERR1137744	PNP_Diet	ISR	N/A	N/A	N/A	N/A	1981853	47533	43484567	914.829	495	1375	0	3	1.51e-06	0.01	1	No
ISR_6150_ERR1137746	ERR1137746	PNP_Diet	ISR	N/A	N/A	N/A	N/A	2303405	47264	47100165	996.534	474	1748	0	2	8.68e-07	0	1	No
ISR_6150_ERR1137748	ERR1137748	PNP_Diet	ISR	N/A	N/A	N/A	N/A	2575344	62048	55554953	895.354	464	1317	0	6	2.33e-06	0.01	1	No
ISR_6150_ERR1137750	ERR1137750	PNP_Diet	ISR	N/A	N/A	N/A	N/A	2093684	57123	47025325	823.229	481	1009	0	3	1.43e-06	0.01	1	No
ISR_6151_ERR1137741	ERR1137741	PNP_Diet	ISR	N/A	N/A	N/A	N/A	1675973	39684	26573600	669.63	441	763	0	1	5.97e-07	0	1	No
ISR_6151_ERR1137743	ERR1137743	PNP_Diet	ISR	N/A	N/A	N/A	N/A	1646797	40963	28606921	698.36	440	817	0	1	6.07e-07	0	1	No
ISR_6151_ERR1137745	ERR1137745	PNP_Diet	ISR	N/A	N/A	N/A	N/A	2911762	75193	59966457	797.501	461	962	0	3	1.03e-06	0.01	1	No
ISR_6151_ERR1137747	ERR1137747	PNP_Diet	ISR	N/A	N/A	N/A	N/A	2665737	69603	50681265	728.148	434	854	0	9	3.38e-06	0.02	1	No
ISR_6151_ERR1137749	ERR1137749	PNP_Diet	ISR	N/A	N/A	N/A	N/A	2317007	55695	43136786	774.518	437	944	0	9	3.88e-06	0.02	1	No
ISR_6156_ERR1137752	ERR1137752	PNP_Diet	ISR	N/A	N/A	N/A	N/A	1944236	50795	37509345	738.446	460	865	0	1	5.14e-07	0	1	No
ISR_6156_ERR1137753	ERR1137753	PNP_Diet	ISR	N/A	N/A	N/A	N/A	2208852	60477	42387537	700.887	448	798	0	2	9.05e-07	0	1	No
ISR_6156_ERR1137755	ERR1137755	PNP_Diet	ISR	N/A	N/A	N/A	N/A	3806575	95283	73063204	766.802	446	945	0	7	1.84e-06	0.01	1	No
ISR_6156_ERR1137757	ERR1137757	PNP_Diet	ISR	N/A	N/A	N/A	N/A	2584536	65282	45244274	693.059	433	783	0	5	1.93e-06	0.01	1.05	No
ISR_6156_ERR1137758	ERR1137758	PNP_Diet	ISR	N/A	N/A	N/A	N/A	1822071	52149	31123466	596.818	433	638	0	5	2.74e-06	0.01	1.05	No
ISR_6156_ERR1137760	ERR1137760	PNP_Diet	ISR	N/A	N/A	N/A	N/A	2367241	77065	44954145	583.328	418	589	0	3	1.27e-06	0.01	1	No
ISR_6156_ERR1137761	ERR1137761	PNP_Diet	ISR	N/A	N/A	N/A	N/A	2283430	68019	43803742	643.993	451	705	0	8	3.5e-06	0.02	1	No
ISR_6156_ERR1137762	ERR1137762	PNP_Diet	ISR	N/A	N/A	N/A	N/A	2977486	80547	59363172	737	471	877	0	3	1.01e-06	0.01	1.03	No
ISR_6156_ERR1137763	ERR1137763	PNP_Diet	ISR	N/A	N/A	N/A	N/A	1539970	28998	21334285	735.716	416	862	0	8	5.19e-06	0.02	1	No
ISR_6156_ERR1137764	ERR1137764	PNP_Diet	ISR	N/A	N/A	N/A	N/A	1654718	32287	22558250	698.679	393	752	0	9	5.44e-06	0.02	1.02	No
ISR_6156_ERR1137765	ERR1137765	PNP_Diet	ISR	N/A	N/A	N/A	N/A	1508512	43237	24196843	559.633	421	589	0	3	1.99e-06	0.01	1	No
ISR_6157_ERR1137751	ERR1137751	PNP_Diet	ISR	N/A	N/A	N/A	N/A	3001735	65158	65750187	1009.09	486	1695	0	4	1.33e-06	0.01	1	No
ISR_6157_ERR1137754	ERR1137754	PNP_Diet	ISR	N/A	N/A	N/A	N/A	4196087	68359	78539348	1148.92	518	2099	0	7	1.67e-06	0.01	1	No
ISR_6157_ERR1137756	ERR1137756	PNP_Diet	ISR	N/A	N/A	N/A	N/A	2212407	63987	51303203	801.775	484	1018	0	1	4.52e-07	0	1	No
ISR_6157_ERR1137759	ERR1137759	PNP_Diet	ISR	N/A	N/A	N/A	N/A	1951051	56267	45252006	804.237	488	1037	0	1	5.13e-07	0	1	No
ISR_6171_ERR1137766	ERR1137766	PNP_Diet	ISR	N/A	N/A	N/A	N/A	1591073	36490	27231511	746.273	465	911	0	148	9.3e-05	0.24	1.17	No
ISR_6171_ERR1137767	ERR1137767	PNP_Diet	ISR	N/A	N/A	N/A	N/A	1660913	42291	32732011	773.971	487	959	0	203	0.000122222	0.32	1.23	No
ISR_6171_ERR1137768	ERR1137768	PNP_Diet	ISR	N/A	N/A	N/A	N/A	2039738	55548	35059718	631.161	434	685	3	438	0.000214733	0.56	1.52	No
ISR_6171_ERR1137769	ERR1137769	PNP_Diet	ISR	N/A	N/A	N/A	N/A	1816178	41500	25764873	620.84	432	660	21	778	0.000428372	0.74	2.03	No
ISR_6171_ERR1137770	ERR1137770	PNP_Diet	ISR	N/A	N/A	N/A	N/A	2039682	44410	30739265	692.17	438	768	63	1890	0.000926615	0.92	3.97	Yes
ISR_6182_ERR1137777	ERR1137777	PNP_Diet	ISR	N/A	N/A	N/A	N/A	2273126	37750	28565017	756.689	431	867	60	10261	0.00451405	0.95	20.92	Yes
ISR_6182_ERR1137778	ERR1137778	PNP_Diet	ISR	N/A	N/A	N/A	N/A	1708047	31563	26072565	826.048	454	1091	58	9017	0.00527913	0.95	18.51	Yes
ISR_6183_ERR1137771	ERR1137771	PNP_Diet	ISR	N/A	N/A	N/A	N/A	2915980	75101	52145491	694.338	432	764	57	1553	0.000532583	0.9	3.38	Yes
ISR_6183_ERR1137772	ERR1137772	PNP_Diet	ISR	N/A	N/A	N/A	N/A	1742047	37666	27219355	722.651	454	853	56	1362	0.000781839	0.88	3.03	Yes
ISR_6183_ERR1137773	ERR1137773	PNP_Diet	ISR	N/A	N/A	N/A	N/A	1696697	41927	27291032	650.918	436	689	51	1355	0.00079861	0.88	3.04	Yes
ISR_6183_ERR1137774	ERR1137774	PNP_Diet	ISR	N/A	N/A	N/A	N/A	3153259	55042	41641420	756.539	446	846	62	2295	0.000727818	0.93	4.79	Yes
ISR_6183_ERR1137775	ERR1137775	PNP_Diet	ISR	N/A	N/A	N/A	N/A	1915368	47667	30624906	642.476	444	694	63	2959	0.00154487	0.94	6.11	Yes
ISR_6183_ERR1137776	ERR1137776	PNP_Diet	ISR	N/A	N/A	N/A	N/A	1595394	32619	23188096	710.877	432	779	60	5814	0.00364424	0.95	11.94	Yes
ISR_6211_ERR1137779	ERR1137779	PNP_Diet	ISR	N/A	N/A	N/A	N/A	22390040	130019	155339630	1194.75	489	2679	0	8	3.57e-07	0	1.54	No
ISR_6211_ERR1137780	ERR1137780	PNP_Diet	ISR	N/A	N/A	N/A	N/A	2275312	29453	16197164	549.933	416	566	0	0	0	0	0	No
ISR_6211_ERR1137781	ERR1137781	PNP_Diet	ISR	N/A	N/A	N/A	N/A	3325703	50494	35556656	704.176	472	825	0	1	3.01e-07	0	1	No
ISR_6212_ERR1137826	ERR1137826	PNP_Diet	ISR	N/A	N/A	N/A	N/A	29313899	118011	176293006	1493.87	552	4133	0	0	0	0	0	No
ISR_6212_ERR1137827	ERR1137827	PNP_Diet	ISR	N/A	N/A	N/A	N/A	4640102	64878	49334110	760.414	459	913	0	0	0	0	0	No
ISR_6219_ERR1137811	ERR1137811	PNP_Diet	ISR	N/A	N/A	N/A	N/A	23062132	83229	128004635	1537.98	523	5317	0	1	4.34e-08	0	1	No
ISR_6219_ERR1137812	ERR1137812	PNP_Diet	ISR	N/A	N/A	N/A	N/A	3851510	47093	35661226	757.251	438	973	0	0	0	0	0	No
ISR_6220_ERR1137847	ERR1137847	PNP_Diet	ISR	N/A	N/A	N/A	N/A	15334503	125779	130467035	1037.27	479	1819	0	0	0	0	0	No
ISR_6221_ERR1137782	ERR1137782	PNP_Diet	ISR	N/A	N/A	N/A	N/A	3029704	38734	26719303	689.815	451	778	0	0	0	0	0	No
ISR_6221_ERR1137783	ERR1137783	PNP_Diet	ISR	N/A	N/A	N/A	N/A	2729146	30438	20803895	683.484	427	775	0	1	3.66e-07	0	1	No
ISR_6221_ERR1137784	ERR1137784	PNP_Diet	ISR	N/A	N/A	N/A	N/A	3960035	51068	40017272	783.608	479	1010	0	3	7.58e-07	0	1.83	No
ISR_6221_ERR1137785	ERR1137785	PNP_Diet	ISR	N/A	N/A	N/A	N/A	3493114	44151	34786749	787.904	476	1003	0	1	2.86e-07	0	1	No
ISR_6221_ERR1137786	ERR1137786	PNP_Diet	ISR	N/A	N/A	N/A	N/A	4199523	49032	42293053	862.56	492	1188	0	1	2.38e-07	0	1	No
ISR_6221_ERR1137787	ERR1137787	PNP_Diet	ISR	N/A	N/A	N/A	N/A	3901092	51253	40156053	783.487	462	1010	0	1	2.56e-07	0	1	No
ISR_6221_ERR1137788	ERR1137788	PNP_Diet	ISR	N/A	N/A	N/A	N/A	2356634	31398	17041901	542.77	422	572	0	2	8.49e-07	0	1	No
ISR_6222_ERR1137828	ERR1137828	PNP_Diet	ISR	N/A	N/A	N/A	N/A	2183580	29488	16802755	569.817	417	582	0	0	0	0	0	No
ISR_6222_ERR1137829	ERR1137829	PNP_Diet	ISR	N/A	N/A	N/A	N/A	1956772	25333	13005959	513.4	404	520	0	0	0	0	0	No
ISR_6222_ERR1137830	ERR1137830	PNP_Diet	ISR	N/A	N/A	N/A	N/A	2074838	26872	14670510	545.94	418	561	0	0	0	0	0	No
ISR_6222_ERR1137831	ERR1137831	PNP_Diet	ISR	N/A	N/A	N/A	N/A	2083926	23238	13327428	573.519	418	605	0	0	0	0	0	No
ISR_6222_ERR1137832	ERR1137832	PNP_Diet	ISR	N/A	N/A	N/A	N/A	2250715	27153	16232047	597.799	437	648	0	1	4.44e-07	0	1	No
ISR_6238_ERR1137813	ERR1137813	PNP_Diet	ISR	N/A	N/A	N/A	N/A	3390355	38984	30644429	786.077	430	1044	0	0	0	0	0	No
ISR_6238_ERR1137814	ERR1137814	PNP_Diet	ISR	N/A	N/A	N/A	N/A	2582329	31760	24298092	765.053	468.5	938	0	0	0	0	0	No
ISR_6238_ERR1137815	ERR1137815	PNP_Diet	ISR	N/A	N/A	N/A	N/A	2454763	21817	20488254	939.096	468	1578	0	0	0	0	0	No
ISR_6238_ERR1137816	ERR1137816	PNP_Diet	ISR	N/A	N/A	N/A	N/A	2790629	37514	22785173	607.378	430	652	0	0	0	0	0	No
ISR_6238_ERR1137817	ERR1137817	PNP_Diet	ISR	N/A	N/A	N/A	N/A	2668177	27789	21322097	767.286	465	976	0	0	0	0	0	No
ISR_6238_ERR1137818	ERR1137818	PNP_Diet	ISR	N/A	N/A	N/A	N/A	2139109	18898	10182584	538.818	395	558	0	0	0	0	0	No
ISR_6243_ERR1137839	ERR1137839	PNP_Diet	ISR	N/A	N/A	N/A	N/A	2193543	17358	13154331	757.825	429	891	0	0	0	0	0	No
ISR_6243_ERR1137840	ERR1137840	PNP_Diet	ISR	N/A	N/A	N/A	N/A	2966431	29961	22212504	741.381	438	919	0	0	0	0	0	No
ISR_6243_ERR1137841	ERR1137841	PNP_Diet	ISR	N/A	N/A	N/A	N/A	2751013	23511	20805333	884.919	473	1377	0	1	3.64e-07	0	1	No
ISR_6243_ERR1137848	ERR1137848	PNP_Diet	ISR	N/A	N/A	N/A	N/A	1612486	11831	8464174	715.423	433	826	0	0	0	0	0	No
ISR_6243_ERR1137849	ERR1137849	PNP_Diet	ISR	N/A	N/A	N/A	N/A	4431662	53844	38884488	722.169	433	815	0	0	0	0	0	No
ISR_6243_ERR1137850	ERR1137850	PNP_Diet	ISR	N/A	N/A	N/A	N/A	2916693	35277	19010851	538.902	389	536	0	0	0	0	0	No
ISR_6254_ERR1137796	ERR1137796	PNP_Diet	ISR	N/A	N/A	N/A	N/A	3832282	33305	25644360	769.985	413	1060	0	0	0	0	0	No
ISR_6254_ERR1137797	ERR1137797	PNP_Diet	ISR	N/A	N/A	N/A	N/A	3023446	20235	13975957	690.682	388	769	0	1	3.31e-07	0	1	No
ISR_6258_ERR1137819	ERR1137819	PNP_Diet	ISR	N/A	N/A	N/A	N/A	3926073	52761	39219501	743.343	449	883	0	0	0	0	0	No
ISR_6258_ERR1137820	ERR1137820	PNP_Diet	ISR	N/A	N/A	N/A	N/A	3323217	32263	29640910	918.728	479	1358	0	0	0	0	0	No
ISR_6258_ERR1137821	ERR1137821	PNP_Diet	ISR	N/A	N/A	N/A	N/A	2807781	41606	26291120	631.907	415	676	0	0	0	0	0	No
ISR_6258_ERR1137822	ERR1137822	PNP_Diet	ISR	N/A	N/A	N/A	N/A	2899154	36097	26195703	725.703	445	895	0	0	0	0	0	No
ISR_6258_ERR1137823	ERR1137823	PNP_Diet	ISR	N/A	N/A	N/A	N/A	2623883	17619	15598380	885.316	396	1659	0	0	0	0	0	No
ISR_6258_ERR1137824	ERR1137824	PNP_Diet	ISR	N/A	N/A	N/A	N/A	2104164	27498	17362474	631.409	452	708	0	0	0	0	0	No
ISR_6258_ERR1137825	ERR1137825	PNP_Diet	ISR	N/A	N/A	N/A	N/A	2412116	28014	21648593	772.778	498	968	0	0	0	0	0	No
ISR_6263_ERR1137842	ERR1137842	PNP_Diet	ISR	N/A	N/A	N/A	N/A	36081507	76916	53238384	692.163	414	764	0	0	0	0	0	No
ISR_6263_ERR1137843	ERR1137843	PNP_Diet	ISR	N/A	N/A	N/A	N/A	3232716	38484	25593701	665.048	420	773	0	0	0	0	0	No
ISR_6263_ERR1137844	ERR1137844	PNP_Diet	ISR	N/A	N/A	N/A	N/A	2760405	19148	12548109	655.322	390	656	0	0	0	0	0	No
ISR_6263_ERR1137845	ERR1137845	PNP_Diet	ISR	N/A	N/A	N/A	N/A	2645133	15256	12660439	829.866	416	1178	0	0	0	0	0	No
ISR_6263_ERR1137846	ERR1137846	PNP_Diet	ISR	N/A	N/A	N/A	N/A	3030923	26438	21960556	830.644	474	1048	0	0	0	0	0	No
ISR_6284_ERR1137798	ERR1137798	PNP_Diet	ISR	N/A	N/A	N/A	N/A	3663030	46011	31900780	693.329	442	788	0	4	1.09e-06	0	1.34	No
ISR_6284_ERR1137799	ERR1137799	PNP_Diet	ISR	N/A	N/A	N/A	N/A	2821621	27004	16243962	601.539	405	607	0	1	3.54e-07	0	1	No
ISR_6284_ERR1137800	ERR1137800	PNP_Diet	ISR	N/A	N/A	N/A	N/A	2415731	25497	15143906	593.949	423	646	0	3	1.24e-06	0	1.24	No
ISR_6284_ERR1137801	ERR1137801	PNP_Diet	ISR	N/A	N/A	N/A	N/A	3316523	37708	23839597	632.216	432	693	0	3	9.05e-07	0	1	No
ISR_6284_ERR1137802	ERR1137802	PNP_Diet	ISR	N/A	N/A	N/A	N/A	2592398	16391	12696798	774.62	434	1051	0	0	0	0	0	No
ISR_6284_ERR1137803	ERR1137803	PNP_Diet	ISR	N/A	N/A	N/A	N/A	3652652	38251	24543006	641.63	398	681	0	0	0	0	0	No
ISR_6284_ERR1137804	ERR1137804	PNP_Diet	ISR	N/A	N/A	N/A	N/A	3718165	40769	31095377	762.721	424	915	0	0	0	0	0	No
ISR_6329_ERR1137795	ERR1137795	PNP_Diet	ISR	N/A	N/A	N/A	N/A	25663644	172655	182741290	1058.42	486	1863	0	11	4.29e-07	0	1.42	No
ISR_6329_ERR1137805	ERR1137805	PNP_Diet	ISR	N/A	N/A	N/A	N/A	2877971	18512	14880375	803.823	418	1147	0	0	0	0	0	No
ISR_6329_ERR1137806	ERR1137806	PNP_Diet	ISR	N/A	N/A	N/A	N/A	2441193	10214	10610659	1038.83	438.5	2179	0	0	0	0	0	No
ISR_6329_ERR1137807	ERR1137807	PNP_Diet	ISR	N/A	N/A	N/A	N/A	2689827	16327	13253201	811.735	404	1225	0	0	0	0	0	No
ISR_6329_ERR1137808	ERR1137808	PNP_Diet	ISR	N/A	N/A	N/A	N/A	3100782	36766	26860212	730.572	451	866	0	0	0	0	0	No
ISR_6329_ERR1137809	ERR1137809	PNP_Diet	ISR	N/A	N/A	N/A	N/A	3458121	40113	27390913	682.844	436	776	0	0	0	0	0	No
ISR_6329_ERR1137810	ERR1137810	PNP_Diet	ISR	N/A	N/A	N/A	N/A	3356925	40539	26169645	645.542	438	701	0	2	5.96e-07	0	1	No
ISR_6344_ERR1137789	ERR1137789	PNP_Diet	ISR	N/A	N/A	N/A	N/A	2869147	31177	21690908	695.734	432	795	0	0	0	0	0	No
ISR_6344_ERR1137790	ERR1137790	PNP_Diet	ISR	N/A	N/A	N/A	N/A	2678213	31807	20610779	647.995	438	730	0	0	0	0	0	No
ISR_6344_ERR1137791	ERR1137791	PNP_Diet	ISR	N/A	N/A	N/A	N/A	2745035	31554	20398865	646.475	435	709	0	0	0	0	0	No
ISR_6344_ERR1137792	ERR1137792	PNP_Diet	ISR	N/A	N/A	N/A	N/A	3239389	39203	28495705	726.876	464	863	0	0	0	0	0	No
ISR_6344_ERR1137793	ERR1137793	PNP_Diet	ISR	N/A	N/A	N/A	N/A	2634287	29451	19678319	668.172	447	766	0	1	3.8e-07	0	1	No
ISR_6344_ERR1137794	ERR1137794	PNP_Diet	ISR	N/A	N/A	N/A	N/A	3644029	37339	31533923	844.53	475	1139	0	4	1.1e-06	0	1.13	No
ISR_6345_ERR1137833	ERR1137833	PNP_Diet	ISR	N/A	N/A	N/A	N/A	2334963	27507	16299043	592.542	420	622	0	0	0	0	0	No
ISR_6345_ERR1137834	ERR1137834	PNP_Diet	ISR	N/A	N/A	N/A	N/A	3238131	47860	32923771	687.918	442	751	0	0	0	0	0	No
ISR_6345_ERR1137835	ERR1137835	PNP_Diet	ISR	N/A	N/A	N/A	N/A	4126237	57505	45333025	788.332	471	1008	0	0	0	0	0	No
ISR_6345_ERR1137836	ERR1137836	PNP_Diet	ISR	N/A	N/A	N/A	N/A	2225197	31772	19053129	599.683	432	642	0	0	0	0	0	No
ISR_6345_ERR1137837	ERR1137837	PNP_Diet	ISR	N/A	N/A	N/A	N/A	2943773	48744	32663279	670.098	470	769	0	0	0	0	0	No
ISR_6345_ERR1137838	ERR1137838	PNP_Diet	ISR	N/A	N/A	N/A	N/A	3154244	45188	34135796	755.417	467	927	0	0	0	0	0	No
ISR_6476	ERR1110298	PNP_Validation	ISR	N/A	N/A	N/A	N/A	23441590	76430	110240751	1442.38	516	4377	0	5	2.13e-07	0.01	1	No
ISR_6477	ERR1110331	PNP_Validation	ISR	N/A	N/A	N/A	N/A	35874422	98900	150884288	1525.62	533	4738	0	2	5.58e-08	0	1	No
ISR_6479	ERR1110297	PNP_Validation	ISR	N/A	N/A	N/A	N/A	33543521	101766	163633746	1607.94	509	6817	0	76	2.27e-06	0.09	1.14	No
ISR_6482	ERR1110319	PNP_Validation	ISR	N/A	N/A	N/A	N/A	11165213	70096	83386908	1189.61	456	3650	0	4	3.58e-07	0.01	1.09	No
ISR_6483	ERR1110279	PNP_Validation	ISR	N/A	N/A	N/A	N/A	23550264	75659	61851470	817.503	445	1021	0	177	7.52e-06	0.17	1.1	No
ISR_6484	ERR1110332	PNP_Validation	ISR	N/A	N/A	N/A	N/A	35538404	86651	115255569	1330.11	513	3336	0	0	0	0	0	No
ISR_6485	ERR1110301	PNP_Validation	ISR	N/A	N/A	N/A	N/A	29183429	177712	191339547	1076.68	471	2003	0	26	8.91e-07	0.02	1.05	No
ISR_6486	ERR1110300	PNP_Validation	ISR	N/A	N/A	N/A	N/A	21319132	74881	81836860	1092.89	458	2301	0	2	9.38e-08	0	1	No
ISR_6487	ERR1110333	PNP_Validation	ISR	N/A	N/A	N/A	N/A	39612450	169303	221892351	1310.62	524	3072	0	11	2.78e-07	0.01	1	No
ISR_6488	ERR1110302	PNP_Validation	ISR	N/A	N/A	N/A	N/A	11312270	50365	78673785	1562.07	507	5399	0	6	5.3e-07	0	1	No
ISR_6490	ERR1110317	PNP_Validation	ISR	N/A	N/A	N/A	N/A	9167043	85776	83928087	978.457	482	1579	0	1	1.09e-07	0	1	No
ISR_6491	ERR1110316	PNP_Validation	ISR	N/A	N/A	N/A	N/A	10945670	102812	100059631	973.229	476	1574	50	14292	0.00130572	0.95	20.33	Yes
ISR_6492	ERR1110318	PNP_Validation	ISR	N/A	N/A	N/A	N/A	19957031	116762	144382518	1236.55	485	3084	0	1	5.01e-08	0	1	No
ISR_6496	ERR1110299	PNP_Validation	ISR	N/A	N/A	N/A	N/A	15970095	81143	91810353	1131.46	459	2474	0	3	1.88e-07	0	1	No
ISR_6499	ERR1110304	PNP_Validation	ISR	N/A	N/A	N/A	N/A	31041104	187648	232275034	1237.82	519	2580	0	18	5.8e-07	0.02	1	No
ISR_6500	ERR1110334	PNP_Validation	ISR	N/A	N/A	N/A	N/A	15201034	60892	84949040	1395.08	507	4122	0	1	6.58e-08	0	1	No
ISR_6501	ERR1110306	PNP_Validation	ISR	N/A	N/A	N/A	N/A	24245775	103936	97055895	933.804	439	1572	0	7	2.89e-07	0.01	1	No
ISR_6502	ERR1110341	PNP_Validation	ISR	N/A	N/A	N/A	N/A	13559292	86676	99499727	1147.95	461	2795	0	3	2.21e-07	0	1.24	No
ISR_6503	ERR1110321	PNP_Validation	ISR	N/A	N/A	N/A	N/A	8588562	36994	48709574	1316.69	439	5614	0	3	3.49e-07	0	1	No
ISR_6504	ERR1110340	PNP_Validation	ISR	N/A	N/A	N/A	N/A	14644173	97824	86872774	888.052	439	1275	49	15816	0.00108002	0.92	23.22	Yes
ISR_6505	ERR1110320	PNP_Validation	ISR	N/A	N/A	N/A	N/A	14467267	78391	93416814	1191.68	510	2295	0	12	8.29e-07	0.01	1.03	No
ISR_6506	ERR1110336	PNP_Validation	ISR	N/A	N/A	N/A	N/A	15215097	114354	119656795	1046.37	456	2055	39	25735	0.00169141	0.92	37.74	Yes
ISR_6507	ERR1110337	PNP_Validation	ISR	N/A	N/A	N/A	N/A	21896958	95046	97174442	1022.39	461	1851	50	6211	0.000283647	0.96	9.09	Yes
ISR_6510	ERR1110309	PNP_Validation	ISR	N/A	N/A	N/A	N/A	16801899	68281	81983947	1200.68	544	2178	0	1	5.95e-08	0	1	No
ISR_6512	ERR1110308	PNP_Validation	ISR	N/A	N/A	N/A	N/A	10697398	87995	101942493	1158.5	520	2210	0	104	9.72e-06	0.12	1.11	No
ISR_6513	ERR1110335	PNP_Validation	ISR	N/A	N/A	N/A	N/A	13832509	67322	94140761	1398.37	522	4150	0	0	0	0	0	No
ISR_6514	ERR1110305	PNP_Validation	ISR	N/A	N/A	N/A	N/A	17488053	48716	94197295	1933.6	533	9354	0	4	2.29e-07	0.01	1	No
ISR_6515	ERR1110303	PNP_Validation	ISR	N/A	N/A	N/A	N/A	12627288	86012	94875381	1103.05	444	2574	46	5832	0.000461857	0.89	8.46	Yes
ISR_6517	ERR1110307	PNP_Validation	ISR	N/A	N/A	N/A	N/A	8091615	35118	41287993	1175.69	485	2767	26	5676	0.000701467	0.84	8.44	No
ISR_6518	ERR1110323	PNP_Validation	ISR	N/A	N/A	N/A	N/A	11127804	86395	93171756	1078.44	484	2029	0	10	8.99e-07	0.01	1.02	No
ISR_6521	ERR1110310	PNP_Validation	ISR	N/A	N/A	N/A	N/A	9911193	85800	79742677	929.402	462	1310	0	5	5.04e-07	0.01	1.03	No
ISR_6522	ERR1110338	PNP_Validation	ISR	N/A	N/A	N/A	N/A	17186415	130571	138380671	1059.81	467	2078	51	243914	0.0141923	0.95	356.44	Yes
ISR_6523	ERR1110313	PNP_Validation	ISR	N/A	N/A	N/A	N/A	11601670	57499	80296345	1396.48	495	4570	0	5	4.31e-07	0	1	No
ISR_6525	ERR1110311	PNP_Validation	ISR	N/A	N/A	N/A	N/A	10821110	77499	108390435	1398.6	550	3240	0	1	9.24e-08	0	1	No
ISR_6526	ERR1110312	PNP_Validation	ISR	N/A	N/A	N/A	N/A	11281994	51164	70078428	1369.68	507	3608	0	4	3.55e-07	0.01	1	No
ISR_6527	ERR1110339	PNP_Validation	ISR	N/A	N/A	N/A	N/A	15403216	88390	100643145	1138.63	497	2269	0	28	1.82e-06	0.03	1.09	No
ISR_6528	ERR1110315	PNP_Validation	ISR	N/A	N/A	N/A	N/A	25850600	61315	56815022	926.609	417	1618	2	475	1.84e-05	0.45	1.45	No
ISR_6531	ERR1110343	PNP_Validation	ISR	N/A	N/A	N/A	N/A	21032323	128914	155142558	1203.46	477.5	2856	0	5	2.38e-07	0.01	1	No
ISR_6532	ERR1110353	PNP_Validation	ISR	N/A	N/A	N/A	N/A	13528618	117613	133950587	1138.91	523	2127	48	184454	0.0136344	0.92	289.06	Yes
ISR_6536	ERR1110322	PNP_Validation	ISR	N/A	N/A	N/A	N/A	10605545	97931	96878523	989.253	504	1476	0	49	4.62e-06	0.06	1.07	No
ISR_6539	ERR1110326	PNP_Validation	ISR	N/A	N/A	N/A	N/A	21530867	309133	338433929	1094.78	486	2059	49	225380	0.0104678	0.92	649.06	Yes
ISR_6540	ERR1110314	PNP_Validation	ISR	N/A	N/A	N/A	N/A	11020957	97189	90975474	936.068	450	1429	0	12	1.09e-06	0.02	1	No
ISR_6543	ERR1110433	PNP_Validation	ISR	N/A	N/A	N/A	N/A	28324301	202460	230159734	1136.82	483	2326	0	53	1.87e-06	0.04	1.18	No
ISR_6545	ERR1110352	PNP_Validation	ISR	N/A	N/A	N/A	N/A	18957212	147428	177484267	1203.87	508	2511	0	9	4.75e-07	0.01	1	No
ISR_6549	ERR1110435	PNP_Validation	ISR	N/A	N/A	N/A	N/A	7839833	8624	20162501	2337.95	423	15141	53	895853	0.114269	0.96	1308.52	Yes
ISR_6550	ERR1110434	PNP_Validation	ISR	N/A	N/A	N/A	N/A	14056269	94328	71703106	760.147	435	896	0	24	1.71e-06	0.02	1.08	No
ISR_6551	ERR1110342	PNP_Validation	ISR	N/A	N/A	N/A	N/A	23155170	151956	174498073	1148.35	471	2516	0	11	4.75e-07	0.01	1.21	No
ISR_6553	ERR1110330	PNP_Validation	ISR	N/A	N/A	N/A	N/A	24361865	141672	142673200	1007.07	485	1628	1	102	4.19e-06	0.17	1.26	No
ISR_6554	ERR1110329	PNP_Validation	ISR	N/A	N/A	N/A	N/A	8283557	90538	103575746	1144	485	2317	0	25	3.02e-06	0.04	1.37	No
ISR_6556	ERR1110327	PNP_Validation	ISR	N/A	N/A	N/A	N/A	30703435	201201	219594574	1091.42	489	2091	49	118065	0.00384534	0.92	335.69	Yes
ISR_6558	ERR1110436	PNP_Validation	ISR	N/A	N/A	N/A	N/A	8863637	58763	70691601	1203	516	2539	57	2705	0.000305179	0.92	4.08	Yes
ISR_6561	ERR1110346	PNP_Validation	ISR	N/A	N/A	N/A	N/A	17356989	86645	111226934	1283.71	545	2621	52	212784	0.0122593	0.95	305.16	Yes
ISR_6562	ERR1110345	PNP_Validation	ISR	N/A	N/A	N/A	N/A	17325634	141036	167110179	1184.88	516	2349	34	1582	9.13e-05	0.82	2.68	Yes
ISR_6564	ERR1110354	PNP_Validation	ISR	N/A	N/A	N/A	N/A	21397521	22304	38192277	1712.35	502	10633	0	1545	7.22e-05	0.84	2.62	No
ISR_6574	ERR1110355	PNP_Validation	ISR	N/A	N/A	N/A	N/A	12184547	92571	108897186	1176.36	484	2614	0	197	1.62e-05	0.24	1.16	No
ISR_6575	ERR1110344	PNP_Validation	ISR	N/A	N/A	N/A	N/A	16148354	85780	94517194	1101.86	463	2421	60	3355	0.000207761	0.94	4.94	Yes
ISR_6579	ERR1110347	PNP_Validation	ISR	N/A	N/A	N/A	N/A	20448310	66954	86910661	1298.07	475	3594	0	16	7.82e-07	0.02	1.02	No
ISR_6580	ERR1110356	PNP_Validation	ISR	N/A	N/A	N/A	N/A	16756277	29195	36531205	1251.28	486	3118	0	28	1.67e-06	0.03	1.02	No
ISR_6584	ERR1110348	PNP_Validation	ISR	N/A	N/A	N/A	N/A	15222166	117976	132020628	1119.05	475	2428	0	36	2.36e-06	0.05	1.03	No
ISR_6585	ERR1110439	PNP_Validation	ISR	N/A	N/A	N/A	N/A	19693349	116015	128440701	1107.1	462	2463	53	2809	0.000142637	0.87	4.55	Yes
ISR_6587	ERR1110357	PNP_Validation	ISR	N/A	N/A	N/A	N/A	11180111	78811	94866364	1203.72	521	2390	0	159	1.42e-05	0.15	1.1	No
ISR_6593	ERR1110349	PNP_Validation	ISR	N/A	N/A	N/A	N/A	9188773	81610	82914449	1015.98	485	1627	0	66	7.18e-06	0.08	1.07	No
ISR_6598	ERR1110443	PNP_Validation	ISR	N/A	N/A	N/A	N/A	19497679	172540	189736322	1099.67	489	2046	0	45	2.31e-06	0.04	1.02	No
ISR_6599	ERR1110442	PNP_Validation	ISR	N/A	N/A	N/A	N/A	11369029	65813	76336110	1159.89	471	2504	0	59	5.19e-06	0.06	1.02	No
ISR_6600	ERR1110444	PNP_Validation	ISR	N/A	N/A	N/A	N/A	13067033	102624	112255686	1093.85	478	2189	0	474	3.63e-05	0.39	1.32	No
ISR_6603	ERR1110362	PNP_Validation	ISR	N/A	N/A	N/A	N/A	10618071	70006	86334091	1233.24	469	3370	0	3	2.83e-07	0	1	No
ISR_6604	ERR1110359	PNP_Validation	ISR	N/A	N/A	N/A	N/A	11165483	89334	99545645	1114.31	483	2140	0	9	8.06e-07	0.01	1	No
ISR_6605	ERR1110358	PNP_Validation	ISR	N/A	N/A	N/A	N/A	16514628	117223	137331098	1171.54	497	2379	0	23	1.39e-06	0.03	1.01	No
ISR_6607	ERR1110350	PNP_Validation	ISR	N/A	N/A	N/A	N/A	18401288	126624	150774450	1190.73	492	2556	0	23	1.25e-06	0.02	1.05	No
ISR_6609	ERR1110449	PNP_Validation	ISR	N/A	N/A	N/A	N/A	11429286	93713	105784202	1128.81	480	2251	0	26	2.27e-06	0.03	1.02	No
ISR_6610	ERR1110448	PNP_Validation	ISR	N/A	N/A	N/A	N/A	17507514	84056	76378171	908.658	478	1257	0	29	1.66e-06	0.03	1.08	No
ISR_6613	ERR1110447	PNP_Validation	ISR	N/A	N/A	N/A	N/A	18592774	90932	103443900	1137.6	484	2354	0	126	6.78e-06	0.13	1.06	No
ISR_6614	ERR1110446	PNP_Validation	ISR	N/A	N/A	N/A	N/A	17541540	76586	100254160	1309.04	506	3348	0	49	2.79e-06	0.04	1.03	No
ISR_6618	ERR1110445	PNP_Validation	ISR	N/A	N/A	N/A	N/A	19523911	127571	169379051	1327.72	483	3786	42	7112	0.000364271	0.89	10.98	Yes
ISR_6621	ERR1110360	PNP_Validation	ISR	N/A	N/A	N/A	N/A	15637546	57518	99204694	1724.76	563	5584	43	59179	0.00378442	0.89	93.77	Yes
ISR_6626	ERR1110351	PNP_Validation	ISR	N/A	N/A	N/A	N/A	12466668	114863	110917963	965.654	479	1490	0	3	2.41e-07	0	1	No
ISR_6628	ERR1110361	PNP_Validation	ISR	N/A	N/A	N/A	N/A	13191583	96433	106045870	1099.68	444	2726	0	16	1.21e-06	0.02	1.09	No
ISR_6632	ERR1110363	PNP_Validation	ISR	N/A	N/A	N/A	N/A	11105428	102763	117967963	1147.96	489	2349	0	17	1.53e-06	0.01	1.59	No
ISR_6635	ERR1110450	PNP_Validation	ISR	N/A	N/A	N/A	N/A	16400257	85219	70857703	831.478	438	1107	0	61	3.72e-06	0.06	1.01	No
ISR_6636	ERR1110364	PNP_Validation	ISR	N/A	N/A	N/A	N/A	13932394	57763	53102402	919.315	454	1292	0	9	6.46e-07	0.01	1	No
ISR_6637	ERR1110366	PNP_Validation	ISR	N/A	N/A	N/A	N/A	9902641	66343	74552806	1123.75	474	2222	0	216	2.18e-05	0.23	1.2	No
ISR_6638	ERR1110365	PNP_Validation	ISR	N/A	N/A	N/A	N/A	9663793	28475	22287411	782.701	406	1081	5	2025	0.000209545	0.87	2.89	No
ISR_6644	ERR1110441	PNP_Validation	ISR	N/A	N/A	N/A	N/A	20193560	116988	149584319	1278.63	505	3006	48	19697	0.00097541	0.93	29.65	Yes
ITA_1930247	N/A	N/A	ITA	N/A	N/A	N/A	Healthy	1875466	N/A	N/A	N/A	N/A	N/A	0	11	5.86521e-06	0.0018	0	No
ITA_1930248	N/A	N/A	ITA	N/A	N/A	N/A	Healthy	4632488	N/A	N/A	N/A	N/A	N/A	0	5	1.07933e-06	0.0008	0	No
ITA_1930250	N/A	N/A	ITA	N/A	N/A	N/A	Healthy	1738240	N/A	N/A	N/A	N/A	N/A	0	27	1.5533e-05	0.0184	0.02	No
ITA_1930251	N/A	N/A	ITA	N/A	N/A	N/A	Healthy	1805139	N/A	N/A	N/A	N/A	N/A	0	8	4.43179e-06	0.0013	0	No
ITA_1930253	N/A	N/A	ITA	N/A	N/A	N/A	Healthy	8988456	N/A	N/A	N/A	N/A	N/A	2	511	5.68507e-05	0.3397	0.51	No
ITA_1930255	N/A	N/A	ITA	N/A	N/A	N/A	Healthy	6369499	N/A	N/A	N/A	N/A	N/A	0	7	1.09899e-06	0.0011	0	No
ITA_1930777	N/A	N/A	ITA	N/A	N/A	N/A	Healthy	2894717	N/A	N/A	N/A	N/A	N/A	0	6	2.07274e-06	0.001	0	No
ITA_1931170	N/A	N/A	ITA	N/A	N/A	N/A	Healthy	16211811	N/A	N/A	N/A	N/A	N/A	0	31	1.91219e-06	0.0049	0	No
ITA_1931173	N/A	N/A	ITA	N/A	N/A	N/A	Healthy	21132648	N/A	N/A	N/A	N/A	N/A	2	618	2.92439e-05	0.4212	0.63	No
ITA_1931177	N/A	N/A	ITA	N/A	N/A	N/A	Healthy	2877366	N/A	N/A	N/A	N/A	N/A	0	10	3.4754e-06	0.0016	0	No
ITA_1931178	N/A	N/A	ITA	N/A	N/A	N/A	Healthy	3642851	N/A	N/A	N/A	N/A	N/A	0	4	1.09804e-06	0.0006	0	No
KRL_Ind112	ERR260249	Ind112	KRL	70	female	24.9	Impaired Glucose Tolerance	9014144	134443	111577635	829.925	454	1089	0	0	0	0	0	No
KRL_Ind118	ERR260250	Ind118	KRL	71	female	32.7	Healthy	15266175	173957	154272455	886.842	456	1273	0	4	2.62e-07	0	1.19	No
KRL_Ind121	ERR260251	Ind121	KRL	70	female	29.7	Healthy	11605268	164916	143794246	871.924	471	1209	0	1	8.62e-08	0	1	No
KRL_Ind126	ERR260252	Ind126	KRL	70	female	18.6	Healthy	13737530	161585	140379243	868.764	445	1225	0	2	1.46e-07	0	1	No
KRL_Ind127	ERR260253	Ind127	KRL	71	female	26.6	Healthy	11438747	168367	138134536	820.437	467	1066	0	0	0	0	0	No
KRL_Ind131	ERR260254	Ind131	KRL	70	female	26.5	Impaired Glucose Tolerance	11987471	144404	127059491	879.889	450	1256	0	1	8.34e-08	0	1	No
KRL_Ind137	ERR260268	Ind137	KRL	71	female	23.2	Healthy	3334383	44224	26363280	596.131	417	636	0	15	4.5e-06	0.02	1.12	No
KRL_Ind141	ERR260255	Ind141	KRL	70	female	25.1	Healthy	9297449	126504	123819908	978.783	485	1559	0	0	0	0	0	No
KRL_Ind143	ERR260256	Ind143	KRL	70	female	28.8	Healthy	13838429	151918	154722734	1018.46	475	1766	0	8	5.78e-07	0	1.88	No
KRL_Ind144	ERR260257	Ind144	KRL	70	female	24	Impaired Glucose Tolerance	21036945	161666	180401655	1115.89	492	2149	0	0	0	0	0	No
KRL_Ind146	ERR260258	Ind146	KRL	70	female	36.9	Healthy	11111105	112495	112527355	1000.29	454	1725	0	0	0	0	0	No
KRL_Ind153	ERR260259	Ind153	KRL	71	female	21.6	Healthy	18552371	188466	186102014	987.457	456	1713	45	7770	0.000418814	0.91	14.78	Yes
KRL_Ind155	ERR260260	Ind155	KRL	71	female	21.5	Healthy	18281706	191702	182188345	950.373	449	1550	49	13781	0.000753814	0.94	25.42	Yes
KRL_Ind158	ERR260261	Ind158	KRL	69	female	31.2	T2-Diabetes	19316568	164232	181481165	1105.03	477	2189	3	312	1.62e-05	0.36	1.53	No
KRL_Ind186	ERR260262	Ind186	KRL	71	female	23.6	Impaired Glucose Tolerance	14123491	167243	157314531	940.634	477	1366	0	3	2.12e-07	0	1.4	No
KRL_Ind187	ERR260263	Ind187	KRL	71	female	24.6	Healthy	21523935	237766	237950142	1000.77	471	1671	0	27	1.25e-06	0.03	1.15	No
KRL_Ind193	ERR260264	Ind193	KRL	71	female	24.2	Healthy	23435065	233441	210792419	902.979	435	1334	52	183887	0.00784666	0.96	335.44	Yes
KRL_Ind194	ERR260265	Ind194	KRL	71	female	21.9	Healthy	20989573	207229	190030012	917.005	445	1430	0	5	2.38e-07	0	1.01	No
KRL_Ind195	ERR260266	Ind195	KRL	72	female	28.4	Healthy	18610415	158625	157272026	991.471	443	1768	0	5	2.69e-07	0.01	1.16	No
KRL_Ind198	ERR260267	Ind198	KRL	70	female	26.1	Healthy	19227133	196656	180003510	915.322	454	1409	0	8	4.16e-07	0.01	1.03	No
KRL_Ind200	ERR260228	Ind200	KRL	70	female	29.2	Impaired Glucose Tolerance	18181753	216612	210061686	969.76	459	1578	0	2	1.1e-07	0	1.11	No
KRL_Ind205	ERR260229	Ind205	KRL	71	female	24.9	T2-Diabetes	13818811	80398	98180281	1221.18	483	2900	0	1	7.24e-08	0	1	No
KRL_Ind224	ERR260230	Ind224	KRL	70	female	26.5	Healthy	9466999	138259	112658498	814.837	437	1069	0	3	3.17e-07	0	1	No
KRL_Ind225	ERR260231	Ind225	KRL	71	female	26.1	Healthy	9914748	124955	113967884	912.071	481	1319	0	0	0	0	0	No
KRL_Ind227	ERR260232	Ind227	KRL	70	female	24	Impaired Glucose Tolerance	8922812	127193	108081986	849.748	470	1134	63	3400	0.000381046	0.94	6.63	Yes
KRL_Ind229	ERR260233	Ind229	KRL	70	female	27.4	Impaired Glucose Tolerance	9825315	125408	101104252	806.203	464	989	0	0	0	0	0	No
KRL_Ind231	ERR260234	Ind231	KRL	71	female	25.7	Healthy	11684125	105859	89094641	841.635	444	1122	0	0	0	0	0	No
KRL_Ind235	ERR260235	Ind235	KRL	70	female	36.4	T2-Diabetes	7200422	83676	84695765	1012.19	516	1626	0	1	1.39e-07	0	1	No
KRL_Ind239	ERR260236	Ind239	KRL	71	female	25.1	Impaired Glucose Tolerance	9638993	147960	98681543	666.947	423	715	0	196	2.03e-05	0.3	1.22	No
KRL_Ind243	ERR260237	Ind243	KRL	71	female	26.9	Impaired Glucose Tolerance	12907321	119438	113212501	947.877	461	1494	9	9856	0.000763598	0.78	21.09	No
KRL_Ind244	ERR260238	Ind244	KRL	70	female	32.8	T2-Diabetes	13465178	90487	104817046	1158.37	488	2462	0	2	1.49e-07	0	1	No
KRL_Ind248	ERR260239	Ind248	KRL	70	female	31.3	T2-Diabetes	12133215	98254	120470991	1226.12	487	2804	59	5810	0.000478851	0.96	11.5	Yes
KRL_Ind249	ERR260269	Ind249	KRL	71	female	23.1	Impaired Glucose Tolerance	3884442	54890	40171220	731.85	449	891	0	4	1.03e-06	0	1	No
KRL_Ind258	ERR260240	Ind258	KRL	70	female	34.2	T2-Diabetes	12607553	87826	110892130	1262.63	506	2950	0	2	1.59e-07	0	1	No
KRL_Ind263	ERR260241	Ind263	KRL	70	female	25.1	T2-Diabetes	11018909	109073	101304244	928.775	462	1378	0	5	4.54e-07	0.01	1.13	No
KRL_Ind264	ERR260242	Ind264	KRL	70	female	24	Healthy	7599789	115923	95131248	820.642	453	1054	40	1049	0.00013803	0.82	2.44	Yes
KRL_Ind268	ERR260243	Ind268	KRL	70	female	25.1	Healthy	10877017	110652	116553853	1053.34	458	2127	46	58979	0.00542235	0.89	125.62	Yes
KRL_Ind269	ERR260244	Ind269	KRL	71	female	32.1	Healthy	9153469	112140	113847888	1015.23	507	1532	0	28	3.06e-06	0.04	1.34	No
KRL_Ind278	ERR260245	Ind278	KRL	71	female	33.9	Impaired Glucose Tolerance	12816977	203205	168229764	827.882	442	1117	0	9	7.02e-07	0.01	1.01	No
KRL_Ind286	ERR260270	Ind286	KRL	70	female	23	T2-Diabetes	4436792	54768	37783885	689.89	425	796	0	114	2.57e-05	0.13	1.24	No
KRL_Ind288	ERR260246	Ind288	KRL	71	female	26.1	Healthy	11792414	108847	115256970	1058.89	477	1932	0	13	1.1e-06	0.02	1.3	No
KRL_Ind290	ERR260247	Ind290	KRL	71	female	23.8	Impaired Glucose Tolerance	11093866	120473	122805180	1019.36	492	1665	0	2	1.8e-07	0	1	No
KRL_Ind297	ERR260271	Ind297	KRL	70	female	22	T2-Diabetes	3161252	45285	28026357	618.888	415	672	0	15	4.74e-06	0.02	1	No
KRL_Ind299	ERR260248	Ind299	KRL	71	female	26.1	Impaired Glucose Tolerance	10755217	152992	134618472	879.905	458	1241	10	463	4.3e-05	0.48	1.77	No
KRL_Ind304	ERR260132	Ind304	KRL	71	female	29.1	Impaired Glucose Tolerance	13120855	99756	102071465	1023.21	496	1668	35	920	7.01e-05	0.74	2.25	Yes
KRL_Ind305	ERR260133	Ind305	KRL	71	female	21.5	Impaired Glucose Tolerance	12788133	142460	154817058	1086.74	506	1934	59	3413	0.000266888	0.92	6.95	Yes
KRL_Ind312	ERR260134	Ind312	KRL	71	female	26.7	Impaired Glucose Tolerance	65749739	265550	276679680	1041.91	473	1855	2	3669	5.58e-05	0.69	7.03	No
KRL_Ind317	ERR260135	Ind317	KRL	71	female	26	Impaired Glucose Tolerance	61021271	191209	261515151	1367.69	462	5051	0	1	1.64e-08	0	1.43	No
KRL_Ind327	ERR260136	Ind327	KRL	71	female	30.9	Impaired Glucose Tolerance	12389647	142128	141208751	993.532	489	1582	0	5	4.04e-07	0.01	1.14	No
KRL_Ind330	ERR260137	Ind330	KRL	71	female	29.6	Impaired Glucose Tolerance	9243181	147612	117633150	796.908	467	1008	0	5	5.41e-07	0.01	1.16	No
KRL_Ind332	ERR260138	Ind332	KRL	72	female	29.2	Impaired Glucose Tolerance	16379688	134885	128130142	949.921	459	1522	0	3	1.83e-07	0	1.25	No
KRL_Ind334	ERR260139	Ind334	KRL	71	female	25.9	T2-Diabetes	9736510	107812	90420299	838.685	454	1112	54	12266	0.00125979	0.96	23.78	Yes
KRL_Ind342	ERR260272	Ind342	KRL	71	female	22.3	Impaired Glucose Tolerance	3314565	53352	28380574	531.95	399	528	0	6	1.81e-06	0.01	1	No
KRL_Ind344	ERR260140	Ind344	KRL	71	female	41.8	T2-Diabetes	9263756	100956	102759814	1017.87	492	1650	0	2	2.16e-07	0	1	No
KRL_Ind347	ERR260141	Ind347	KRL	72	female	24.7	Impaired Glucose Tolerance	11857399	136456	123614511	905.893	449	1371	48	13631	0.00114958	0.91	28.01	Yes
KRL_Ind349	ERR260142	Ind349	KRL	71	female	19.6	Impaired Glucose Tolerance	11297166	123946	117821397	950.587	467	1503	0	17	1.5e-06	0.03	1.26	No
KRL_Ind350	ERR260143	Ind350	KRL	71	female	28.2	Impaired Glucose Tolerance	13205468	169160	146811261	867.884	441	1228	16	559	4.23e-05	0.56	1.84	No
KRL_Ind353	ERR260144	Ind353	KRL	70	female	29.1	T2-Diabetes	11588495	178890	160287674	896.012	474	1282	57	6526	0.000563145	0.94	13.11	Yes
KRL_Ind354	ERR260145	Ind354	KRL	71	female	32.9	Impaired Glucose Tolerance	13121346	76577	90363399	1180.03	460	3420	49	13841	0.00105485	0.91	28.36	Yes
KRL_Ind356	ERR260146	Ind356	KRL	71	female	27.1	Impaired Glucose Tolerance	13015027	107059	123528443	1153.84	475	2539	43	331657	0.0254826	0.92	678.27	Yes
KRL_Ind365	ERR260147	Ind365	KRL	72	female	24.8	Healthy	12866873	130142	105294080	809.071	426	1074	0	31	2.41e-06	0.05	1.09	No
KRL_Ind367	ERR260148	Ind367	KRL	71	female	32.3	Impaired Glucose Tolerance	10364485	101749	113805289	1118.49	464	2564	0	9	8.68e-07	0.01	1.12	No
KRL_Ind370	ERR260149	Ind370	KRL	71	female	28	T2-Diabetes	14266024	122170	126130849	1032.42	460	1923	0	24	1.68e-06	0.03	1.12	No
KRL_Ind372	ERR260150	Ind372	KRL	72	female	39.7	Impaired Glucose Tolerance	14156551	90417	124942318	1381.85	495	3869	0	25	1.77e-06	0.04	1.08	No
KRL_Ind378	ERR260151	Ind378	KRL	72	female	21.4	T2-Diabetes	12250498	183605	144568078	787.386	431	1001	45	1672	0.000136484	0.84	3.73	Yes
KRL_Ind380	ERR260152	Ind380	KRL	72	female	30.6	T2-Diabetes	8597093	103426	97516406	942.862	477	1430	62	3017	0.000350933	0.94	6	Yes
KRL_Ind381	ERR260153	Ind381	KRL	71	female	25.8	Healthy	13312593	168785	150238919	890.12	488	1221	47	34702	0.0026067	0.94	68.86	Yes
KRL_Ind384	ERR260154	Ind384	KRL	72	female	32.8	Impaired Glucose Tolerance	11791814	122872	120226580	978.47	475	1636	52	4073	0.000345409	0.92	8.21	Yes
KRL_Ind389	ERR260155	Ind389	KRL	70	female	27.1	T2-Diabetes	12199085	134754	136062327	1009.71	494	1602	0	4	3.28e-07	0.01	1	No
KRL_Ind393	ERR260156	Ind393	KRL	71	female	29.5	Impaired Glucose Tolerance	8001831	90942	82553000	907.754	467	1333	5	404	5.05e-05	0.48	1.58	No
KRL_Ind395	ERR260157	Ind395	KRL	71	female	30.4	Impaired Glucose Tolerance	11236097	130639	127855578	978.694	471	1527	0	1	8.9e-08	0	1	No
KRL_Ind397	ERR260158	Ind397	KRL	72	female	27.4	Impaired Glucose Tolerance	9941732	108467	89727874	827.237	446	1120	0	4	4.02e-07	0	1	No
KRL_Ind398	ERR260159	Ind398	KRL	71	female	24.8	T2-Diabetes	10368006	83827	109399159	1305.06	535	2853	0	3	2.89e-07	0	1	No
KRL_Ind420	ERR260160	Ind420	KRL	70	female	25.6	Impaired Glucose Tolerance	11096505	91410	103654509	1133.95	481	2388	0	5	4.51e-07	0.01	1.02	No
KRL_Ind421	ERR260161	Ind421	KRL	71	female	44.6	T2-Diabetes	19803927	136406	153033401	1121.9	463	2431	0	232	1.17e-05	0.26	1.56	No
KRL_Ind422	ERR260162	Ind422	KRL	72	female	25.9	T2-Diabetes	28297070	206767	235776230	1140.3	468	2559	0	63	2.23e-06	0.07	1.26	No
KRL_Ind424	ERR260163	Ind424	KRL	71	female	35.1	Healthy	14702629	161559	166524741	1030.74	476	1766	44	20159	0.00137112	0.92	37.95	Yes
KRL_Ind432	ERR260164	Ind432	KRL	72	female	27.8	Impaired Glucose Tolerance	16042350	141964	163198732	1149.58	509	2100	0	19	1.18e-06	0.02	1.04	No
KRL_Ind434	ERR260165	Ind434	KRL	70	female	25.8	T2-Diabetes	21223372	134476	165689652	1232.11	485	3003	50	9642	0.00045431	0.93	17.76	Yes
KRL_Ind436	ERR260166	Ind436	KRL	72	female	27.2	T2-Diabetes	19881014	181091	180296515	995.613	443	1883	0	22	1.11e-06	0.02	1.07	No
KRL_Ind439	ERR260167	Ind439	KRL	71	female	31.8	T2-Diabetes	19855097	118972	149892960	1259.9	488	2930	52	53846	0.00271195	0.94	99.15	Yes
KRL_Ind441	ERR260168	Ind441	KRL	71	female	27.5	Impaired Glucose Tolerance	21282590	129051	150765916	1168.27	477	2529	63	270449	0.0127075	0.97	482.51	Yes
KRL_Ind446	ERR260169	Ind446	KRL	69	female	31.7	T2-Diabetes	8785555	100658	98432093	977.886	455	1616	0	8	9.11e-07	0.01	1	No
KRL_Ind451	ERR260170	Ind451	KRL	72	female	20.4	Healthy	13901034	106123	137130964	1292.19	510	3160	55	16734	0.0012038	0.94	30.92	Yes
KRL_Ind456	ERR260171	Ind456	KRL	71	female	23.7	Healthy	26652088	218637	242659729	1109.87	480	2167	0	38	1.43e-06	0.05	1.13	No
KRL_Ind457	ERR260172	Ind457	KRL	72	female	28.3	Impaired Glucose Tolerance	25061567	145662	191913198	1317.52	482	3909	46	69173	0.00276012	0.9	142.05	Yes
KRL_Ind458	ERR260173	Ind458	KRL	71	female	33	T2-Diabetes	27445120	217279	244014643	1123.05	476	2272	48	160012	0.00583025	0.94	317.81	Yes
KRL_Ind462	ERR260174	Ind462	KRL	71	female	29.4	T2-Diabetes	20946397	220740	222958655	1010.05	442	1885	52	15760	0.000752397	0.95	30.95	Yes
KRL_Ind463	ERR260175	Ind463	KRL	72	female	31	Healthy	14706567	191009	167368571	876.234	451	1284	51	2426	0.00016496	0.91	4.98	Yes
KRL_Ind468	ERR260176	Ind468	KRL	71	female	33.7	T2-Diabetes	17109446	150156	141179358	940.218	454	1506	0	30	1.75e-06	0.04	1.18	No
KRL_Ind470	ERR260273	Ind470	KRL	71	female	23.7	T2-Diabetes	3272803	42854	27222447	635.237	432	707	45	1777	0.00054296	0.84	3.26	Yes
KRL_Ind472	ERR260177	Ind472	KRL	71	female	33.3	Impaired Glucose Tolerance	19918758	122769	164369877	1338.85	492	3779	0	30	1.51e-06	0.04	1.16	No
KRL_Ind475	ERR260274	Ind475	KRL	71	female	23	T2-Diabetes	4722337	55238	45082086	816.143	449	1045	0	388	8.22e-05	0.39	1.49	No
KRL_Ind476	ERR260178	Ind476	KRL	72	female	30.2	T2-Diabetes	23291093	201614	221229640	1097.29	471	2173	52	2051	8.81e-05	0.88	4.33	Yes
KRL_Ind478	ERR260179	Ind478	KRL	71	female	36.6	T2-Diabetes	19307276	182945	182235261	996.12	459	1716	56	2173	0.000112548	0.9	4.52	Yes
KRL_Ind479	ERR260180	Ind479	KRL	72	female	28.8	Healthy	14505919	155972	162275918	1040.42	478	1861	3	264	1.82e-05	0.31	1.37	No
KRL_Ind483	ERR260181	Ind483	KRL	72	female	23.7	T2-Diabetes	22461485	139043	187125431	1345.81	493	3769	0	2	8.9e-08	0	1.24	No
KRL_Ind484	ERR260182	Ind484	KRL	72	female	30.9	T2-Diabetes	19662408	135240	179870013	1330.01	502	3694	51	4450	0.00022632	0.92	8.41	Yes
KRL_Ind485	ERR260275	Ind485	KRL	70	female	23.4	Impaired Glucose Tolerance	4532985	45367	35782315	788.73	457	1006	19	933	0.000205825	0.68	2.07	No
KRL_Ind487	ERR260183	Ind487	KRL	72	female	21.2	Impaired Glucose Tolerance	20754241	194866	191817465	984.356	464	1666	0	2	9.64e-08	0	1	No
KRL_Ind488	ERR260184	Ind488	KRL	71	female	19.9	Impaired Glucose Tolerance	19328548	216015	220460990	1020.58	493	1634	0	5	2.59e-07	0.01	1.42	No
KRL_Ind495	ERR260185	Ind495	KRL	70	female	29.1	T2-Diabetes	19056462	192249	200018472	1040.41	480	1817	0	11	5.77e-07	0.02	1.15	No
KRL_Ind497	ERR260186	Ind497	KRL	71	female	23.8	T2-Diabetes	18024829	209258	207678737	992.453	474	1628	6	496	2.75e-05	0.55	1.57	No
KRL_Ind51	ERR260187	Ind51	KRL	70	female	28.8	Impaired Glucose Tolerance	10131133	128047	121051869	945.371	465	1487	0	3	2.96e-07	0.01	1.17	No
KRL_Ind517	ERR260188	Ind517	KRL	72	female	27.5	T2-Diabetes	18699752	153160	153676003	1003.37	474	1636	0	1	5.35e-08	0	1	No
KRL_Ind524	ERR260189	Ind524	KRL	71	female	28.5	T2-Diabetes	16374875	142092	161947979	1139.74	486	2332	5	27223	0.00166249	0.78	55.99	No
KRL_Ind526	ERR260190	Ind526	KRL	72	female	26.1	T2-Diabetes	18450299	195301	210424306	1077.44	487	1957	0	1	5.42e-08	0	1	No
KRL_Ind529	ERR260191	Ind529	KRL	70	female	27.1	T2-Diabetes	21454845	109684	140559447	1281.49	483	3258	3	6521	0.000303941	0.74	13.95	No
KRL_Ind53	ERR260193	Ind53	KRL	71	female	21.3	Healthy	13122935	151751	150888533	994.317	486	1578	0	66	5.03e-06	0.11	1.1	No
KRL_Ind530	ERR260192	Ind530	KRL	71	female	28.1	T2-Diabetes	16686202	137210	145094652	1057.46	482	1849	0	4	2.4e-07	0	1	No
KRL_Ind536	ERR260194	Ind536	KRL	71	female	33	T2-Diabetes	18699679	127153	154836763	1217.72	502	2605	54	25525	0.001365	0.94	45.91	Yes
KRL_Ind54	ERR260195	Ind54	KRL	70	female	21.1	Impaired Glucose Tolerance	12728709	168915	152236767	901.263	472	1260	0	6	4.71e-07	0.01	1.06	No
KRL_Ind543	ERR260196	Ind543	KRL	72	female	27.6	T2-Diabetes	18472869	170632	188371946	1103.97	473	2294	56	18419	0.000997084	0.95	32.84	Yes
KRL_Ind547	ERR260197	Ind547	KRL	71	female	24.3	Impaired Glucose Tolerance	17872150	167824	183428812	1092.98	492	2037	39	1141	6.38e-05	0.8	2.41	Yes
KRL_Ind550	ERR260276	Ind550	KRL	71	female	22.9	T2-Diabetes	4184727	56140	47655022	848.86	468	1159	0	3	7.17e-07	0	0.99	No
KRL_Ind551	ERR260198	Ind551	KRL	72	female	21.9	T2-Diabetes	20949961	189289	185077782	977.752	454	1611	0	6	2.86e-07	0	2.03	No
KRL_Ind552	ERR260199	Ind552	KRL	71	female	19.9	T2-Diabetes	12986312	138164	124262435	899.384	452	1315	49	9272	0.000713983	0.93	16.86	Yes
KRL_Ind558	ERR260200	Ind558	KRL	72	female	25.5	Impaired Glucose Tolerance	15468915	144401	146760337	1016.34	452	1923	0	4	2.59e-07	0	1	No
KRL_Ind561	ERR260201	Ind561	KRL	72	female	21.9	T2-Diabetes	19007042	87839	108840758	1239.09	474	3079	0	2	1.05e-07	0	1	No
KRL_Ind563	ERR260202	Ind563	KRL	70	female	29.9	T2-Diabetes	15005726	137368	145686767	1060.56	482	1836	58	21373	0.00142432	0.94	38.26	Yes
KRL_Ind577	ERR260203	Ind577	KRL	71	female	26.6	T2-Diabetes	11626470	113376	112481541	992.111	447	1776	53	4517	0.00038851	0.93	7.54	Yes
KRL_Ind58	ERR260204	Ind58	KRL	71	female	31.9	Healthy	12407935	135872	130237286	958.529	446	1548	53	10810	0.000871217	0.93	21.84	Yes
KRL_Ind584	ERR260205	Ind584	KRL	71	female	21.6	Healthy	12421433	177077	141336617	798.165	461	994	0	1	8.05e-08	0	1	No
KRL_Ind587	ERR260206	Ind587	KRL	71	female	27.5	T2-Diabetes	11222402	159504	114698248	719.093	432	825	0	3	2.67e-07	0	1.02	No
KRL_Ind589	ERR260207	Ind589	KRL	72	female	29	T2-Diabetes	13079756	109717	115295841	1050.85	468	1958	57	6179	0.000472409	0.96	10.24	Yes
KRL_Ind59	ERR260209	Ind59	KRL	70	female	18.2	Healthy	11751795	153167	137662326	898.773	489	1242	55	22280	0.00189588	0.95	44.11	Yes
KRL_Ind591	ERR260208	Ind591	KRL	72	female	25	T2-Diabetes	15788280	139612	152279538	1090.73	481	2083	0	1	6.33e-08	0	1	No
KRL_Ind598	ERR260210	Ind598	KRL	72	female	29.9	T2-Diabetes	14244867	122827	116423027	947.862	440	1660	56	20940	0.00147	0.94	34.97	Yes
KRL_Ind60	ERR260212	Ind60	KRL	70	female	27.9	Impaired Glucose Tolerance	13876633	194528	164411412	845.181	456	1129	50	5521	0.000397863	0.94	11.15	Yes
KRL_Ind600	ERR260211	Ind600	KRL	72	female	24.8	Impaired Glucose Tolerance	12921871	84292	100050648	1186.95	480	2701	0	0	0	0	0	No
KRL_Ind602	ERR260213	Ind602	KRL	72	female	30	T2-Diabetes	14869943	142960	157167429	1099.38	447	2496	12	0	0	0	0	No
KRL_Ind604	ERR260214	Ind604	KRL	72	female	28.9	T2-Diabetes	16200257	82412	79089933	959.69	447	1532	0	1	6.17e-08	0	1	No
KRL_Ind614	ERR260215	Ind614	KRL	72	female	20.6	Healthy	7525126	107158	89169672	832.133	452	1100	0	2	2.66e-07	0	1.18	No
KRL_Ind617	ERR260216	Ind617	KRL	72	female	23.1	Healthy	4752747	100486	66631609	663.093	436	750	0	1	2.1e-07	0	1	No
KRL_Ind618	ERR260217	Ind618	KRL	72	female	21.8	Healthy	8277687	125059	107349450	858.39	475	1154	0	2	2.42e-07	0	1.11	No
KRL_Ind628	ERR260218	Ind628	KRL	72	female	25.8	Healthy	6809148	123444	92583168	750.001	421	909	0	0	0	0	0	No
KRL_Ind638	ERR260219	Ind638	KRL	72	female	22.4	Impaired Glucose Tolerance	5596385	109350	79100580	723.371	442	851	0	1	1.79e-07	0	1.55	No
KRL_Ind640	ERR260220	Ind640	KRL	72	female	25	Impaired Glucose Tolerance	12381435	116865	107910908	923.381	453	1436	0	3	2.42e-07	0	1.02	No
KRL_Ind643	ERR260221	Ind643	KRL	71	female	27.4	Healthy	7521057	117858	93493430	793.272	427	1040	55	25134	0.00334182	0.96	49.54	Yes
KRL_Ind646	ERR260222	Ind646	KRL	72	female	31.9	Impaired Glucose Tolerance	6994267	60760	70633417	1162.5	498	2352	55	2639	0.000377309	0.91	5.49	Yes
KRL_Ind655	ERR260223	Ind655	KRL	72	female	27.1	Healthy	6145097	90259	67607459	749.038	425	875	0	2	3.25e-07	0	1	No
KRL_Ind77	ERR260224	Ind77	KRL	70	female	33.2	Healthy	12892927	184556	178431458	966.815	497	1486	56	1640	0.000127202	0.87	3.53	Yes
KRL_Ind80	ERR260225	Ind80	KRL	71	female	27.5	Healthy	8761532	124735	103042096	826.088	459	1078	49	7263	0.000828965	0.94	14.54	Yes
KRL_Ind88	ERR260226	Ind88	KRL	70	female	21.1	Healthy	12800576	188378	156095016	828.627	458	1086	35	1010	7.89e-05	0.78	2.44	Yes
KRL_Ind92	ERR260227	Ind92	KRL	70	female	22.6	Healthy	10317781	108172	108804177	1005.84	490	1642	0	1	9.69e-08	0	1	No
LIU_S001	SRR3992955	N/A	LIU	N/A	N/A	N/A	Healthy	33725988	163274	184480031	1129.88	527	2127	0	30	8.9e-07	0.04	1.14	No
LIU_S002	SRR3992956	N/A	LIU	N/A	N/A	N/A	Healthy	19521412	238939	191353344	800.846	423	1142	0	18	9.22e-07	0.01	4.37	No
LIU_S003	SRR3992977	N/A	LIU	N/A	N/A	N/A	Healthy	15784727	159065	135823335	853.886	469	1272	0	0	0	0	0	No
LIU_S004	SRR3992988	N/A	LIU	N/A	N/A	N/A	Healthy	19611734	173144	167131694	965.276	534	1500	3	692	3.53e-05	0.19	9.46	No
LIU_S005	SRR3992999	N/A	LIU	N/A	N/A	N/A	Healthy	31316668	102319	157175052	1536.13	584	4222	39	57859	0.00184755	0.93	171.91	Yes
LIU_S006	SRR3993010	N/A	LIU	N/A	N/A	N/A	Healthy	16870827	143547	123068636	857.34	456	1292	0	29	1.72e-06	0.02	5.26	No
LIU_S007	SRR3993021	N/A	LIU	N/A	N/A	N/A	Healthy	22155627	79512	106993026	1345.62	645	2467	0	0	0	0	0	No
LIU_S008	SRR3993032	N/A	LIU	N/A	N/A	N/A	Healthy	26102940	273512	313747303	1147.11	559	2043	0	45	1.72e-06	0.08	1.13	No
LIU_S009	SRR3993043	N/A	LIU	N/A	N/A	N/A	Healthy	15691441	146191	138113923	944.75	496	1438	0	4	2.55e-07	0.01	1.18	No
LIU_S010	SRR3993054	N/A	LIU	N/A	N/A	N/A	Healthy	21277524	307805	300617420	976.649	439	1682	0	43	2.02e-06	0.09	1.3	No
LIU_S011	SRR3992957	N/A	LIU	N/A	N/A	N/A	Healthy	15685452	117715	102425686	870.116	454	1299	0	0	0	0	0	No
LIU_S012	SRR3992968	N/A	LIU	N/A	N/A	N/A	Healthy	18999850	98276	106998280	1088.75	471	2055	17	896	4.72e-05	0.54	4.05	No
LIU_S013	SRR3992969	N/A	LIU	N/A	N/A	N/A	Healthy	45303513	219539	239848702	1092.51	530	1886	22	1429	3.15e-05	0.7	5.29	No
LIU_S014	SRR3992970	N/A	LIU	N/A	N/A	N/A	Healthy	17839148	211173	199070756	942.69	573	1380	0	8	4.48e-07	0.01	1.11	No
LIU_S015	SRR3992971	N/A	LIU	N/A	N/A	N/A	Healthy	27488064	130936	145892571	1114.23	468	2199	11	919	3.34e-05	0.59	3.46	No
LIU_S016	SRR3992972	N/A	LIU	N/A	N/A	N/A	Healthy	17637830	157627	135441094	859.251	530	1136	0	0	0	0	0	No
LIU_S017	SRR3992973	N/A	LIU	N/A	N/A	N/A	Healthy	58688432	305316	413179995	1353.29	595	2770	27	36328	0.000618998	0.94	105.25	No
LIU_S018	SRR3992974	N/A	LIU	N/A	N/A	N/A	Healthy	16764449	116725	119901553	1027.21	576	1548	0	924	5.51e-05	0.25	8.03	No
LIU_S019	SRR3992975	N/A	LIU	N/A	N/A	N/A	Healthy	16463771	195531	180889195	925.118	464	1491	0	25	1.52e-06	0.06	1.13	No
LIU_S020	SRR3992976	N/A	LIU	N/A	N/A	N/A	Healthy	15287235	180226	164101887	910.534	468	1438	0	48	3.14e-06	0.08	1.22	No
LIU_S021	SRR3992978	N/A	LIU	N/A	N/A	N/A	Healthy	28260999	318469	327736554	1029.1	528	1675	0	135	4.78e-06	0.21	1.36	No
LIU_S022	SRR3992979	N/A	LIU	N/A	N/A	N/A	Healthy	18904018	293486	270635355	922.141	519	1366	0	0	0	0	0	No
LIU_S023	SRR3992980	N/A	LIU	N/A	N/A	N/A	Healthy	21903377	370588	298180755	804.615	455	1137	0	159	7.26e-06	0.18	1.53	No
LIU_S024	SRR3992981	N/A	LIU	N/A	N/A	N/A	Healthy	24860606	245388	280775084	1144.21	549	1970	0	129	5.19e-06	0.22	1.5	No
LIU_S025	SRR3992982	N/A	LIU	N/A	N/A	N/A	Healthy	14170388	162318	162259380	999.639	519	1544	34	6861	0.000484179	0.89	19.05	Yes
LIU_S026	SRR3992983	N/A	LIU	N/A	N/A	N/A	Healthy	17554523	219979	203794122	926.425	552	1308	0	23	1.31e-06	0.03	2.21	No
LIU_S027	SRR3992984	N/A	LIU	N/A	N/A	N/A	Healthy	21126245	173442	212518519	1225.3	585	2204	30	72179	0.00341656	0.95	143.29	No
LIU_S028	SRR3992985	N/A	LIU	N/A	N/A	N/A	Healthy	45484189	138453	227884878	1645.94	633	4432	40	130576	0.0028708	0.93	348.27	Yes
LIU_S029	SRR3992986	N/A	LIU	N/A	N/A	N/A	Healthy	19668097	253962	209129582	823.468	472	1135	22	1262	6.42e-05	0.74	4.15	No
LIU_S030	SRR3992987	N/A	LIU	N/A	N/A	N/A	Healthy	54048426	312877	431013957	1377.58	547	3678	0	43	7.96e-07	0.08	1.08	No
LIU_S031	SRR3992989	N/A	LIU	N/A	N/A	N/A	Healthy	18596617	196073	193801377	988.414	511	1606	0	43	2.31e-06	0.07	1.44	No
LIU_S032	SRR3992990	N/A	LIU	N/A	N/A	N/A	Healthy	28605445	143306	136783612	954.486	538.5	1365	0	2	6.99e-08	0	1.7	No
LIU_S033	SRR3992991	N/A	LIU	N/A	N/A	N/A	Healthy	85244437	468386	458328421	978.527	517	1565	0	45	5.28e-07	0.06	1.72	No
LIU_S034	SRR3992992	N/A	LIU	N/A	N/A	N/A	Healthy	14254133	239238	220473231	921.564	509	1359	0	38	2.67e-06	0.06	1.24	No
LIU_S035	SRR3992993	N/A	LIU	N/A	N/A	N/A	Healthy	28232640	315677	327113868	1036.23	493	1778	26	6169	0.000218506	0.76	18.67	No
LIU_S036	SRR3992994	N/A	LIU	N/A	N/A	N/A	Healthy	17629926	164324	182272175	1109.22	527	2004	3	642	3.64e-05	0.46	3.07	No
LIU_S037	SRR3992995	N/A	LIU	N/A	N/A	N/A	Healthy	34101238	388162	392609749	1011.46	545	1588	0	58	1.7e-06	0.07	1.83	No
LIU_S038	SRR3992996	N/A	LIU	N/A	N/A	N/A	Healthy	16613251	148864	162693960	1092.9	522	2025	1	238	1.43e-05	0.31	1.75	No
LIU_S039	SRR3992997	N/A	LIU	N/A	N/A	N/A	Healthy	28233844	186899	175236853	937.602	490	1465	1	122	4.32e-06	0.21	1.35	No
LIU_S040	SRR3992998	N/A	LIU	N/A	N/A	N/A	Healthy	30244396	344618	340875432	989.14	520	1590	0	29	9.59e-07	0.05	1.15	No
LIU_S041	SRR3993000	N/A	LIU	N/A	N/A	N/A	Healthy	25520139	286277	274239241	957.951	494	1465	10	494	1.94e-05	0.51	2.12	No
LIU_S042	SRR3993001	N/A	LIU	N/A	N/A	N/A	Healthy	26201427	230215	265638669	1153.87	547	2187	0	12	4.58e-07	0.03	1.02	No
LIU_S043	SRR3993002	N/A	LIU	N/A	N/A	N/A	Healthy	27340342	287103	293543723	1022.43	499	1754	2	432	1.58e-05	0.46	2.24	No
LIU_S044	SRR3993003	N/A	LIU	N/A	N/A	N/A	Healthy	23187560	168177	157792219	938.251	479	1456	0	152	6.56e-06	0.23	1.52	No
LIU_S045	SRR3993004	N/A	LIU	N/A	N/A	N/A	Healthy	17425083	250850	218702309	871.845	496	1242	0	19	1.09e-06	0.03	1.12	No
LIU_S046	SRR3993005	N/A	LIU	N/A	N/A	N/A	Healthy	35659352	257867	256333543	994.053	522	1523	0	71	1.99e-06	0.15	1.28	No
LIU_S047	SRR3993006	N/A	LIU	N/A	N/A	N/A	Healthy	16949291	198846	194294087	977.108	531	1415	1	181	1.07e-05	0.22	1.66	No
LIU_S048	SRR3993007	N/A	LIU	N/A	N/A	N/A	Healthy	21753698	221846	236287659	1065.1	549	1664	17	1633	7.51e-05	0.69	5.93	No
LIU_S049	SRR3993008	N/A	LIU	N/A	N/A	N/A	Healthy	17057509	367592	334735340	910.616	511	1352	35	10614	0.000622248	0.95	29.57	Yes
LIU_S050	SRR3993009	N/A	LIU	N/A	N/A	N/A	Healthy	16803929	177489	154576127	870.905	534	1173	0	8	4.76e-07	0.01	1	No
LIU_S051	SRR3993011	N/A	LIU	N/A	N/A	N/A	Healthy	15862818	160751	160906985	1000.97	540	1562	0	6	3.78e-07	0.02	1	No
LIU_S053	SRR3993012	N/A	LIU	N/A	N/A	N/A	Healthy	33510089	340972	335235347	983.176	536	1504	17	2686	8.02e-05	0.68	8.18	No
LIU_S054	SRR3993013	N/A	LIU	N/A	N/A	N/A	Healthy	32350180	203095	237861164	1171.18	584	2006	2	188	5.81e-06	0.21	2.19	No
LIU_S055	SRR3993014	N/A	LIU	N/A	N/A	N/A	Healthy	28708352	275435	278538180	1011.27	547	1487	3	312	1.09e-05	0.35	2.48	No
LIU_S056	SRR3993015	N/A	LIU	N/A	N/A	N/A	Healthy	25583664	313156	325971345	1040.92	547	1624	13	559	2.18e-05	0.59	2.45	No
LIU_S057	SRR3993016	N/A	LIU	N/A	N/A	N/A	Healthy	24131823	217724	257907872	1184.56	439	2984	39	15121	0.0006266	0.92	36.4	Yes
LIU_S058	SRR3993017	N/A	LIU	N/A	N/A	N/A	Healthy	16596272	202620	231184775	1140.98	473	2317	39	802	4.83e-05	0.74	2.82	Yes
LIU_S059	SRR3993018	N/A	LIU	N/A	N/A	N/A	Healthy	25937210	199033	202493725	1017.39	524	1642	0	60	2.31e-06	0.12	1.23	No
LIU_S060	SRR3993019	N/A	LIU	N/A	N/A	N/A	Healthy	19911550	163877	191712463	1169.86	516	2291	30	12560	0.00063079	0.89	33.11	No
LIU_S061	SRR3993020	N/A	LIU	N/A	N/A	N/A	Healthy	21365966	160632	165527405	1030.48	476	1741	0	155	7.25e-06	0.18	1.55	No
LIU_S062	SRR3993022	N/A	LIU	N/A	N/A	N/A	Healthy	28111295	217824	268289275	1231.68	574	2385	38	36627	0.00130293	0.92	97.7	Yes
LIU_S063	SRR3993023	N/A	LIU	N/A	N/A	N/A	Healthy	27318980	302572	335760443	1109.69	573	1780	27	17756	0.000649951	0.92	47.78	No
LIU_S064	SRR3993024	N/A	LIU	N/A	N/A	N/A	Healthy	16030662	203724	197643881	970.155	494	1564	2	477	2.98e-05	0.37	2.88	No
LIU_S065	SRR3993025	N/A	LIU	N/A	N/A	N/A	Healthy	16665028	60826	83757208	1377	566	3166	0	102	6.12e-06	0.13	1.83	No
LIU_S066	SRR3993026	N/A	LIU	N/A	N/A	N/A	Healthy	14980162	113085	136661178	1208.48	557	2366	0	104	6.94e-06	0.2	1.42	No
LIU_S067	SRR3993027	N/A	LIU	N/A	N/A	N/A	Healthy	13114941	29461	39505978	1340.96	482	5350	1	109	8.31e-06	0.2	1.36	No
LIU_S068	SRR3993028	N/A	LIU	N/A	N/A	N/A	Healthy	9724129	147740	140080649	948.157	535	1385	1	207	2.13e-05	0.29	1.74	No
LIU_S069	SRR3993029	N/A	LIU	N/A	N/A	N/A	Healthy	12380999	201450	180327821	895.149	501	1274	10	925	7.47e-05	0.79	3	No
LIU_S070	SRR3993030	N/A	LIU	N/A	N/A	N/A	Healthy	31284876	290693	304526807	1047.59	508	1864	0	13	4.16e-07	0.03	1.18	No
LIU_S071	SRR3993031	N/A	LIU	N/A	N/A	N/A	Healthy	28710446	275390	283980186	1031.19	540	1624	0	73	2.54e-06	0.15	1.22	No
LIU_S072	SRR3993033	N/A	LIU	N/A	N/A	N/A	Healthy	18982219	105749	161443366	1526.67	629	3519	43	17935	0.000944832	0.94	52.31	Yes
LIU_S073	SRR3993034	N/A	LIU	N/A	N/A	N/A	Healthy	23293692	379435	361661446	953.158	523	1407	0	96	4.12e-06	0.19	1.41	No
LIU_S074	SRR3993035	N/A	LIU	N/A	N/A	N/A	Healthy	44547899	226664	352876358	1556.83	616	3788	45	35856	0.000804886	0.93	94.84	Yes
LIU_S075	SRR3993036	N/A	LIU	N/A	N/A	N/A	Healthy	17006619	203925	211015535	1034.77	566	1579	27	6956	0.000409017	0.88	19.7	No
LIU_S076	SRR3993037	N/A	LIU	N/A	N/A	N/A	Healthy	27209431	175578	182786150	1041.05	565	1594	0	155	5.7e-06	0.16	1.5	No
LIU_S077	SRR3993038	N/A	LIU	N/A	N/A	N/A	Healthy	16183863	243952	235590578	965.725	549	1372	1	215	1.33e-05	0.28	1.57	No
LIU_S078	SRR3993039	N/A	LIU	N/A	N/A	N/A	Healthy	11486023	216123	165880289	767.527	474	996	0	98	8.53e-06	0.14	1.29	No
LIU_S079	SRR3993040	N/A	LIU	N/A	N/A	N/A	Healthy	31292563	140957	189243831	1342.56	593	2677	0	19	6.07e-07	0.04	1.12	No
LIU_S080	SRR3993041	N/A	LIU	N/A	N/A	N/A	Healthy	38016769	290545	333193215	1146.79	538	2163	0	19	5e-07	0.04	1.14	No
LIU_S081	SRR3993042	N/A	LIU	N/A	N/A	N/A	Healthy	25708924	174540	194214779	1112.72	551	1892	0	23	8.95e-07	0.05	1.21	No
LIU_S082	SRR3993044	N/A	LIU	N/A	N/A	N/A	Healthy	35181344	352179	421326088	1196.34	560	2230	0	66	1.88e-06	0.15	1.21	No
LIU_S083	SRR3993045	N/A	LIU	N/A	N/A	N/A	Healthy	37949551	75240	99025459	1316.13	503	3720	0	35	9.22e-07	0.07	1.1	No
LIU_S084	SRR3993046	N/A	LIU	N/A	N/A	N/A	Healthy	25548362	297396	359596018	1209.15	576	2281	10	507	1.98e-05	0.53	2.55	No
LIU_S085	SRR3993047	N/A	LIU	N/A	N/A	N/A	Healthy	22480957	276946	307357118	1109.81	569	1846	1	79	3.51e-06	0.15	1.36	No
LIU_S086	SRR3993048	N/A	LIU	N/A	N/A	N/A	Healthy	19267575	222646	228404787	1025.87	534	1689	0	188	9.76e-06	0.2	2.13	No
LIU_S087	SRR3993049	N/A	LIU	N/A	N/A	N/A	Healthy	18208432	210914	224792733	1065.8	540	1766	0	67	3.68e-06	0.13	1.39	No
LIU_S088	SRR3993050	N/A	LIU	N/A	N/A	N/A	Healthy	17209374	236028	252375844	1069.26	518	1851	32	6070	0.000352715	0.92	17.36	No
LIU_S089	SRR3993051	N/A	LIU	N/A	N/A	N/A	Healthy	16483283	240693	245842077	1021.39	498	1749	4	353	2.14e-05	0.44	2.03	No
LIU_S090	SRR3993052	N/A	LIU	N/A	N/A	N/A	Healthy	12396576	235240	215341509	915.412	504	1364	0	75	6.05e-06	0.13	1.27	No
LIU_S091	SRR3993053	N/A	LIU	N/A	N/A	N/A	Healthy	11552482	254330	233979374	919.983	532	1321	6	579	5.01e-05	0.51	2.51	No
LIU_S092	SRR3993055	N/A	LIU	N/A	N/A	N/A	Healthy	40550680	400437	430694429	1075.56	511	1947	29	6494	0.000160145	0.88	18.12	No
LIU_S093	SRR3993056	N/A	LIU	N/A	N/A	N/A	Healthy	20509071	224682	287130961	1277.94	569	2675	49	50206	0.00244799	0.96	117.45	Yes
LIU_S094	SRR3993057	N/A	LIU	N/A	N/A	N/A	Healthy	32338379	377930	390228874	1032.54	542	1631	0	70	2.16e-06	0.11	1.51	No
LIU_S095	SRR3993058	N/A	LIU	N/A	N/A	N/A	Healthy	21442579	244631	293076086	1198.03	593	2062	0	24	1.12e-06	0.06	1.11	No
LIU_S096	SRR3993059	N/A	LIU	N/A	N/A	N/A	Healthy	32527066	317946	392975303	1235.98	559	2459	0	33	1.01e-06	0.07	1.11	No
LIU_S097	SRR3993060	N/A	LIU	N/A	N/A	N/A	Healthy	30463792	326391	309556675	948.423	481	1489	2	231	7.58e-06	0.28	1.7	No
LIU_S098	SRR3993061	N/A	LIU	N/A	N/A	N/A	Healthy	33000045	375926	404815231	1076.85	536	1868	21	1425	4.32e-05	0.71	4.86	No
LIU_S099	SRR3993062	N/A	LIU	N/A	N/A	N/A	Healthy	15140169	157214	151128628	961.292	457	1619	0	3	1.98e-07	0.01	1	No
LIU_S100	SRR3993063	N/A	LIU	N/A	N/A	N/A	Healthy	20515436	207587	215317934	1037.24	484	1847	2	230	1.12e-05	0.32	1.47	No
LIU_S102	SRR3993064	N/A	LIU	N/A	N/A	N/A	Healthy	10275814	135613	115023669	848.176	502	1102	0	122	1.19e-05	0.21	1.51	No
LIU_S103	SRR3992958	N/A	LIU	N/A	N/A	N/A	Healthy	22539642	293559	288780583	983.722	560	1418	2	254	1.13e-05	0.31	1.79	No
LIU_S104	SRR3992959	N/A	LIU	N/A	N/A	N/A	Healthy	25753671	285908	323210392	1130.47	562	1935	16	1091	4.24e-05	0.66	4.59	No
LIU_S105	SRR3992960	N/A	LIU	N/A	N/A	N/A	Healthy	13661934	136925	142190000	1038.45	549	1658	0	66	4.83e-06	0.14	1.3	No
LIU_S106	SRR3992961	N/A	LIU	N/A	N/A	N/A	Healthy	35730536	388702	403686331	1038.55	547	1663	0	20	5.6e-07	0.03	1.56	No
LIU_S107	SRR3992962	N/A	LIU	N/A	N/A	N/A	Healthy	28740011	245662	238640670	971.419	544	1412	0	3	1.04e-07	0.01	1	No
LIU_S108	SRR3992963	N/A	LIU	N/A	N/A	N/A	Healthy	19340166	261598	247602644	946.501	535	1361	0	3	1.55e-07	0.01	1	No
LIU_S109	SRR3992964	N/A	LIU	N/A	N/A	N/A	Healthy	12991624	156008	165605831	1061.52	571	1606	0	237	1.82e-05	0.32	1.78	No
LIU_S110	SRR3992965	N/A	LIU	N/A	N/A	N/A	Healthy	39411011	232668	303394126	1303.98	598	2629	0	25	6.34e-07	0.06	1.31	No
LIU_S111	SRR3992966	N/A	LIU	N/A	N/A	N/A	Healthy	19080039	349549	339842978	972.233	560	1429	32	5248	0.000275052	0.9	14.48	No
LIU_S112	SRR3992967	N/A	LIU	N/A	N/A	N/A	Healthy	26367323	349922	366996171	1048.79	559	1676	37	1354	5.14e-05	0.8	4.55	Yes
MAT_SM01	SM01	N/A	MAT	30	male	N/A	Healthy	36243326	226034	204079094	902.869	452	1330	0	0	0	0	0	No
MAT_SM02	SM02	N/A	MAT	25	female	23.95	Healthy	46085816	314770	309333572	982.729	457	1663	0	0	0	0	0	No
MAT_SM03	SM03	N/A	MAT	10	male	15.77	Healthy	22843103	199193	179328948	900.277	452	1353	0	0	0	0	0	No
MAT_SM05	SM05	N/A	MAT	1	male	N/A	Healthy	23906323	56334	85185042	1512.14	482	5158	0	0	0	0	0	No
MAT_SM10	SM10	N/A	MAT	6	female	17.82	Healthy	27723664	221429	216368399	977.146	458	1582	0	0	0	0	0	No
MAT_SM11	SM11	N/A	MAT	4	female	15.78	Healthy	33348829	200797	202860616	1010.28	449	1807	0	0	0	0	0	No
MAT_SM18	SM18	N/A	MAT	36	female	26.44	Healthy	32026148	220192	210314927	955.143	433	1715	40	2647	8.26512e-05	0.736	1.8	Yes
MAT_SM20	SM20	N/A	MAT	20	female	21.27	Healthy	30099313	191191	174575683	913.096	470	1301	0	2	6.64467e-08	0	0	No
MAT_SM23	SM23	N/A	MAT	7	male	15.66	Healthy	30146410	162501	161502552	993.856	452	1746	0	1	3.31714e-08	0	0	No
MAT_SM24	SM24	N/A	MAT	2	male	17.85	Healthy	32991287	132904	156431072	1177.02	483	2581	0	1	3.0311e-08	0	0	No
MAT_SM25	SM25	N/A	MAT	2	female	N/A	Healthy	31026199	133486	159098916	1191.88	477	2669	0	0	0	0	0	No
MAT_SM28	SM28	N/A	MAT	52	female	19.47	Healthy	27389507	174356	160637411	921.319	469	1348	0	0	0	0	0	No
MAT_SM29	SM29	N/A	MAT	50	female	17.9	Healthy	30151973	271252	239956160	884.624	447	1322	0	0	0	0	0	No
MAT_SM30	SM30	N/A	MAT	4	male	18.26	Healthy	27805060	218464	215784450	987.735	487	1559	0	0	0	0	0	No
MAT_SM31	SM31	N/A	MAT	30	male	22.6	Healthy	30133715	254225	207071404	814.52	441	1087	0	0	0	0	0	No
MAT_SM32	SM32	N/A	MAT	21	female	22.14	Healthy	35061331	209015	207480334	992.658	451	1739	0	0	0	0	0	No
MAT_SM33	SM33	N/A	MAT	5	female	16.45	Healthy	28563888	204596	194554149	950.919	436	1675	0	0	0	0	0	No
MAT_SM34	SM34	N/A	MAT	4	male	15.62	Healthy	26961514	204211	202832662	993.25	461	1672	0	18	6.67618e-07	0.009	0	No
MAT_SM37	SM37	N/A	MAT	12	male	19.84	Healthy	27433220	230873	210013586	909.65	441	1444	0	0	0	0	0	No
MAT_SM39	SM39	N/A	MAT	40	female	28.93	Healthy	33510372	249379	231776122	929.413	456	1477	0	0	0	0	0	No
MAT_SM40	SM40	N/A	MAT	18	female	22.72	Healthy	33098422	248131	233611491	941.485	440	1545	0	44	1.32937e-06	0.03	0	No
MAT_SM41	SM41	N/A	MAT	6	male	N/A	Healthy	30877682	176598	188878132	1069.54	442	2325	0	91	2.94711e-06	0.053	0	No
MAT_SM42	SM42	N/A	MAT	4	male	16.73	Healthy	28698309	216918	198850600	916.709	454	1379	0	59	2.05587e-06	0.039	0	No
MAT_SM43	SM43	N/A	MAT	2	female	15.15	Healthy	31343591	166001	175371770	1056.45	471	1850	57	97303	0.0031044	0.938	63.4	Yes
MAT_SM44	SM44	N/A	MAT	4	male	19.83	Healthy	31275968	180783	175960632	973.325	438	1775	0	59	1.88643e-06	0.035	0	No
MHC_BGI-001A	BGI001A	BGI001A	MHC	28	female	17.29	Healthy	21760678	38473	49956075	1298.47	548	2637	28	1657	7.61e-05	0.81	2.77	No
MHC_BGI-002A	BGI002A	BGI002A	MHC	21	female	26.3	Healthy	21405629	136346	190757505	1399.07	599	2945	55	121383	0.00567061	0.95	208.87	Yes
MHC_BGI-003A	BGI003A	BGI003A	MHC	27	female	18.75	Healthy	24022160	96069	134903407	1404.23	598	2982	0	17	7.08e-07	0.02	1.21	No
MHC_BGI-06A	BGI06A	CON-016	MHC	28	male	26.73	Healthy	24311434	53638	93687195	1746.66	613	5862	42	300521	0.0123613	0.94	514.4	Yes
MHC_BGI-089A	BGI089A	BGI089A	MHC	28	male	26.83	Healthy	24000149	69854	109814518	1572.06	570	5676	0	38	1.58e-06	0.04	1.24	No
MHC_BGI-15A	BGI15A	CON-032	MHC	26	female	16.87	Healthy	9833987	80305	96838289	1205.88	560	2202	0	1	1.02e-07	0	1	No
MHC_BGI-17A	BGI17A	CON-033	MHC	27	female	23.92	Healthy	9712349	83567	109380938	1308.9	571	2671	0	0	0	0	0	No
MHC_BGI-27A	BGI27A	CON-034	MHC	27	female	17.26	Healthy	25291692	91756	136562305	1488.32	586	3776	0	19	7.51e-07	0.02	1.16	No
MHC_BGI-28A	BGI28A	CON-017	MHC	27	male	26.3	Healthy	18929307	82478	115840809	1404.51	559	3396	4	1021	5.39e-05	0.69	1.97	No
MHC_BGI-33A	BGI33A	CON-035	MHC	27	female	17.4	Healthy	18030652	79778	106635775	1336.66	594	2594	0	4	2.22e-07	0	1	No
MHC_BGI-34A	BGI34A	CON-036	MHC	29	female	17.69	Healthy	22678393	87756	130178964	1483.42	575	3709	40	32540	0.00143485	0.94	46.86	Yes
MHC_DLF001	DLF001	DLF001	MHC	59	female	19.83	T2-Diabetes	15486171	26558	48397222	1822.32	585	8226	0	203	1.31e-05	0.2	1.19	No
MHC_DLF002	DLF002	DLF002	MHC	43	female	17.58	T2-Diabetes	9482356	42631	59431251	1394.09	597	3149	0	22	2.32e-06	0.03	1	No
MHC_DLF003	DLF003	DLF003	MHC	46	female	20.31	T2-Diabetes	12849207	67906	70287245	1035.07	537	1619	0	0	0	0	0	No
MHC_DLF004	DLF004	DLF004	MHC	25	female	19.78	T2-Diabetes	14078230	48238	75329178	1561.61	620	3660	54	9082	0.00064511	0.95	13.05	Yes
MHC_DLF005	DLF005	DLF005	MHC	60	female	18.43	T2-Diabetes	15195193	72191	95788652	1326.88	631	2444	1	637	4.19e-05	0.45	1.46	No
MHC_DLF006	DLF006	DLF006	MHC	71	female	16	T2-Diabetes	13030071	57550	55624560	966.543	517	1426	0	35	2.69e-06	0.04	1.04	No
MHC_DLF007	DLF007	DLF007	MHC	62	female	19.69	T2-Diabetes	15048677	24796	45793933	1846.83	657	5417	0	10	6.65e-07	0.01	1	No
MHC_DLF008	DLF008	DLF008	MHC	54	female	19.4	T2-Diabetes	13814594	31211	54867712	1757.96	707	4056	0	13	9.41e-07	0.01	1	No
MHC_DLF009	DLF009	DLF009	MHC	53	female	18.49	T2-Diabetes	11088217	52244	59951180	1147.52	533	2151	0	0	0	0	0	No
MHC_DLF010	DLF010	DLF010	MHC	51	female	19.29	T2-Diabetes	12821484	63813	80948555	1268.53	560	2658	0	80	6.24e-06	0.09	1.11	No
MHC_DLF012	DLF012	DLF012	MHC	52	female	19.47	T2-Diabetes	16205519	30405	59312652	1950.75	642	6727	0	0	0	0	0	No
MHC_DLF013	DLF013	DLF013	MHC	49	female	19.63	T2-Diabetes	12031754	73924	90522937	1224.54	575	2173	0	0	0	0	0	No
MHC_DLF014	DLF014	DLF014	MHC	61	female	19.98	T2-Diabetes	14925780	20952	61128307	2917.54	794	14869	0	0	0	0	0	No
MHC_DLM001	DLM001	DLM001	MHC	46	male	20.24	T2-Diabetes	15389081	91265	140889418	1543.74	609	4233	28	1404	9.12e-05	0.82	2.83	No
MHC_DLM002	DLM002	DLM002	MHC	29	male	17.73	T2-Diabetes	14070694	66769	106436046	1594.09	628	4037	0	1	7.11e-08	0	1	No
[truncated: 1,342 more rows]
