# Supplementary material for: Biogeographic study of human gut-associated crAssphage suggests impacts from industrialization and recent expansion
Source: PLoS One. 2020 Jan 15;15(1):e0226930. doi: 10.1371/journal.pone.0226930 (PMC6961876; doi:10.1371/journal.pone.0226930)
Supplement: S2 Table — (XLSX) [file pone.0226930.s002.xlsx]

## Sheet: S2
Sample	Protein1	Protein2	Protein3	Protein4	Protein5	Protein6	Protein7	Protein8	Protein9	Protein10	Protein11	Protein12	Protein13	Protein14	Protein15	Protein16	Protein17	Protein18	Protein19	Protein20	Protein21	Protein22	Protein23	Protein24	Protein25	Protein26	Protein27	Protein28	Protein29	Protein30	Protein31	Protein32	Protein33	Protein34	Protein35	Protein36	Protein37	Protein38	Protein39	Protein40	Protein41	Protein42	Protein43	Protein44	Protein45	Protein46	Protein47	Protein48	Protein49
MHC_BGI-001A	0	0	0	0	0	0	0	0	0	0	0	0	0	1	0	2	0	1	2	1	0	0	0	0	1	0	0	0	0	0	0	0	1	0	0	0	0	0	0	0	0	0	0	0	0	8	2	0	1
MHC_BGI-002A	0	0	0	0	0	1	1	0	0	1	0	1	1	1	0	1	1	1	1	1	1	1	1	1	1	0	1	0	1	0	1	0	1	0	0	0	0	0	1	1	0	0	0	0	0	1	1	1	0
MHC_BGI-06A	0	0	0	0	1	1	1	0	0	1	0	0	1	1	0	0	0	1	1	1	1	1	0	0	0	0	1	0	1	0	0	0	1	0	0	0	0	1	1	1	0	0	0	1	0	1	1	1	0
MHC_BGI-28A	0	0	0	0	0	1	0	0	0	0	0	0	0	0	0	0	0	0	0	0	0	0	0	0	0	0	0	0	0	0	0	0	0	0	0	0	0	0	0	0	0	0	0	0	0	1	0	1	0
MHC_BGI-34A	0	0	0	0	0	1	0	0	0	1	0	1	1	1	0	0	0	1	1	1	1	0	0	0	0	0	1	0	0	0	0	0	1	0	0	0	0	1	1	1	0	0	0	0	0	1	1	0	0
CNA_C3	0	0	0	0	1	1	1	0	0	1	0	1	1	1	0	1	0	1	1	1	1	0	0	0	1	0	1	0	0	0	1	0	1	0	0	0	0	0	1	1	0	1	0	1	0	1	1	1	0
CNA_C5	0	0	0	0	1	1	0	0	0	1	0	1	1	1	0	1	0	1	1	1	1	0	0	0	1	0	1	0	0	0	1	0	1	0	0	0	0	0	1	1	0	1	0	1	0	1	1	1	0
CNA_CN2	0	0	0	0	3	2	1	0	0	1	0	0	1	1	1	1	1	1	1	1	1	1	1	1	1	0	1	0	0	0	1	0	1	0	0	0	0	0	1	1	0	0	0	1	0	1	1	1	0
CNA_CN3	0	0	0	0	1	1	1	0	0	1	1	1	1	1	0	1	1	1	1	1	1	0	1	1	0	0	1	0	0	0	1	0	1	0	0	0	0	0	1	1	0	1	0	1	0	1	1	1	1
CNA_CN4	0	1	0	0	0	0	0	1	0	1	0	1	1	1	0	1	0	1	1	1	1	1	1	1	1	0	1	0	1	0	1	0	1	0	0	0	0	0	1	1	0	1	0	1	0	1	1	1	1
CNA_CN5	0	1	0	0	0	0	0	1	1	1	0	1	1	1	0	1	0	1	1	1	1	1	1	0	1	0	1	0	1	0	1	0	1	0	0	0	0	0	1	1	0	1	0	1	0	1	1	1	1
CNA_G1	0	0	0	0	0	1	1	0	0	1	1	0	1	1	1	1	0	1	1	1	1	1	1	1	0	0	1	1	0	0	1	0	1	0	0	0	0	1	1	1	0	1	0	1	1	1	1	1	1
CNA_G3	0	0	0	0	0	1	1	0	0	1	1	1	1	1	1	0	1	1	1	1	1	1	1	1	0	0	1	0	0	0	1	0	1	0	0	0	0	0	1	1	0	1	0	0	0	1	1	1	0
CNA_G5	0	0	0	0	0	1	1	0	0	1	0	0	1	1	1	1	0	1	1	1	1	0	1	0	0	0	1	0	0	0	1	0	1	0	0	0	0	0	1	1	0	0	0	0	0	1	1	1	0
CNA_G6	0	0	0	0	0	5	1	0	0	0	0	0	1	1	1	0	0	1	1	1	1	0	0	0	0	0	1	0	0	0	1	0	1	0	1	0	0	0	1	1	0	1	0	0	1	1	1	1	1
CNA_G7	0	0	0	0	0	0	0	0	0	0	0	0	0	0	0	0	0	0	0	0	0	0	0	0	0	0	0	0	0	0	0	0	0	0	0	0	0	0	0	0	0	0	0	0	0	0	0	0	0
CNA_H11	0	0	0	0	0	1	1	0	0	1	1	1	1	1	1	1	0	1	1	1	1	1	1	1	1	0	1	1	0	0	1	0	1	0	0	0	0	0	1	1	0	1	0	1	0	1	1	1	1
CNA_H14	0	0	0	0	1	1	1	0	0	1	1	0	1	1	1	1	1	1	1	1	1	1	1	1	1	0	1	1	0	0	1	0	1	0	0	0	0	0	1	1	0	0	0	0	0	1	1	1	1
CNA_H5	0	2	0	0	3	1	1	0	0	2	0	2	1	1	1	1	1	1	1	1	1	1	1	1	1	0	1	0	0	0	3	0	1	0	0	0	0	0	1	1	0	1	0	1	0	8	1	4	4
CNA_H6	0	0	0	0	1	1	1	0	0	1	0	0	1	1	0	0	1	1	1	1	1	1	1	1	1	0	1	0	0	0	1	0	1	0	0	0	0	0	1	0	0	0	0	1	0	1	1	1	0
CNA_H8	0	0	0	0	1	1	0	1	0	1	1	1	1	1	0	1	0	1	1	1	1	1	1	1	1	0	1	0	0	0	0	0	1	0	0	0	0	0	1	1	0	1	0	0	0	1	1	1	1
CNA_K1	0	0	0	0	0	1	0	0	0	1	1	1	2	2	0	2	1	1	2	2	1	1	0	0	2	1	1	0	1	0	0	0	1	0	1	0	0	0	1	1	0	0	0	1	0	10	4	1	1
CNA_K10	0	1	0	0	1	1	1	0	0	1	1	0	1	1	1	1	1	1	1	1	1	0	0	0	0	0	1	0	0	0	1	0	1	0	0	0	0	0	1	1	0	1	0	1	0	1	1	1	0
CNA_K11	0	0	0	0	0	0	0	0	0	0	0	0	0	0	0	0	0	0	0	0	0	0	0	0	0	0	0	0	0	0	0	0	0	0	0	0	0	0	0	0	0	0	0	0	0	0	0	0	0
CNA_K2	0	0	0	0	1	1	1	1	0	1	1	1	1	1	0	1	1	1	1	1	1	1	1	1	1	0	1	0	0	0	1	0	1	0	0	0	0	1	1	0	0	0	0	1	0	1	1	1	0
CNA_K3	0	0	0	0	1	1	1	0	0	1	0	0	1	1	0	1	0	1	1	1	1	1	1	0	1	0	1	0	0	0	1	0	1	0	0	0	0	0	1	1	0	1	0	1	1	1	1	1	0
CNA_K4	0	0	0	0	1	1	1	1	0	1	1	1	1	3	1	1	1	1	1	1	1	1	1	1	1	0	1	1	0	0	1	0	1	0	0	0	0	0	1	2	0	1	0	1	0	1	3	1	1
CNA_K5	0	0	0	0	1	1	1	1	0	1	0	0	1	1	1	0	0	1	1	1	1	1	1	1	1	0	1	1	0	0	1	0	1	0	0	0	0	1	1	1	0	1	1	1	0	1	1	1	1
CNA_K6	0	0	0	0	1	1	0	0	0	1	0	1	1	1	1	1	2	1	1	1	1	1	1	0	0	0	1	0	0	0	1	0	1	0	0	0	0	0	1	1	0	1	0	1	1	1	1	1	0
CNA_K7	0	1	0	0	1	1	1	0	0	1	1	1	1	1	0	1	1	1	1	1	1	1	1	0	1	0	1	0	0	0	1	0	1	0	0	0	0	0	1	1	0	1	0	0	0	7	2	1	1
CNA_NO2	0	3	0	0	2	1	1	0	0	1	1	1	1	1	1	3	1	1	1	1	1	0	1	0	0	0	1	0	0	0	1	0	0	0	0	0	0	0	1	1	0	0	0	0	1	15	1	1	3
CNA_NO20	0	0	0	0	1	1	1	0	0	1	0	1	1	1	0	0	1	1	1	1	1	0	1	0	1	0	1	0	0	0	1	0	1	0	0	0	0	0	1	1	1	0	0	0	0	1	1	1	1
CNA_NO22	0	0	0	0	1	1	1	1	0	1	1	1	1	1	0	1	0	1	2	1	1	1	1	1	1	1	1	1	0	0	1	0	1	0	0	0	0	0	1	1	1	1	0	1	0	2	4	1	1
CNA_NO5	0	0	0	0	0	0	0	0	0	1	0	1	1	1	0	1	0	1	1	1	1	1	1	0	0	0	1	0	0	0	1	0	1	0	0	0	0	0	1	1	0	0	0	0	0	1	1	1	1
MHC_DLF004	0	0	0	1	0	1	0	0	0	1	1	1	1	1	0	1	0	1	1	1	1	1	1	0	1	0	1	0	0	0	1	0	1	0	0	0	0	1	1	1	0	1	0	0	0	1	1	1	0
MHC_DLF005	0	0	0	0	0	0	0	0	0	0	0	0	0	0	0	0	0	0	0	0	0	0	0	0	0	0	0	0	0	0	0	0	0	0	0	0	0	0	0	0	0	0	0	0	0	0	0	0	0
MHC_DLM001	0	0	0	0	0	0	0	0	0	1	0	0	1	3	0	0	0	1	1	1	0	0	0	0	0	0	0	0	0	0	2	0	0	0	0	0	0	0	0	0	0	0	0	0	0	4	4	1	0
MHC_DLM007	0	0	0	1	0	1	0	0	0	1	0	1	1	1	0	0	0	1	1	1	1	1	0	0	0	0	1	0	0	0	1	0	1	0	0	0	0	1	1	1	0	1	0	0	0	1	0	1	1
MHC_DLM014	0	0	0	1	0	1	1	0	0	1	0	1	1	4	0	2	1	2	1	2	2	1	1	1	0	0	1	0	0	0	1	0	2	0	0	0	0	1	1	0	0	0	0	0	0	7	3	2	0
MHC_DOF010	0	0	0	0	1	1	0	0	0	0	1	1	1	1	0	1	0	1	1	1	1	0	1	0	1	0	1	0	1	0	0	0	1	0	0	0	0	1	1	1	0	0	0	1	0	1	1	1	0
MHC_DOF013	0	0	0	0	0	0	0	0	0	0	0	0	0	0	0	0	0	0	0	0	0	0	0	0	0	0	0	0	0	0	0	0	0	0	0	0	0	0	0	0	0	0	0	0	0	0	0	0	0
MHC_DOF014	0	1	0	0	0	1	0	0	0	1	1	1	1	1	1	0	1	1	1	1	1	1	1	0	1	0	1	0	0	0	1	0	1	0	0	0	0	1	1	1	0	1	0	0	0	1	1	1	0
MHC_DOM013	1	0	0	0	0	1	0	0	0	1	0	1	1	1	0	1	0	1	1	1	1	1	1	0	1	0	1	0	0	0	1	0	1	0	0	0	0	1	1	1	0	0	0	1	0	1	1	1	0
MHC_DOM021	0	0	0	0	0	0	0	0	0	0	0	0	0	0	0	1	0	0	0	0	0	0	0	0	0	0	0	0	0	0	0	0	0	0	0	0	0	0	0	0	0	0	0	0	0	0	0	0	0
MHC_DOM025	0	0	0	1	1	1	0	0	1	1	1	1	1	1	0	0	0	1	1	1	1	1	1	0	0	0	1	0	0	0	0	0	1	0	0	0	0	1	1	1	0	1	1	0	0	1	0	1	0
MHC_DOM026	0	0	0	0	0	1	0	0	0	1	0	1	1	1	0	0	0	1	1	1	1	1	0	0	1	0	1	0	0	0	0	0	1	0	0	0	0	1	1	1	0	0	0	0	0	1	0	1	0
MHC_ED13A	0	0	0	0	0	0	0	0	0	0	0	0	0	0	0	0	0	0	0	0	0	0	0	0	0	0	0	0	0	0	0	0	0	0	0	0	0	0	0	0	0	0	0	0	0	0	0	0	0
MHC_ED9A	0	0	0	0	1	1	1	0	0	1	1	1	1	1	0	2	0	1	1	1	1	1	1	1	1	0	1	0	1	0	1	0	1	0	0	0	0	1	1	1	0	0	0	0	0	5	2	2	0
ISR_6515	1	0	0	0	0	1	0	0	0	0	0	0	1	1	1	1	1	2	2	1	1	1	1	1	0	0	0	0	0	0	1	0	1	0	0	0	0	0	1	0	0	0	1	1	0	2	1	1	0
ISR_6517	1	0	0	0	1	0	0	0	0	0	0	0	1	1	0	0	0	0	0	0	0	0	0	0	0	0	0	0	0	0	1	0	1	0	0	0	0	1	1	1	0	1	0	0	0	1	1	1	0
ISR_6528	0	0	0	0	0	0	0	0	0	0	0	0	0	0	0	0	0	0	0	0	0	0	0	0	0	0	0	0	0	0	0	0	0	0	0	0	0	0	0	0	0	0	0	0	0	0	0	0	0
ISR_6491	0	0	0	0	1	1	1	0	0	1	0	1	1	1	0	0	0	1	1	1	1	1	1	0	1	0	1	0	1	0	1	0	1	0	0	0	0	0	1	1	0	0	0	0	0	1	0	1	0
ISR_6539	0	1	0	0	0	1	1	0	0	1	0	0	1	1	0	1	2	1	1	1	1	1	1	1	1	0	1	0	0	0	1	0	1	0	0	0	0	0	1	1	0	1	0	0	0	1	3	2	1
ISR_6556	0	0	0	0	1	1	1	0	0	1	0	1	1	2	1	0	1	1	1	1	1	0	0	0	0	0	1	0	0	0	1	0	1	0	0	0	0	0	1	1	0	0	0	0	1	1	1	1	1
ISR_6553	0	0	0	0	0	0	0	0	0	0	0	0	0	0	0	0	0	0	0	0	0	0	0	0	0	0	0	0	0	0	0	0	1	0	0	0	0	0	0	0	0	0	0	0	0	0	0	0	0
ISR_6506	0	0	0	0	0	1	0	0	0	1	0	1	1	1	0	1	0	1	1	1	1	0	0	0	0	0	1	0	0	0	1	0	1	0	0	0	0	0	1	1	0	0	0	0	0	1	1	1	0
ISR_6507	0	0	0	0	0	1	0	0	0	0	1	1	1	1	0	1	1	1	1	1	1	1	1	0	0	0	1	0	0	0	1	0	1	0	0	0	0	1	1	1	0	0	0	1	0	1	2	1	0
ISR_6522	0	0	0	0	1	1	0	0	0	0	1	1	1	1	0	1	1	1	1	1	1	1	1	0	0	0	1	0	1	0	1	0	1	0	0	0	0	0	1	1	0	0	0	1	0	1	2	1	0
ISR_6504	0	0	0	0	0	1	0	0	0	1	1	1	1	1	0	1	0	1	1	1	1	1	1	0	1	0	1	0	0	0	0	0	0	0	0	0	0	0	1	1	0	1	1	1	0	1	1	1	0
ISR_6575	0	1	0	0	0	1	1	0	0	1	1	1	0	1	1	1	2	1	2	1	1	0	0	0	0	0	1	0	0	0	1	0	2	0	0	0	0	0	1	0	0	1	0	0	0	11	3	4	2
ISR_6562	0	0	0	0	0	0	0	0	0	1	0	1	2	1	0	3	1	0	1	1	1	1	1	1	0	0	0	0	0	0	0	0	1	0	0	0	0	0	0	1	0	0	0	0	0	8	4	2	1
ISR_6561	1	0	0	0	1	1	1	0	0	1	1	1	1	1	1	0	0	1	1	1	1	0	1	0	1	0	1	0	0	0	1	0	1	0	0	0	0	0	1	1	0	1	0	0	0	1	1	1	1
ISR_6532	0	0	0	0	0	1	1	0	0	1	0	0	1	1	1	1	1	1	1	1	1	1	1	1	0	0	1	0	0	0	0	0	1	0	0	0	0	0	1	1	0	1	0	1	0	1	1	1	1
ISR_6621	0	0	0	0	0	1	1	0	0	1	0	0	1	1	1	1	0	1	1	1	1	1	0	0	0	1	0	0	0	0	1	0	1	0	0	0	0	0	1	1	0	0	1	0	0	1	1	0	0
ISR_6638	0	0	0	0	0	0	0	0	0	0	0	1	1	0	0	0	0	0	0	0	0	0	0	0	0	0	0	0	0	0	0	0	0	0	0	0	0	0	0	0	0	0	0	0	0	0	1	0	0
ISR_6549	0	0	0	0	0	1	1	1	0	1	0	0	1	1	1	1	1	1	1	1	1	1	1	0	1	0	1	0	0	0	1	1	1	0	0	0	0	0	1	1	0	1	1	1	0	1	1	0	0
ISR_6558	0	0	0	0	0	2	0	0	1	1	0	0	0	2	1	3	3	1	2	3	1	0	1	1	1	2	1	0	0	0	2	0	2	0	0	1	0	0	1	1	1	2	0	0	0	11	4	2	2
ISR_6585	0	1	0	0	0	0	0	0	0	1	1	1	1	1	1	0	2	1	1	1	1	1	1	0	0	1	1	0	0	0	1	0	2	0	0	0	0	0	1	1	0	0	0	1	0	11	4	1	0
ISR_6644	0	1	0	0	1	1	1	0	0	0	0	0	1	1	0	1	1	1	1	1	1	0	1	0	0	0	1	0	0	0	1	0	1	0	0	0	0	0	1	0	0	1	0	1	0	1	1	1	0
ISR_6618	0	0	0	0	0	1	1	0	0	1	0	1	1	1	0	0	0	1	1	1	1	1	1	0	0	0	1	0	0	0	1	0	1	0	0	0	0	0	1	0	0	0	0	0	0	1	1	1	0
ISR_5964	0	0	0	0	0	0	0	0	0	0	0	0	0	1	0	0	1	0	0	0	0	1	0	0	0	0	0	0	0	0	0	0	0	0	0	0	0	0	0	1	0	0	0	0	0	9	3	2	2
ISR_5986	0	0	0	0	0	0	0	0	0	0	0	0	0	0	0	0	0	0	0	0	0	0	0	0	0	0	0	0	0	0	0	0	0	0	0	0	0	0	0	0	0	0	0	0	0	1	0	0	0
ISR_5983	0	1	0	0	1	1	1	0	1	1	1	0	1	1	1	1	1	1	1	1	1	1	1	1	1	0	1	0	0	0	1	0	1	0	0	0	0	1	1	1	0	1	0	1	0	1	1	1	1
ISR_5998	0	0	0	0	0	1	1	0	0	1	0	1	1	2	0	1	2	2	2	1	3	1	2	1	1	1	1	1	0	0	1	0	3	0	0	0	0	1	2	0	0	1	0	0	0	13	4	1	1
ISR_5996	0	0	0	0	0	0	0	0	0	1	0	0	0	0	0	0	0	0	0	0	0	0	0	0	0	0	0	0	0	0	0	0	0	0	0	0	0	0	0	0	0	0	0	0	0	2	1	0	0
ISR_5993	0	1	0	0	0	1	1	0	0	0	0	0	1	1	0	1	1	1	1	1	1	1	1	1	1	0	1	0	0	0	1	0	1	0	0	0	0	1	1	1	0	1	0	3	1	2	1	1	0
ISR_5985	0	0	0	0	0	1	1	0	0	1	0	1	1	1	1	0	0	1	1	1	1	0	1	0	0	0	1	0	0	0	1	0	1	0	0	0	0	0	1	1	0	0	0	0	1	1	1	1	0
ISR_6018	0	0	0	0	0	1	1	0	0	1	1	1	1	1	1	3	1	1	3	2	1	1	1	1	4	0	3	0	0	0	0	0	1	0	0	0	0	0	1	0	0	1	0	1	0	11	1	2	1
ISR_6010	0	0	0	0	0	0	0	1	0	1	0	1	1	1	1	3	0	1	1	3	2	0	1	0	0	0	1	1	0	0	2	0	1	0	0	0	0	1	2	0	0	0	1	1	0	11	5	3	1
ISR_6014	0	1	0	0	0	1	0	0	0	0	0	1	0	0	0	0	0	0	0	0	0	0	0	1	1	0	1	0	0	0	0	0	0	0	0	0	0	0	0	0	0	0	0	0	0	2	1	0	0
ISR_6104	0	0	0	0	0	0	1	0	0	1	0	0	1	1	0	1	1	1	1	1	1	1	1	0	0	0	1	0	0	0	1	0	1	0	0	0	0	0	1	0	0	0	0	0	0	1	1	1	1
ISR_6100	0	0	0	0	0	1	1	0	1	1	0	0	1	1	1	0	0	1	1	1	1	0	0	1	0	0	1	0	0	0	1	1	1	0	0	0	0	1	1	1	0	0	0	1	0	2	1	1	0
ISR_6113	0	0	0	0	1	1	1	0	0	1	0	0	1	1	0	0	1	1	1	1	1	1	1	1	1	0	1	0	0	0	1	1	1	0	0	0	0	0	1	0	0	1	0	1	0	1	1	0	0
ISR_6124	0	0	0	0	0	1	0	0	0	0	0	0	0	1	0	0	0	0	0	1	0	0	0	0	0	0	0	0	0	0	1	0	0	0	0	0	0	0	0	0	0	1	0	1	0	7	1	2	0
ISR_6112	0	0	0	0	0	0	1	0	0	1	0	1	2	2	0	5	2	1	2	2	1	1	1	1	2	0	0	0	0	0	0	0	1	0	0	0	0	0	1	1	0	0	0	0	0	16	7	3	4
ISR_6138	0	0	0	0	0	0	0	1	0	1	0	1	0	1	0	2	2	2	1	1	1	0	0	1	1	0	0	0	0	0	0	0	0	0	0	0	0	0	2	1	0	0	0	0	0	10	4	1	2
ISR_6141	0	0	0	0	0	1	1	0	0	0	2	0	1	1	0	1	0	2	1	1	2	1	1	0	0	0	1	0	0	0	0	0	1	0	1	0	0	0	1	1	0	0	0	0	0	6	2	1	0
ISR_6143	0	0	0	0	1	1	1	0	0	1	0	1	1	1	0	1	1	1	1	1	1	1	1	1	1	0	1	0	0	0	1	0	1	0	0	0	0	0	1	1	0	0	0	1	1	1	1	1	1
ISR_6165	0	0	0	0	0	0	0	0	0	0	0	0	0	0	0	0	0	0	0	0	0	0	0	0	0	0	0	0	0	0	0	0	0	0	0	0	0	0	1	0	0	0	0	0	0	0	1	0	0
ISR_6166	0	0	0	0	1	1	1	0	0	1	0	1	1	1	0	0	1	1	1	0	1	2	1	0	1	0	1	0	1	0	1	0	4	0	0	0	0	1	1	1	0	0	0	1	0	24	4	3	1
ISR_6185	1	2	0	0	0	2	1	0	0	2	0	0	1	2	1	3	1	1	1	1	1	1	1	1	2	0	3	0	0	0	1	0	1	0	0	0	0	0	1	1	0	1	0	1	1	7	6	7	1
ISR_6231	0	0	0	0	1	1	1	0	1	1	0	0	1	1	1	1	1	1	1	1	1	0	1	0	1	0	1	0	0	0	1	0	0	0	0	0	0	0	1	1	0	0	1	1	0	1	1	1	1
ISR_6245	0	0	0	0	1	1	1	0	1	1	0	1	1	1	0	1	1	1	1	1	1	0	1	0	0	0	1	0	0	0	0	0	0	0	0	0	0	0	1	0	0	0	0	0	0	1	1	1	1
ISR_6255	0	0	0	0	1	0	0	0	0	1	1	0	1	0	1	0	0	1	0	0	1	0	0	0	0	0	0	0	0	0	1	0	1	0	0	0	0	0	1	1	0	1	0	1	0	2	1	1	0
ISR_6081	0	0	0	0	1	1	1	1	0	1	0	0	1	1	0	1	1	1	1	1	1	1	1	0	0	0	1	0	0	0	1	0	1	0	0	0	0	0	1	1	0	1	0	1	0	1	1	1	0
ISR_5481	0	0	0	0	0	1	1	0	0	1	0	1	1	1	1	1	1	1	1	1	1	1	1	0	1	0	1	0	0	0	1	0	1	0	0	0	0	0	1	1	0	1	0	1	1	5	1	1	1
ISR_5502	0	0	0	0	0	1	0	0	0	1	2	1	1	1	0	2	1	2	1	1	2	1	1	2	1	0	1	0	0	0	1	0	2	0	0	0	0	0	1	1	0	1	0	0	0	8	4	3	1
ISR_5504	0	0	0	0	0	0	0	0	0	0	0	0	0	0	0	0	0	0	0	0	0	0	0	0	0	0	0	0	0	0	0	0	0	0	0	0	0	0	0	0	0	0	0	0	0	0	0	0	0
ISR_5499	0	1	0	0	0	1	1	0	0	1	2	1	1	1	1	1	1	1	1	1	1	0	1	0	1	0	1	0	0	0	0	0	1	0	0	0	0	1	1	1	0	0	0	0	0	1	1	1	1
ISR_5525	0	0	0	0	1	1	1	0	0	1	0	0	1	1	0	0	1	2	1	1	1	1	1	1	1	0	1	0	0	0	1	0	1	1	1	0	0	0	1	1	0	0	0	1	0	1	1	1	1
ISR_5546	0	1	0	0	0	0	1	0	0	0	0	1	1	1	1	1	2	1	0	0	0	1	1	0	0	0	0	0	0	0	0	0	0	0	0	0	1	0	0	0	0	0	0	0	0	5	0	2	0
ISR_5542	0	0	0	0	0	2	1	0	0	1	0	2	1	2	0	1	0	1	2	2	1	1	0	0	0	1	1	0	0	0	1	0	1	0	0	0	0	0	2	1	0	1	0	0	0	6	3	2	2
ISR_5566	0	0	0	0	0	1	0	0	0	1	0	0	1	2	1	2	2	2	1	1	3	1	0	1	1	0	1	0	0	0	1	0	1	0	0	0	0	0	1	1	0	1	0	0	0	11	4	2	3
ISR_5568	0	0	0	0	1	1	1	0	0	1	0	1	1	1	0	1	1	1	1	1	1	1	1	1	1	0	1	0	0	0	1	0	1	0	0	0	0	0	1	1	0	1	0	0	1	1	1	1	1
ISR_5573	0	0	0	0	1	0	0	0	0	0	0	1	2	0	0	1	1	2	0	1	2	1	0	0	0	0	0	0	0	0	1	0	2	0	0	0	0	0	0	0	0	0	0	0	0	10	4	3	1
ISR_5572	0	1	0	0	0	1	0	0	0	0	1	0	1	2	0	0	1	1	1	1	0	0	0	0	0	0	0	0	0	0	0	0	1	0	0	0	0	0	0	1	0	0	0	0	0	8	3	1	0
ISR_5594	0	0	0	0	0	1	1	0	0	1	0	0	1	1	0	0	0	1	1	1	1	0	1	0	1	0	0	0	0	0	1	0	1	0	0	0	0	1	1	1	0	0	0	0	0	1	1	0	0
ISR_5597	0	0	0	0	1	1	1	0	0	1	0	0	1	1	1	0	0	1	1	1	1	1	1	0	0	0	1	0	0	0	1	0	2	0	1	0	0	1	1	0	0	0	0	1	0	1	1	1	0
ISR_5599	0	0	0	0	0	1	1	0	0	1	0	1	1	1	1	0	0	1	1	1	1	1	1	0	0	0	1	0	0	0	0	0	2	0	0	0	0	1	1	1	0	0	0	0	0	1	1	1	0
ISR_5618	0	0	0	0	0	0	1	0	0	1	0	1	1	1	0	0	0	1	1	1	1	1	1	0	0	0	1	0	0	0	1	0	1	0	1	0	0	0	1	0	0	0	0	0	0	1	0	0	0
ISR_5616	0	1	0	0	0	0	0	0	0	0	0	0	1	0	0	0	0	0	0	0	0	0	0	0	0	0	0	0	0	0	0	0	0	0	0	0	0	0	1	1	0	0	0	0	0	7	1	0	0
ISR_5617	0	1	0	0	0	1	1	0	0	1	0	1	1	1	0	0	1	1	1	1	1	0	1	0	1	0	1	0	0	0	1	0	1	0	0	0	0	0	1	1	0	1	0	0	0	12	1	1	0
ISR_5620	0	0	0	0	0	0	0	0	0	0	0	0	0	0	0	0	0	0	0	0	0	0	0	0	0	0	0	0	0	0	0	0	0	0	0	0	0	0	0	0	0	0	0	0	0	0	0	0	0
ISR_5624	0	0	0	0	0	1	1	0	0	0	0	2	1	1	1	0	0	1	1	1	1	0	1	1	1	0	1	0	0	0	1	0	1	0	0	0	0	0	1	0	0	0	0	1	0	1	1	1	1
ISR_5623	0	1	0	0	1	2	0	1	0	1	0	1	2	3	1	2	4	1	1	1	2	1	1	1	1	0	1	0	0	0	1	1	3	0	0	0	0	0	1	0	0	2	0	1	0	12	7	3	1
ISR_5651	0	1	0	0	0	1	1	0	0	1	0	0	1	1	1	1	0	1	1	1	1	1	1	0	0	0	1	0	0	0	1	0	1	0	0	0	0	0	1	1	0	0	0	0	0	1	1	1	0
ISR_5669	1	0	0	0	1	1	0	0	0	1	0	0	1	1	0	0	0	1	1	1	1	1	1	1	1	0	1	0	0	0	1	0	1	0	0	0	0	1	1	2	0	2	0	0	0	1	1	1	0
ISR_5674	0	0	0	0	0	1	1	0	0	1	0	1	1	1	0	0	1	1	1	1	1	1	0	0	0	0	1	0	1	0	0	0	1	0	0	0	0	0	1	1	0	0	0	3	0	3	1	1	0
ISR_5677	0	0	0	0	0	1	1	0	0	1	0	1	1	1	0	0	1	1	1	1	1	1	0	0	0	0	1	0	0	0	0	0	1	0	0	0	0	0	1	1	0	1	1	1	0	4	1	1	0
ISR_5693	0	0	0	0	0	2	1	0	1	2	0	1	1	1	0	2	1	1	2	1	1	1	1	1	1	0	1	0	0	1	1	0	1	0	0	0	0	0	2	1	0	0	0	0	0	5	1	2	2
ISR_5691	0	0	0	0	1	1	1	0	0	1	0	0	1	1	0	1	1	1	1	1	1	1	0	0	0	0	1	0	0	0	1	0	1	0	0	0	0	0	1	0	0	0	0	0	0	1	1	1	0
ISR_5729	0	0	0	0	0	0	0	0	0	0	0	0	0	1	0	0	0	0	0	0	0	0	0	0	0	0	0	0	0	0	0	0	0	0	0	0	0	0	0	0	0	0	0	0	0	0	0	0	0
ISR_5690	0	0	0	0	1	1	1	0	0	3	1	0	1	1	1	2	2	1	1	1	1	0	1	0	2	0	1	0	1	0	2	0	3	0	0	1	0	1	3	1	1	2	1	0	0	17	4	1	1
ISR_5731	0	0	0	0	0	0	0	0	0	0	0	0	0	0	0	0	0	1	0	0	0	0	0	0	0	0	0	0	0	0	0	0	0	0	0	0	0	0	0	0	0	1	0	0	0	0	0	0	0
ISR_5752	0	1	0	0	0	0	0	0	0	0	0	0	0	1	0	1	0	0	2	1	0	0	0	0	0	0	0	0	0	0	0	0	0	0	0	0	0	0	1	0	0	0	0	0	0	1	1	0	0
ISR_5751	0	0	0	0	0	1	1	0	0	1	1	1	1	1	0	1	0	1	1	1	1	0	1	0	1	0	1	0	0	0	1	0	1	0	0	0	0	1	1	1	0	0	0	0	0	1	1	1	1
ISR_5776	0	0	0	0	1	1	1	0	0	1	0	0	1	1	0	1	1	1	1	1	1	1	1	0	1	0	1	0	0	0	1	0	1	0	0	0	0	1	1	1	0	1	0	0	0	1	1	1	0
ISR_5571	0	0	0	0	0	0	0	0	0	0	0	0	0	0	0	0	0	0	0	0	0	0	0	1	0	0	0	0	0	0	0	0	0	0	0	0	0	0	0	0	0	0	0	0	0	0	0	0	0
ISR_5802	0	0	0	0	0	1	0	0	0	1	0	1	1	1	1	0	1	1	1	1	1	1	1	0	1	0	1	0	1	0	0	0	1	0	0	0	0	0	1	1	0	1	1	0	0	1	1	1	0
ISR_5778	0	0	0	0	0	0	0	0	0	0	0	0	0	0	0	0	0	0	0	0	0	0	0	0	0	0	0	0	0	0	0	0	0	0	0	0	0	0	0	0	0	0	0	0	0	0	0	0	0
ISR_5804	1	1	0	0	0	1	1	0	0	1	1	1	1	1	1	1	0	1	1	1	1	1	1	1	1	0	1	0	0	0	1	0	1	0	0	0	0	1	1	1	0	1	0	1	1	1	1	1	2
ISR_5809	0	0	0	0	1	1	1	0	0	1	0	1	1	1	0	1	1	1	1	1	1	1	1	0	0	0	1	0	0	0	1	1	1	0	1	0	0	0	1	1	0	0	0	0	0	1	1	1	0
ISR_5807	1	0	0	0	1	2	0	0	0	1	0	1	1	1	0	2	1	1	1	1	2	1	1	1	1	0	1	0	0	0	2	0	1	0	0	1	0	0	1	1	0	0	0	1	0	1	1	1	1
ISR_5803	0	0	0	0	0	1	0	0	0	1	0	0	1	1	1	1	1	1	1	1	1	0	0	0	0	0	1	0	0	0	0	0	1	0	0	0	0	1	1	0	0	1	0	0	0	1	1	0	0
ISR_5808	0	0	0	0	0	1	1	0	0	1	0	1	1	1	2	0	0	1	1	1	1	1	1	0	0	0	2	0	0	0	0	0	1	0	0	0	0	0	1	1	0	0	0	0	0	1	1	3	0
ISR_5805	0	0	0	0	0	0	0	0	0	0	0	0	0	0	0	0	0	0	0	0	0	0	0	0	0	0	0	0	0	0	0	0	0	0	0	0	0	0	0	0	0	0	0	0	0	0	0	0	0
ISR_5856	0	1	0	0	1	1	1	0	0	3	0	0	1	1	0	1	0	1	1	1	1	1	1	0	0	0	1	0	0	0	2	0	1	0	0	1	0	1	1	0	0	0	0	0	0	1	3	1	0
ISR_5852	0	0	0	0	0	1	1	0	0	0	1	1	1	1	1	0	0	1	1	1	1	1	0	1	1	0	1	0	0	0	1	0	1	0	0	0	0	0	1	1	0	1	0	1	0	1	1	1	0
ISR_5850	0	0	0	0	0	1	1	0	0	1	0	0	1	1	0	0	1	1	1	2	1	1	0	1	1	0	1	0	0	0	1	0	3	0	0	0	0	0	1	1	0	0	1	1	0	9	3	1	1
ISR_5858	0	0	0	0	0	1	1	0	0	1	0	0	1	1	1	0	1	1	1	1	1	0	0	0	0	0	1	0	0	0	0	0	0	0	0	0	0	1	1	1	0	0	0	0	0	1	1	1	0
ISR_5851	0	1	0	0	1	1	1	0	0	1	1	0	1	1	0	1	1	1	1	1	1	1	0	0	0	0	1	0	0	0	1	0	1	0	0	0	0	0	1	1	0	0	0	1	0	1	1	1	1
ISR_5870	0	0	0	0	0	0	0	0	0	0	0	0	0	0	0	0	0	1	0	0	0	0	0	0	0	0	0	0	1	0	0	0	0	0	0	0	0	0	0	0	0	0	0	0	0	2	1	0	0
ISR_5450	0	0	0	0	1	1	1	0	0	1	0	0	1	0	1	1	1	1	1	1	1	1	1	1	1	0	1	0	0	0	1	0	1	0	0	0	0	1	1	1	0	1	0	1	0	1	1	1	0
ISR_5459	0	0	0	0	0	0	0	0	0	0	0	0	0	0	0	0	0	0	0	0	0	0	0	0	0	0	0	0	0	0	0	0	0	0	0	0	0	0	0	0	0	0	0	0	0	1	0	1	0
ISR_5455	0	0	0	0	0	1	1	0	0	1	0	0	1	1	0	0	1	1	1	2	1	0	1	0	0	0	1	0	1	0	1	0	1	0	0	0	0	0	1	1	0	1	0	0	1	5	2	1	2
ISR_5460	0	0	0	0	0	0	0	0	0	0	0	0	0	0	0	0	0	0	0	0	0	0	0	0	0	0	0	0	0	0	0	0	0	0	0	0	0	0	0	0	0	0	0	0	0	1	0	0	0
ISR_5465	0	0	0	0	0	1	0	0	0	0	0	0	0	0	0	0	0	0	0	0	0	0	0	0	0	0	0	0	0	0	0	0	0	0	0	0	0	0	0	0	0	0	0	0	0	3	1	0	0
ISR_5464	0	0	0	0	1	1	1	0	0	1	0	0	1	1	0	1	1	1	1	1	1	1	1	0	0	0	1	0	0	0	1	0	1	0	0	0	0	1	1	0	0	0	1	1	0	1	1	1	0
ISR_5472	0	1	0	0	0	1	1	0	0	0	0	1	1	1	1	1	0	1	1	1	1	0	1	1	1	0	1	0	0	0	1	0	1	0	0	0	0	0	1	1	0	1	0	0	0	1	1	1	0
ISR_5497	0	0	0	0	0	1	1	0	0	1	0	0	1	1	0	1	1	1	1	1	1	1	1	1	1	0	3	1	0	0	1	0	1	0	0	0	0	1	1	0	0	1	0	1	0	1	2	1	0
ISR_5532	1	0	0	0	0	1	1	1	0	1	1	1	1	1	0	1	1	1	1	1	1	0	1	1	1	0	1	0	0	0	1	0	1	0	0	0	0	1	1	1	0	1	0	0	0	1	1	1	0
ISR_5536	0	0	0	0	0	1	1	0	0	1	1	1	1	1	1	0	0	1	1	1	1	0	1	0	0	0	1	0	0	0	1	0	1	0	0	0	0	1	1	1	0	1	0	1	0	1	1	1	0
ISR_5540	0	0	0	0	1	0	1	0	0	1	0	0	1	1	0	1	1	1	0	1	1	1	1	0	1	0	1	0	0	0	1	0	1	0	0	0	0	1	1	1	0	1	0	0	0	1	1	1	0
ISR_5593	1	1	0	0	0	1	0	0	0	0	0	0	1	0	0	3	3	2	2	2	2	0	1	0	1	0	0	0	0	0	1	0	2	0	0	0	0	0	1	1	0	0	0	0	0	6	3	3	1
ISR_5557	0	0	0	0	1	1	1	0	0	1	0	0	1	1	1	0	1	1	1	1	1	1	1	0	0	0	1	0	0	0	1	0	1	0	0	0	0	0	1	1	0	1	0	1	0	1	1	1	0
ISR_5549	0	0	0	0	1	0	0	0	0	0	0	1	1	1	0	0	0	1	1	1	1	1	1	0	1	0	1	0	0	0	0	0	1	0	0	0	0	0	1	1	0	0	0	0	0	1	0	0	0
ISR_5591	0	0	0	0	0	1	1	0	0	1	0	1	1	1	1	0	0	1	1	1	1	1	1	0	1	0	1	0	0	0	1	0	1	0	0	0	0	1	1	1	0	0	0	1	0	1	1	1	1
ISR_5600	0	0	0	0	1	1	1	0	0	1	0	1	1	1	0	1	0	1	1	1	1	1	1	0	0	1	1	0	0	0	1	0	1	0	0	0	0	0	1	1	0	1	1	1	0	6	4	5	0
ISR_5581	1	0	0	0	0	1	0	0	0	1	1	1	1	1	1	1	0	1	1	1	1	1	1	0	1	0	1	0	0	0	1	0	1	0	0	0	0	0	1	0	0	0	0	1	0	1	1	1	0
ISR_5610	0	1	0	0	0	1	1	0	0	1	1	1	1	1	0	1	0	1	1	1	1	1	1	1	1	0	1	0	0	0	1	0	1	0	0	0	0	0	1	1	0	1	0	0	0	1	1	1	0
ISR_5606	0	0	0	0	0	1	1	0	0	1	0	1	1	1	1	0	0	1	1	1	1	0	1	1	1	0	1	0	0	0	1	0	1	0	0	0	0	0	1	1	0	1	0	1	0	1	1	1	0
ISR_5628	0	0	0	0	1	1	0	0	0	1	0	1	1	1	0	1	1	1	0	1	1	1	1	1	1	0	1	0	0	0	1	0	1	0	0	0	0	1	1	1	0	0	0	0	0	1	1	1	1
ISR_5629	0	1	0	0	0	1	0	0	0	1	1	0	1	1	0	1	0	1	1	1	1	1	1	1	1	0	1	0	0	0	1	0	1	0	0	0	0	0	1	1	0	1	0	0	1	1	1	1	1
ISR_5645	0	0	0	0	0	1	0	0	0	1	1	1	1	1	0	1	0	1	1	1	1	1	0	0	0	0	1	0	0	0	1	0	1	0	0	0	0	0	1	1	0	0	0	1	0	1	1	1	0
ISR_5647	0	0	0	0	1	1	1	0	0	1	0	0	1	1	0	0	0	1	1	1	1	1	1	1	1	0	1	0	0	0	1	0	1	0	0	0	0	0	1	0	0	1	0	0	0	1	2	1	1
ISR_5644	0	1	0	0	0	0	0	0	0	0	0	0	1	1	0	0	0	0	1	1	0	0	0	0	0	1	0	0	0	0	0	0	2	0	0	0	0	0	0	0	0	0	0	0	0	11	6	2	0
ISR_5638	0	0	0	0	0	0	0	0	0	0	0	0	0	0	0	0	0	0	0	0	1	0	0	0	0	0	0	0	0	0	0	0	1	0	0	0	0	0	0	0	0	0	0	0	0	3	1	0	0
ISR_5656	0	2	0	0	1	2	1	0	0	1	1	0	1	1	1	3	1	3	2	2	1	1	1	2	0	0	1	0	0	0	2	0	3	0	0	0	0	0	1	1	0	1	0	1	0	10	3	3	4
ISR_5725	0	0	0	0	1	1	1	0	0	1	1	0	1	1	1	1	2	2	2	1	2	0	1	0	1	0	1	0	1	0	1	0	2	0	0	0	0	0	1	1	0	1	0	0	0	4	2	1	2
ISR_5722	0	0	0	0	0	0	0	0	0	0	0	0	0	0	0	1	1	0	0	0	0	0	0	0	0	0	0	0	0	0	0	0	0	0	0	0	0	0	0	0	0	0	0	0	0	0	1	0	0
ISR_5727	0	0	0	0	1	1	1	0	0	1	0	0	1	1	0	1	0	1	1	1	1	0	1	0	1	0	1	0	1	0	1	0	1	0	0	0	0	1	1	1	0	1	0	1	0	1	2	1	1
ISR_5734	0	0	0	0	0	1	0	0	0	1	0	1	1	2	1	1	0	2	1	2	1	0	0	0	0	0	1	1	0	0	1	0	1	0	0	0	0	0	1	1	0	0	0	0	0	11	4	1	2
ISR_5757	0	0	0	0	1	0	0	0	0	0	1	0	1	0	0	0	0	0	0	0	1	0	0	0	0	0	0	0	0	0	0	0	1	0	1	0	0	0	1	1	0	0	0	0	0	3	0	1	0
ISR_5894	0	0	0	0	0	1	1	0	0	1	0	1	1	1	1	0	1	1	1	1	1	1	1	0	0	0	1	0	0	0	1	0	1	0	0	0	0	1	1	0	0	0	0	1	0	1	1	1	0
ISR_5933	0	0	0	0	1	1	0	0	0	1	0	0	1	1	1	0	0	1	1	1	1	1	1	0	0	0	1	0	0	0	1	0	1	0	0	0	0	0	1	1	0	0	0	0	0	1	1	1	0
ISR_6041	0	1	0	0	0	2	1	0	0	1	1	1	1	1	0	0	1	1	1	1	1	1	1	0	0	0	1	0	0	0	1	0	1	0	0	0	0	1	1	1	0	1	1	0	0	3	6	1	0
ISR_6045	0	0	0	0	1	1	0	0	0	1	1	1	1	2	0	1	1	1	1	1	1	0	1	0	0	0	1	0	0	0	1	0	0	0	0	0	0	0	1	0	0	0	0	1	0	1	1	1	1
ISR_6043	0	1	0	0	0	1	1	0	0	1	0	1	1	2	1	0	2	1	1	1	1	1	1	0	0	0	1	0	0	0	1	0	1	0	0	0	0	0	1	0	0	1	0	1	0	2	2	2	1
ISR_5988	0	0	0	0	0	1	0	0	0	1	1	1	1	1	1	0	0	1	1	1	1	1	1	0	1	0	1	0	0	0	1	0	1	0	0	0	0	0	1	1	0	0	0	1	0	1	1	0	0
ISR_6004	0	0	0	0	0	1	1	0	0	1	0	1	1	1	0	2	2	1	1	1	2	0	2	0	1	0	1	0	0	0	0	0	0	0	0	0	0	1	1	0	0	0	0	0	0	9	5	2	2
ISR_5989	0	0	0	0	0	1	1	0	0	2	0	0	2	1	0	2	1	1	2	1	1	0	1	0	1	0	1	1	0	0	1	0	1	0	0	0	0	0	2	1	1	0	0	0	0	16	4	2	1
ISR_6021	0	0	0	0	0	1	1	0	0	1	0	1	1	1	1	0	1	1	1	1	1	1	1	0	1	0	1	0	0	0	0	0	1	0	0	0	0	0	1	1	0	0	0	1	0	1	1	1	0
ISR_6061	0	0	0	0	0	0	0	0	0	0	0	1	1	1	0	1	0	1	1	1	0	0	0	0	0	0	1	0	1	0	1	0	0	0	0	0	0	0	0	1	0	1	0	0	0	3	2	2	0
ISR_6068	0	0	0	0	1	0	0	0	0	0	0	0	1	1	1	1	0	1	0	0	0	1	1	0	0	0	0	0	0	0	1	0	1	0	0	0	0	0	1	1	0	0	0	1	0	1	0	0	0
ISR_6062	0	0	0	0	1	1	1	0	0	1	0	1	1	1	1	0	2	1	1	1	1	1	1	0	1	0	1	0	0	0	1	0	1	0	1	0	0	0	1	1	0	0	0	1	0	1	0	0	1
ISR_6066	0	0	0	0	0	1	1	0	0	1	0	0	1	1	1	1	1	1	1	1	1	1	1	0	1	0	1	0	0	0	1	0	1	0	0	0	0	0	1	1	0	0	0	0	0	1	1	1	1
ISR_6060	0	0	0	0	0	1	1	0	0	1	1	1	1	1	1	1	1	1	1	1	1	0	1	0	1	0	1	0	0	0	1	0	1	0	0	0	0	0	1	1	0	0	0	0	0	1	1	1	0
ISR_6024	0	0	0	0	1	1	1	0	0	1	0	0	1	1	1	0	1	1	1	1	1	0	1	0	0	0	1	0	0	0	1	0	1	0	0	0	0	0	1	1	0	1	1	1	1	1	1	1	1
ISR_6030	0	0	0	0	0	1	1	0	0	1	1	1	1	1	0	1	0	1	1	1	1	0	1	1	1	0	1	0	0	0	1	0	1	0	0	0	0	0	1	1	0	1	0	0	0	1	1	1	0
ISR_6033	0	1	0	0	0	0	0	0	0	0	0	0	0	1	0	2	1	2	1	1	1	1	1	0	1	0	0	0	0	0	1	0	2	0	0	0	0	0	1	0	0	0	0	0	0	5	5	3	2
ISR_6049	0	1	0	0	0	1	0	0	0	0	0	1	1	2	0	1	2	3	2	0	0	0	0	0	0	0	0	0	0	0	0	0	2	0	0	0	0	0	0	0	0	2	0	0	1	9	3	1	1
ISR_6058	0	0	0	0	0	0	0	0	0	0	0	0	0	0	0	0	0	0	1	0	0	0	0	0	0	0	0	0	0	0	0	0	0	0	0	0	0	0	0	0	0	0	0	0	0	0	0	0	0
ISR_6051	0	0	0	0	0	1	0	1	0	1	0	0	1	1	0	1	0	1	1	0	1	1	0	0	0	1	1	0	0	0	1	0	0	0	0	0	0	0	0	0	0	0	0	0	0	4	2	1	2
ISR_6091	0	0	0	0	0	0	1	0	0	1	0	0	1	1	1	0	1	1	1	1	1	1	1	0	1	0	1	0	0	0	1	0	1	0	0	0	0	0	1	0	0	1	0	1	0	2	2	1	0
ISR_6078	0	1	0	0	1	0	0	0	0	0	0	0	0	0	0	1	0	1	0	0	0	0	0	0	0	0	0	0	0	0	0	0	0	0	0	0	0	0	0	0	0	0	0	0	0	2	0	1	0
ISR_6118	0	1	0	0	0	1	1	0	1	1	1	1	1	1	1	1	1	1	1	1	1	0	0	0	0	0	1	0	0	0	1	0	1	0	0	0	0	0	1	1	0	1	1	0	1	1	1	1	1
ISR_6119	0	0	0	0	0	1	0	0	0	1	0	0	1	1	0	2	1	2	1	1	1	1	1	0	0	1	1	0	0	0	1	0	2	0	0	0	0	0	2	0	0	1	0	0	1	6	2	1	0
ISR_6133	0	0	0	0	1	1	0	0	0	1	0	1	1	2	1	2	3	1	1	1	2	1	1	1	0	0	0	0	0	0	1	1	2	0	0	0	0	0	1	0	0	0	0	0	0	12	6	2	1
ISR_6147	0	0	0	0	0	0	0	0	0	0	0	0	0	0	0	0	0	0	0	0	0	0	0	0	0	0	0	0	0	0	0	0	0	0	0	0	0	0	0	0	0	0	0	0	0	0	0	1	0
ISR_6132	1	0	0	0	0	1	1	0	0	1	1	1	1	1	0	1	1	1	1	1	1	1	1	0	0	0	1	0	0	0	0	0	1	0	0	0	0	0	1	1	0	1	0	1	0	1	1	1	0
ISR_6148	0	0	0	0	1	1	1	0	0	1	0	1	1	1	0	0	1	1	1	1	1	1	1	0	1	0	1	0	0	0	1	0	1	0	0	0	0	0	1	1	0	1	0	1	1	1	1	1	1
ISR_6164	0	0	0	0	0	1	1	0	0	0	0	0	1	1	0	2	1	1	2	2	2	1	1	1	0	0	2	0	0	0	1	0	1	0	0	0	0	0	1	0	0	0	0	0	0	8	6	1	0
ISR_6175	0	0	0	0	0	1	1	0	1	1	0	0	1	1	0	0	1	1	1	1	1	1	1	0	1	0	1	0	0	0	1	0	1	0	0	0	0	0	1	1	0	0	1	0	1	1	6	2	2
ISR_6208	1	0	0	0	0	1	0	0	0	1	0	1	1	0	1	2	0	1	1	0	1	1	1	0	1	0	0	0	0	0	1	0	1	0	0	0	0	1	1	1	0	0	0	1	0	1	4	1	1
ISR_5739	0	0	0	0	0	0	0	0	0	1	0	0	1	3	0	1	0	1	0	0	2	0	0	0	0	0	0	0	0	0	0	0	2	1	1	0	0	0	2	1	0	0	0	0	0	13	3	0	0
ISR_5762	0	0	0	0	0	0	0	0	0	0	0	0	0	0	0	0	0	0	0	0	1	1	0	0	0	0	0	0	0	0	0	0	0	0	0	0	0	0	0	0	0	0	0	0	0	0	0	0	0
ISR_5765	0	0	0	0	0	1	1	0	0	1	1	1	1	1	0	1	1	1	1	1	1	1	1	0	0	0	1	0	0	0	1	0	3	0	0	0	0	0	1	1	0	1	0	0	0	15	8	5	2
ISR_5792	0	0	0	0	0	1	1	0	0	1	0	1	1	1	1	1	0	1	1	1	1	1	1	0	0	0	1	0	0	0	1	0	1	0	0	0	0	0	1	0	0	0	0	0	1	1	1	1	0
ISR_5789	0	0	0	0	1	2	0	0	0	1	0	0	1	1	0	1	1	2	1	1	1	1	1	0	1	0	1	0	0	0	0	0	1	0	0	0	0	0	0	1	0	0	0	0	0	6	1	1	0
ISR_5796	0	1	0	0	0	0	0	0	0	0	0	0	0	0	0	2	1	0	0	0	0	0	0	0	0	0	0	0	0	0	1	0	0	0	0	0	0	0	1	0	0	0	0	0	1	4	3	1	0
ISR_5794	0	0	0	0	1	1	1	0	0	1	0	0	1	1	0	1	1	1	3	1	1	1	1	0	1	0	1	0	0	0	1	0	1	0	0	0	0	1	1	0	0	0	0	0	0	7	2	2	1
ISR_5828	0	0	0	0	0	1	0	0	0	1	1	1	1	1	0	0	1	1	1	1	1	1	1	0	1	0	1	0	1	0	1	0	1	0	0	0	0	1	1	1	0	0	0	0	0	1	1	1	0
ISR_5826	0	1	0	0	1	1	1	0	0	2	0	1	1	1	1	0	0	1	1	1	1	1	1	0	1	0	1	0	0	0	1	0	1	0	0	0	0	0	1	1	0	1	0	0	0	1	1	1	0
ISR_5798	0	3	0	0	1	2	1	0	0	1	1	1	1	2	1	3	0	3	3	1	1	1	1	1	1	0	1	0	1	0	2	0	5	2	0	0	0	0	1	1	0	2	0	1	0	5	1	3	4
ISR_5818	0	0	0	0	0	1	0	0	0	1	0	1	1	1	0	1	1	1	1	1	1	1	1	1	1	0	1	0	0	0	1	0	1	0	0	0	0	0	1	1	0	1	0	1	0	1	1	1	0
ISR_5832	0	0	0	0	0	0	0	0	0	0	0	0	0	1	0	0	0	0	1	0	0	0	1	1	0	0	0	0	0	0	0	0	0	0	0	0	0	0	0	0	0	0	0	0	0	5	3	0	0
ISR_5879	0	0	1	0	0	1	1	0	0	1	0	1	1	1	1	1	2	1	1	1	1	1	1	0	0	0	1	0	0	0	0	0	4	0	0	0	0	0	1	0	0	0	0	0	0	3	2	0	1
ISR_5842	0	0	0	0	1	1	0	0	0	1	0	0	1	1	0	4	2	1	1	1	1	0	1	1	0	1	1	0	0	0	1	0	1	0	0	0	0	0	1	0	0	0	0	0	0	10	5	3	1
ISR_5866	0	1	0	0	0	1	1	0	0	1	0	1	1	1	0	0	1	1	1	1	1	1	1	0	1	0	1	0	0	0	1	0	1	0	0	0	0	1	1	1	0	1	0	0	0	1	1	1	1
ISR_5931	0	0	0	0	0	1	0	0	0	1	0	0	1	1	0	1	1	1	1	1	1	0	1	0	0	0	0	0	0	0	0	0	1	0	0	0	0	0	1	1	0	0	0	0	0	4	1	0	0
ISR_5961	0	0	0	0	1	1	1	0	0	1	0	0	1	1	0	0	0	1	1	1	1	1	1	0	0	0	1	0	0	0	1	0	1	0	0	0	0	1	1	0	0	1	0	0	0	1	1	1	0
ISR_5973	0	0	0	0	0	1	1	0	0	1	0	0	1	1	1	1	1	1	1	1	1	1	1	0	0	1	1	0	0	0	1	0	1	1	0	0	0	1	1	0	0	0	0	1	0	1	1	0	0
ISR_5658	0	0	0	0	0	1	1	1	0	1	0	0	1	1	1	0	1	1	1	1	1	1	1	1	1	0	1	0	0	0	1	0	1	0	0	0	0	0	1	1	0	0	0	1	0	1	1	1	0
ISR_5953	0	1	0	0	0	0	0	0	0	1	0	1	1	1	1	2	1	2	2	2	1	0	0	2	1	0	1	0	0	0	1	0	1	1	0	0	0	0	1	0	0	1	0	0	0	10	6	1	2
ISR_6361	0	0	0	0	0	1	1	0	0	1	1	0	1	1	0	0	0	1	1	1	1	1	1	0	0	0	1	0	0	0	0	0	1	0	0	0	0	0	1	1	0	0	0	0	0	1	1	0	0
ISR_6264	0	0	0	0	0	1	1	0	0	1	0	0	1	1	0	1	1	1	1	1	1	0	1	0	0	0	1	0	0	0	0	0	0	0	0	0	0	1	1	0	0	0	0	1	0	1	1	1	1
ISR_6256	0	0	0	0	1	1	1	1	0	1	0	0	1	1	1	1	1	1	1	1	1	1	1	1	1	0	1	0	0	0	1	1	1	0	0	0	0	0	1	0	0	0	0	1	0	2	1	1	1
ISR_6278	0	0	0	0	1	1	1	0	0	1	0	0	1	1	0	1	1	1	1	1	1	1	0	0	0	0	1	0	0	0	1	0	1	0	0	0	0	0	1	0	0	0	0	1	0	1	1	1	1
ISR_6368	0	0	0	0	0	1	1	0	0	1	0	0	1	1	0	1	1	1	1	1	1	0	0	0	1	0	1	0	0	0	1	0	1	0	1	0	0	0	1	1	0	1	0	1	0	1	1	1	1
ISR_6425	0	1	0	0	0	0	0	1	0	0	0	0	0	2	0	1	1	1	0	1	1	1	0	1	0	0	0	0	0	0	0	0	1	0	0	0	0	0	0	1	0	0	0	0	0	4	2	1	1
ISR_6411	1	0	0	0	0	1	0	0	0	1	1	1	1	1	0	1	0	1	1	1	1	1	1	1	1	0	1	0	0	0	1	0	1	0	0	0	0	0	1	1	0	1	0	0	0	1	1	1	0
ISR_6440	1	0	0	0	0	0	0	0	0	0	0	0	0	1	0	1	1	1	1	0	2	1	2	1	0	0	0	0	0	0	1	0	1	0	0	0	0	0	1	0	0	0	0	1	0	5	1	1	2
ISR_6274	0	1	0	0	0	1	1	0	0	1	0	0	1	1	1	0	1	2	1	1	1	2	1	1	1	0	1	0	0	0	1	1	1	0	0	0	0	0	2	1	0	1	0	0	0	4	4	2	2
ISR_6251	0	1	0	0	0	0	1	0	0	1	0	0	1	1	1	0	1	1	1	1	1	0	1	0	0	0	1	0	0	0	1	0	1	0	0	0	0	0	1	1	0	0	0	1	1	3	1	1	0
ISR_6369	0	1	0	0	0	0	0	0	0	0	0	1	1	2	0	2	0	1	0	0	0	1	1	0	0	0	1	0	0	0	1	0	0	0	0	0	0	0	1	1	0	0	0	0	0	7	1	2	0
ISR_6366	0	0	0	0	0	0	0	0	0	0	0	0	0	0	0	0	0	0	0	0	0	0	0	0	0	0	0	0	0	0	1	0	0	0	0	0	0	0	0	1	0	0	0	0	0	1	1	1	0
ISR_6282	1	0	0	0	1	1	1	0	1	1	0	1	1	1	0	0	1	1	1	1	1	0	1	0	0	0	1	0	0	0	1	0	1	0	0	0	0	0	1	1	0	0	0	1	0	1	1	1	1
ISR_6320	1	0	0	0	1	1	1	0	0	1	1	1	1	1	0	1	1	1	1	1	1	1	1	0	1	0	1	0	0	0	1	0	1	0	0	0	0	0	1	1	0	1	0	1	0	1	1	1	0
ISR_6348	1	0	0	0	1	1	1	0	0	1	0	0	1	0	0	1	1	1	1	1	1	1	1	0	0	0	0	0	0	0	1	0	1	0	0	0	0	0	1	0	0	0	1	1	0	1	1	1	0
ISR_6240	0	0	0	0	0	1	1	0	0	1	0	0	1	1	0	0	1	1	1	1	1	0	1	0	0	0	1	0	0	0	1	1	1	0	0	0	0	0	1	1	0	1	0	1	0	1	1	1	0
ISR_6241	0	0	0	0	0	1	0	0	0	1	0	0	1	1	0	0	1	1	1	1	1	1	1	0	1	0	1	0	0	0	1	0	1	0	0	0	0	0	1	1	0	1	0	1	0	1	1	1	0
ISR_6237	0	1	0	0	1	1	1	0	0	1	1	0	1	1	0	1	1	1	1	1	1	1	1	0	1	0	1	1	0	0	1	0	1	0	0	0	0	0	1	1	0	1	1	1	0	1	1	1	1
ISR_6261	0	0	0	0	0	0	0	0	0	1	0	0	1	1	0	0	1	1	1	1	1	1	0	1	1	0	1	0	0	0	1	0	1	0	0	0	0	0	1	1	0	1	0	0	0	1	1	1	0
ISR_6295	0	1	0	0	0	1	1	0	0	1	0	1	1	1	1	1	1	1	1	1	1	1	1	0	0	0	1	0	0	0	1	0	1	0	0	0	0	0	1	0	0	1	0	1	0	1	1	1	0
ISR_6328	0	1	0	0	1	0	0	0	0	2	0	0	1	0	0	0	0	1	0	0	1	0	1	0	1	0	0	0	0	0	0	0	1	0	0	0	0	1	2	0	0	0	0	0	0	5	3	0	1
ISR_6350	0	0	0	0	0	1	1	0	0	1	0	1	1	1	1	1	1	1	1	1	1	1	1	0	1	0	1	0	0	0	1	0	1	0	0	0	0	0	1	1	0	0	0	0	0	1	2	1	1
ISR_6341	0	0	0	0	0	1	0	0	0	1	0	0	1	1	0	0	1	1	1	1	1	1	1	1	1	0	1	0	0	0	0	0	1	0	0	0	0	0	1	0	0	0	0	0	0	1	1	1	0
ISR_6342	0	0	0	0	1	1	0	0	0	0	0	1	2	3	0	3	1	0	1	1	2	1	1	0	0	0	1	0	0	0	2	0	2	0	0	0	0	0	1	0	0	0	1	1	0	12	6	2	1
ISR_6265	0	0	0	0	1	1	1	0	0	1	0	0	1	1	0	0	1	1	1	1	1	0	1	0	1	0	1	0	0	0	1	0	1	0	0	0	0	0	1	1	0	0	0	1	0	1	1	1	1
ISR_6285	0	0	0	0	0	1	0	0	0	1	1	1	1	1	0	0	1	1	1	1	1	1	1	0	0	0	1	0	0	0	0	0	0	0	0	0	0	0	1	1	0	0	1	1	0	2	1	1	1
ISR_6396	0	1	0	1	0	1	1	0	1	1	0	1	1	1	0	0	1	1	1	1	1	0	0	1	0	0	1	0	1	0	1	0	1	0	0	0	0	0	1	1	0	1	0	1	0	1	1	1	0
ISR_6380	0	0	0	0	0	1	1	0	0	1	0	1	1	2	1	3	2	1	1	1	1	0	1	1	0	0	1	0	0	0	0	0	1	0	0	0	0	1	2	0	0	0	0	0	1	12	3	4	3
ISR_6382	0	1	0	0	1	1	1	0	0	1	0	1	1	1	0	0	1	1	1	1	1	1	1	0	1	0	1	0	0	0	1	0	1	0	0	0	0	0	1	1	0	1	0	0	0	1	1	1	1
ISR_6365	0	1	0	0	1	1	1	0	0	1	0	0	1	1	0	0	1	1	1	1	1	1	1	1	1	0	1	0	0	0	1	0	1	0	0	0	0	0	1	1	0	0	0	1	0	1	1	1	1
ISR_6400	0	0	0	0	1	1	1	0	0	1	0	0	1	3	1	0	1	1	1	1	1	1	1	2	1	1	2	0	0	0	1	0	3	0	0	0	0	1	1	1	0	0	0	0	0	9	2	1	1
ISR_6420	0	0	0	0	0	0	0	0	0	0	0	0	0	0	0	0	0	0	0	0	0	0	0	0	0	0	0	0	0	0	0	0	0	0	0	0	0	0	0	0	0	0	0	0	0	0	0	0	0
ISR_6445	0	0	0	0	0	1	1	0	0	1	0	0	1	1	1	1	1	1	1	1	1	0	1	0	0	0	1	0	0	0	1	0	1	0	0	0	0	0	1	1	0	1	0	0	0	1	1	2	2
ISR_6455	0	0	0	0	1	1	0	0	0	1	0	0	1	1	0	1	1	1	1	1	1	1	0	0	0	0	1	0	0	0	1	1	1	0	0	0	0	0	1	0	0	1	0	1	0	1	1	1	0
ISR_6471	0	0	0	0	0	1	1	0	0	1	0	0	1	1	0	1	1	1	1	1	1	0	1	0	0	0	1	0	0	0	0	0	1	0	0	0	0	0	1	0	0	0	0	1	0	1	1	1	0
ISR_6422	0	0	0	0	1	1	0	0	0	1	0	0	1	1	0	1	1	1	1	1	1	1	0	0	0	0	1	0	0	0	1	1	2	0	0	0	0	0	1	0	0	0	0	0	0	5	2	1	1
ISR_6474	1	0	0	0	0	1	1	0	0	1	1	0	1	1	1	4	1	1	1	1	1	1	1	0	0	0	1	0	0	0	1	0	1	0	0	0	0	1	1	1	0	1	0	1	1	1	0	0	0
ISR_6458	0	0	0	0	1	1	1	0	0	1	0	0	1	1	0	1	1	1	1	1	1	1	1	1	1	0	1	0	0	0	1	0	1	0	0	0	0	0	1	1	0	1	0	1	0	1	1	1	0
ISR_6459	0	0	0	0	0	1	3	0	1	3	1	0	1	1	0	2	3	1	1	1	1	1	1	1	0	0	3	0	0	0	1	0	3	0	0	0	0	1	1	1	0	0	0	1	0	9	8	4	3
ISR_6480	0	0	0	0	0	0	0	0	0	0	0	0	0	1	1	2	0	0	0	0	0	0	0	0	0	0	0	0	0	0	0	0	0	0	0	0	0	0	1	1	0	0	0	0	0	1	3	1	1
ISR_6489	0	0	0	0	0	1	1	0	0	1	1	1	1	1	1	0	0	2	1	1	1	1	1	0	0	0	1	0	0	0	1	0	1	0	0	0	0	0	1	1	0	0	1	0	0	7	5	1	1
ISR_6472	0	0	0	0	1	1	0	0	0	1	0	1	1	1	0	0	1	1	1	1	1	1	0	0	0	0	1	0	0	0	1	0	1	0	0	0	0	0	1	0	0	0	0	0	0	1	1	1	0
ISR_6511	0	0	0	0	0	1	0	0	0	1	1	1	1	1	0	1	0	1	1	1	1	0	1	1	1	0	1	0	0	0	1	1	1	0	0	0	0	0	1	1	0	1	0	0	0	1	1	1	0
ISR_6508	0	0	0	0	0	1	0	0	0	0	0	0	0	1	0	1	1	1	1	0	1	0	1	0	0	1	0	0	0	0	0	0	0	0	0	0	0	0	1	0	0	0	0	0	0	6	5	1	0
ISR_6524	0	0	0	0	1	1	0	0	0	0	0	0	0	1	0	2	1	1	1	0	0	0	0	0	0	0	0	0	0	0	0	0	0	0	1	0	0	0	2	1	0	0	0	0	0	4	4	0	0
ISR_6493	0	0	0	0	0	1	1	0	0	1	0	0	1	1	1	1	1	1	1	1	1	1	1	1	0	0	1	0	0	0	1	0	1	0	0	0	0	0	1	1	0	0	0	0	1	1	1	1	0
ISR_6547	1	1	0	0	0	1	0	0	0	1	0	1	1	2	0	1	1	3	2	2	1	1	1	1	1	0	2	0	0	0	2	0	3	0	0	0	0	0	1	1	0	0	0	1	0	10	7	2	1
ISR_6577	0	0	0	0	0	1	1	0	0	0	0	0	1	1	1	1	0	1	1	1	1	1	1	0	1	0	1	0	0	0	1	1	1	0	0	0	0	0	1	1	0	1	0	0	0	1	1	1	0
ISR_6578	0	0	0	0	0	1	1	0	0	1	1	0	1	1	1	0	1	1	1	1	1	1	1	0	0	0	1	0	0	0	1	0	1	0	0	0	0	0	1	1	0	0	0	1	0	1	1	1	0
ISR_6591	0	0	0	0	0	0	1	0	0	0	0	1	1	1	0	0	0	1	1	1	1	1	1	0	1	0	1	0	0	0	1	0	1	0	0	0	0	0	1	1	0	0	0	0	0	1	1	1	1
ISR_6624	0	0	0	0	1	1	1	0	0	1	0	1	1	1	0	1	1	1	1	1	1	1	1	1	1	0	1	0	0	0	1	0	1	0	0	0	0	0	1	1	0	1	1	1	0	1	1	1	1
ISR_6588	0	1	0	0	0	1	1	0	1	1	0	0	1	1	1	1	1	1	1	1	1	1	1	0	0	0	1	0	0	0	0	0	1	0	1	1	0	0	1	1	0	0	0	1	0	1	1	1	1
ISR_6568	0	0	0	0	0	2	0	0	0	1	0	1	1	2	1	3	2	2	2	3	1	1	2	0	1	0	1	0	0	0	0	0	1	0	0	0	0	0	1	0	0	0	0	0	0	9	2	2	3
ISR_6633	0	0	0	0	0	0	0	0	0	1	0	0	2	2	1	0	1	1	0	1	0	0	0	0	0	0	0	0	0	0	1	0	0	0	0	0	0	0	0	0	0	0	0	0	0	7	2	0	1
ISR_6647	0	0	0	0	1	1	1	0	1	1	0	0	1	1	0	1	0	1	1	1	1	1	1	1	1	0	1	0	0	0	1	0	1	0	0	0	0	0	1	1	0	1	0	1	0	1	1	1	1
ISR_6546	0	0	0	0	1	1	1	0	0	1	0	1	1	1	1	0	1	1	1	1	1	1	1	0	0	0	1	0	0	0	1	0	1	0	1	0	0	0	1	1	0	0	0	1	0	1	1	1	0
ISR_6533	0	0	0	0	0	1	1	0	0	1	0	1	1	1	1	0	0	1	1	1	1	1	1	0	1	0	1	0	0	0	1	0	1	0	0	0	0	1	1	1	0	1	0	1	0	1	1	1	1
ISR_6602	0	0	0	0	1	0	0	0	0	0	0	0	1	0	0	2	0	0	0	0	1	0	0	0	0	0	0	0	0	0	0	0	1	0	2	0	0	0	3	1	0	0	0	0	0	12	2	2	0
ISR_6171_ERR1137768	0	0	0	0	0	0	0	0	0	0	0	0	1	0	0	1	0	0	0	0	0	0	0	0	0	0	0	0	0	0	0	0	0	0	0	0	0	0	0	0	0	0	0	0	0	0	0	0	0
ISR_6171_ERR1137769	0	0	0	0	0	0	1	0	0	0	0	0	0	1	0	0	0	0	0	0	0	0	0	0	1	1	1	0	0	0	0	0	0	0	1	0	0	0	0	1	0	0	0	0	0	3	2	0	0
ISR_6171_ERR1137770	0	0	0	0	1	2	1	0	0	1	1	1	1	2	1	1	2	2	1	1	3	1	1	1	1	0	2	0	0	0	1	1	2	0	0	0	0	0	1	1	0	0	0	0	1	12	5	1	2
ISR_6183_ERR1137771	0	0	0	0	1	0	1	0	0	1	0	1	2	2	0	2	2	2	2	1	3	1	1	1	1	0	1	0	0	0	1	0	2	0	0	1	0	0	1	0	0	1	0	0	0	11	7	3	2
ISR_6183_ERR1137772	1	0	0	0	0	1	1	0	0	1	1	1	1	2	1	0	2	1	2	0	1	1	1	0	0	0	0	0	0	0	0	0	2	0	0	0	0	1	1	1	0	1	0	0	1	8	5	1	1
ISR_6183_ERR1137773	0	0	0	0	1	0	0	0	0	1	0	1	1	2	0	2	3	3	1	0	0	0	1	0	1	1	1	0	0	0	1	0	2	0	0	0	0	1	1	1	0	0	0	0	1	7	6	2	2
ISR_6183_ERR1137774	0	0	0	0	0	1	1	0	0	2	1	1	2	2	0	1	2	1	1	1	2	2	1	1	0	0	1	0	0	0	1	0	1	0	0	0	0	1	1	1	0	0	0	1	2	8	5	2	1
ISR_6183_ERR1137775	0	0	0	0	1	1	1	0	0	1	1	1	1	1	0	0	2	1	1	1	1	1	1	1	1	0	1	0	0	0	1	0	1	0	0	0	0	1	1	1	0	1	0	1	2	5	1	1	2
ISR_6183_ERR1137776	0	0	0	0	1	1	1	0	0	1	1	1	1	1	0	0	1	1	1	1	1	1	1	0	1	0	1	0	0	0	1	0	1	0	0	0	0	1	1	1	0	1	0	1	1	1	1	1	1
ISR_6182_ERR1137777	0	0	0	0	1	1	1	0	0	1	1	1	1	1	0	0	1	1	1	1	1	1	1	0	1	0	1	0	0	0	1	0	1	0	0	0	0	1	1	1	0	1	0	1	1	1	1	1	1
ISR_6182_ERR1137778	0	0	0	0	1	1	1	0	0	1	0	1	1	1	0	0	1	1	1	1	1	1	1	0	1	0	1	0	0	0	1	1	1	0	0	0	0	1	1	1	0	1	0	1	1	1	1	1	1
BCK_FAM12_M	0	0	0	0	1	1	1	0	0	1	0	1	1	1	0	1	1	1	1	1	1	1	1	0	0	0	1	0	0	0	1	0	1	0	0	0	0	0	1	0	0	1	0	1	1	1	1	1	1
BCK_FAM137_M	0	0	0	0	1	1	0	0	0	0	1	0	1	1	1	1	1	1	1	1	1	1	1	0	0	0	1	0	0	0	1	1	1	0	0	0	0	0	1	1	0	1	0	1	1	1	1	1	0
BCK_FAM184_12M	0	0	0	0	0	1	1	0	0	1	1	0	1	1	0	1	1	1	1	1	1	1	1	0	0	0	1	0	0	0	1	0	1	0	0	0	0	1	1	1	0	0	0	1	1	1	1	1	0
BCK_FAM184_M	1	0	0	0	0	1	0	0	0	1	0	1	1	1	0	1	0	1	0	1	1	0	1	0	0	0	1	0	0	0	1	0	1	0	0	0	0	1	1	1	0	1	0	0	0	1	1	1	0
BCK_FAM203_12M	0	0	0	0	1	1	1	0	0	1	0	0	1	1	0	1	1	1	1	1	1	1	1	0	1	0	1	0	1	0	1	0	1	0	0	0	0	0	1	1	0	0	0	1	0	1	1	1	0
BCK_FAM224_M	0	0	0	0	0	0	0	0	0	0	0	0	0	0	0	0	0	0	0	0	1	1	1	0	0	0	0	0	0	0	0	0	0	0	0	0	0	0	0	0	0	0	0	0	0	0	0	0	0
BCK_FAM229_12M	0	0	0	0	0	1	1	0	0	0	0	0	1	1	1	1	0	1	1	0	1	1	1	0	1	0	1	0	0	0	1	0	1	0	0	0	0	1	1	1	0	0	0	0	0	1	1	1	1
BCK_FAM241_12M	0	0	0	0	1	1	1	0	0	1	0	1	1	1	0	1	1	1	1	1	1	1	1	0	0	0	1	0	0	0	1	0	1	0	0	0	0	1	1	1	0	0	0	0	1	1	1	1	0
BCK_FAM256_M	0	1	0	0	1	0	1	0	0	1	1	1	1	1	0	1	1	1	1	1	1	1	1	1	0	0	1	0	0	0	1	0	1	0	0	0	0	1	1	1	0	0	0	1	0	1	2	1	1
BCK_FAM263_12M	0	0	0	0	0	1	1	0	0	1	0	1	1	1	1	1	1	1	1	1	1	0	1	0	0	0	1	0	0	0	1	0	1	0	0	0	0	1	1	2	0	1	0	0	1	5	1	0	1
BCK_FAM263_4M	0	0	0	0	0	1	1	0	0	1	0	1	1	1	1	1	1	1	1	1	1	0	1	0	0	0	1	0	0	0	1	0	1	0	0	0	0	1	1	1	0	0	0	0	1	1	1	0	1
BCK_FAM263_B	0	0	0	0	0	0	0	0	0	0	0	0	0	0	0	1	0	0	0	0	0	0	0	0	0	0	0	0	0	0	0	0	0	0	0	0	0	0	0	0	0	0	0	0	0	0	1	0	0
BCK_FAM263_M	0	0	0	0	1	1	1	0	0	2	0	1	1	1	1	1	1	1	1	1	2	1	1	0	0	0	1	0	0	0	1	0	1	0	0	0	0	1	1	1	0	1	0	0	1	3	4	1	1
BCK_FAM265_4M	0	0	0	0	0	0	0	0	0	1	0	1	1	0	0	1	1	1	0	1	1	0	0	1	0	1	1	0	0	0	0	0	0	0	0	0	0	0	0	0	0	0	0	0	0	3	1	0	3
BCK_FAM268_12M	0	0	0	0	0	1	0	0	0	1	0	1	1	1	0	0	0	1	1	1	1	0	1	0	0	0	1	0	0	0	0	0	1	0	0	0	0	1	1	1	0	0	0	1	0	1	0	1	0
BCK_FAM268_M	0	0	0	0	0	1	1	0	0	2	1	1	1	1	0	1	0	1	1	1	1	0	1	0	0	0	1	0	0	0	0	0	1	0	0	0	0	1	1	3	0	2	0	1	0	2	5	1	0
BCK_FAM272_12M	0	0	0	0	0	1	0	0	1	1	1	0	1	1	1	1	0	1	1	1	1	1	1	0	0	0	1	0	0	0	1	0	1	0	0	0	0	0	1	1	0	0	0	0	0	2	2	1	1
BCK_FAM272_M	0	0	0	0	1	1	0	0	1	1	0	1	1	2	1	1	1	1	1	2	3	0	0	0	0	1	1	0	0	0	1	0	2	0	0	0	0	0	1	1	0	1	0	1	0	7	4	2	1
BCK_FAM274_M	0	0	0	0	0	1	1	0	0	1	1	0	1	1	1	1	1	1	1	1	1	1	1	0	1	0	1	0	0	1	1	0	1	0	0	0	0	1	1	1	0	1	0	1	0	1	1	1	0
BCK_FAM275_M	0	0	0	0	1	1	1	0	0	1	1	0	1	1	0	0	1	1	1	1	1	0	1	0	0	0	1	0	0	0	1	0	1	0	0	0	0	0	1	1	0	1	0	1	0	1	1	1	0
BCK_FAM326_M	0	0	0	0	0	1	1	0	0	4	0	1	1	1	0	3	3	1	1	1	1	1	1	0	1	0	1	0	0	0	1	0	1	0	0	0	0	0	1	1	0	0	0	0	0	7	4	2	1
BCK_FAM332_12M	0	0	0	0	0	1	1	0	0	1	1	1	1	2	1	0	1	1	1	1	1	0	1	0	0	0	1	0	0	0	1	0	1	0	0	0	0	1	1	0	0	0	0	1	0	2	2	1	0
BCK_FAM335_12M	0	0	0	0	1	1	1	0	1	1	0	0	1	1	1	1	1	1	1	1	2	0	1	0	0	0	1	0	1	0	1	0	1	0	0	0	0	1	1	1	0	0	0	0	0	4	3	2	0
BCK_FAM335_M	0	0	0	0	1	1	1	0	0	1	0	0	1	1	1	1	1	1	1	1	1	0	1	0	0	0	1	0	1	0	1	0	1	0	0	0	0	0	1	1	0	1	0	1	0	1	1	1	0
BCK_FAM343_12M	0	0	0	0	1	1	1	0	0	1	1	1	1	1	0	0	1	1	1	1	1	0	1	0	0	0	1	0	0	0	1	0	1	0	0	0	0	0	1	1	0	1	0	0	0	1	1	1	0
BCK_FAM343_M	0	0	0	0	1	1	1	0	0	1	1	1	1	1	0	0	1	1	1	1	1	0	1	0	0	0	1	0	0	0	1	0	1	0	0	0	0	0	1	1	0	1	0	0	0	1	1	1	0
BCK_FAM345_12M	0	0	0	0	0	1	0	0	0	0	0	0	2	2	1	1	0	1	1	1	0	0	1	1	0	0	0	0	0	0	1	0	2	0	0	0	0	0	1	0	0	1	0	0	0	9	2	0	1
BCK_FAM345_M	0	0	0	0	1	1	1	0	0	0	0	1	1	1	0	0	1	1	1	1	1	1	1	1	1	0	1	0	0	0	1	0	1	0	0	0	0	1	1	1	0	0	0	1	0	1	0	0	0
BCK_FAM383_12M	0	0	0	0	0	1	0	0	0	1	0	1	1	1	1	1	0	1	0	1	1	0	1	0	0	0	1	0	0	0	0	0	1	0	0	0	0	1	1	0	0	0	0	1	0	1	1	1	0
BCK_FAM387_12M	0	0	0	0	1	1	1	0	0	1	1	1	1	1	0	0	1	1	1	1	1	1	1	0	0	0	1	0	0	0	1	0	1	0	0	0	0	0	1	1	0	0	0	0	0	1	1	1	1
BCK_FAM387_4M	0	0	0	0	1	1	0	0	0	1	0	1	1	2	0	1	1	1	1	1	0	0	0	0	0	0	0	0	0	0	0	0	1	0	0	0	0	0	1	1	0	0	0	0	0	9	1	3	0
BCK_FAM511_M	1	0	0	0	1	1	1	0	0	1	0	0	1	1	1	1	1	1	1	1	1	1	1	0	0	0	1	0	0	0	1	0	1	0	0	0	0	1	1	1	0	1	0	1	0	1	1	1	1
BCK_FAM526_M	0	0	0	0	1	1	1	0	0	1	1	1	1	1	0	1	1	1	1	1	1	1	1	2	0	0	2	0	0	0	1	1	1	0	0	0	0	0	1	1	0	1	0	0	0	2	2	1	1
BCK_FAM53_12M	0	0	0	0	1	1	0	0	0	1	1	0	1	1	1	0	1	1	1	1	1	1	1	0	1	0	1	0	0	0	1	0	1	0	0	0	0	0	1	1	0	1	0	1	0	1	1	1	1
BCK_FAM53_4M	0	0	0	0	1	1	0	0	0	1	1	0	1	1	1	0	1	1	1	1	1	1	1	0	1	0	1	0	0	0	1	0	1	0	0	0	0	0	1	1	0	1	0	1	0	1	1	1	1
BCK_FAM549_12M	0	0	0	0	0	0	0	0	0	0	0	0	0	1	0	0	0	0	0	0	0	0	0	1	0	0	0	0	0	0	0	1	0	0	0	0	0	0	0	0	0	0	0	0	0	2	0	0	0
BCK_FAM549_4M	0	0	0	0	0	0	0	0	0	0	0	0	0	0	0	0	0	0	0	0	0	0	0	1	0	0	0	0	0	0	0	0	0	0	0	0	0	0	0	0	0	0	0	0	0	0	1	1	1
BCK_FAM549_B	0	0	1	0	0	0	0	0	0	1	0	0	0	0	0	0	0	0	0	0	0	0	0	0	0	0	0	0	0	0	0	0	0	0	0	0	0	0	0	0	0	0	0	0	0	0	0	0	0
BCK_FAM549_M	0	0	0	0	1	1	1	0	0	1	0	1	1	1	1	0	1	1	1	1	1	1	1	0	0	0	1	0	1	0	1	0	1	0	0	0	0	0	1	1	0	1	0	1	0	12	1	1	1
BCK_FAM566_M	0	0	0	0	0	1	1	0	0	2	1	1	1	1	1	1	0	1	1	1	1	1	1	1	0	0	1	0	0	0	1	0	1	0	0	0	0	1	1	1	0	1	0	0	1	1	1	1	1
BCK_FAM577_M	0	0	0	0	0	0	0	0	0	1	0	0	1	1	1	0	1	0	0	0	0	0	0	0	0	0	0	0	0	0	0	0	0	0	0	0	0	0	1	1	0	0	0	0	0	2	2	1	0
BCK_FAM585_M	1	0	0	0	1	1	1	0	0	1	1	1	1	1	0	1	1	1	1	1	1	0	1	0	0	0	1	0	0	0	1	0	1	0	0	0	0	0	1	1	0	1	0	1	0	1	1	1	0
BCK_FAM589_M	0	0	0	0	1	1	1	0	0	2	0	0	1	2	0	0	2	1	1	3	2	1	1	0	0	0	0	0	0	0	0	0	1	0	0	0	0	0	1	1	0	1	0	1	0	1	4	0	1
BCK_FAM615_M	0	0	0	0	0	1	0	0	0	1	0	1	1	2	0	0	0	1	1	0	1	0	0	0	1	0	0	0	0	0	0	0	0	0	0	0	0	0	0	0	0	0	0	0	0	6	4	2	2
BCK_FAM624_M	0	0	0	0	1	1	0	0	0	0	0	1	1	1	1	2	2	1	1	1	1	1	1	1	0	0	0	0	0	0	1	0	1	0	0	0	0	0	1	1	0	1	0	1	0	8	6	1	1
BCK_FAM626_M	0	1	0	0	1	1	1	0	0	1	1	0	1	1	0	0	1	1	1	1	1	1	1	1	0	0	1	0	0	0	1	0	1	0	0	0	0	0	1	1	0	1	0	0	0	1	1	1	0
BCK_FAM635_12M	1	0	0	0	1	1	1	0	0	1	0	0	1	1	0	0	0	1	1	1	1	1	0	0	0	0	1	0	1	0	1	0	1	0	0	0	0	1	1	1	0	0	0	1	0	1	1	1	1
BCK_FAM635_4M	0	0	0	0	0	0	0	0	0	0	0	0	1	0	0	0	0	0	0	0	0	0	0	0	0	0	0	0	0	0	0	0	0	0	0	0	0	0	0	0	0	0	0	0	0	0	0	0	0
BCK_FAM70_12M	0	0	0	0	0	1	1	1	0	1	0	1	1	1	1	1	1	2	2	2	1	1	1	1	0	0	0	0	0	1	1	0	1	0	0	0	0	1	1	1	0	0	0	0	0	7	2	1	2
BCK_FAM78_M	1	0	0	0	1	1	1	0	0	1	1	1	1	1	1	1	1	1	1	1	1	1	1	0	0	0	1	0	0	0	1	1	1	0	0	0	0	0	1	1	0	1	0	1	0	1	1	1	1
XIE_ERR911953	0	1	0	0	1	1	1	1	0	1	1	1	1	1	2	0	1	1	1	1	1	1	1	0	0	0	1	0	0	0	1	0	1	0	0	0	0	1	1	1	2	1	1	1	0	2	1	1	1
XIE_ERR911958	0	0	0	0	0	1	1	0	0	1	1	0	1	1	0	0	1	1	1	1	1	1	0	0	0	0	1	0	0	0	1	0	1	0	1	0	0	0	1	1	0	0	0	1	0	1	1	1	1
XIE_ERR911959	0	0	0	0	0	1	1	0	0	1	1	0	1	1	0	0	1	1	1	1	1	1	0	0	0	0	1	0	0	0	1	0	1	0	0	0	0	0	1	1	0	0	0	0	1	3	2	1	1
XIE_ERR911967	0	0	0	0	1	2	1	0	0	0	0	1	1	1	1	0	1	1	1	1	1	1	1	0	0	0	1	0	0	0	1	0	1	0	0	0	0	0	1	0	0	0	0	0	0	1	1	1	1
XIE_ERR911976	0	0	0	0	1	1	1	0	0	1	0	0	1	1	0	0	1	1	1	1	1	1	1	0	0	0	1	0	1	0	1	0	1	0	0	0	0	0	1	1	0	0	0	0	0	1	1	1	1
XIE_ERR911977	0	0	1	0	1	2	1	0	0	1	1	0	1	3	1	1	1	1	1	0	1	0	0	0	0	0	1	0	0	0	1	0	1	0	0	0	0	0	1	1	0	0	0	1	0	6	6	4	3
XIE_ERR911978	0	1	0	0	1	1	1	0	0	1	1	1	1	1	0	1	1	1	3	1	1	1	1	1	0	0	1	0	0	0	1	0	1	0	1	0	0	0	1	1	0	1	0	1	0	4	2	2	0
XIE_ERR911980	0	0	0	0	0	0	0	0	0	0	0	0	0	0	0	0	0	0	0	0	0	0	0	0	0	0	0	0	0	0	0	0	0	0	0	0	0	0	0	0	0	0	0	0	0	0	0	0	0
XIE_ERR911981	0	0	0	0	1	1	1	0	0	1	1	1	1	1	0	0	0	1	1	1	1	0	0	0	1	0	1	0	0	0	1	0	1	0	0	0	0	0	1	1	0	1	0	1	0	1	1	1	1
XIE_ERR911983	0	1	0	0	1	1	1	0	0	1	1	1	1	2	1	0	0	1	1	1	1	0	1	0	1	0	1	0	0	0	1	0	1	0	0	0	0	0	1	1	0	1	0	1	0	2	1	1	1
XIE_ERR911984	0	1	1	0	0	1	0	0	1	1	1	1	1	2	0	2	0	1	1	1	2	0	1	0	0	1	1	0	0	0	1	0	1	0	0	0	0	0	1	0	0	0	0	0	0	8	5	3	0
XIE_ERR911986	0	0	0	0	0	0	0	0	0	0	0	0	1	0	0	0	0	0	0	0	0	0	0	0	0	0	0	0	0	0	0	0	0	0	0	0	0	0	0	1	0	1	0	0	0	0	0	0	0
XIE_ERR911987	0	0	0	0	0	1	0	0	0	1	0	0	1	1	1	1	1	1	1	1	1	1	1	0	1	0	1	0	0	0	1	0	1	0	0	0	0	0	1	1	0	0	0	1	1	1	1	1	1
XIE_ERR911991	1	0	0	0	0	2	1	0	0	1	0	0	1	1	0	2	1	1	1	1	1	1	1	1	0	0	0	0	0	0	1	1	1	0	0	0	0	0	1	1	0	0	0	1	0	7	5	3	2
XIE_ERR911992	0	0	0	0	0	0	0	0	0	0	0	0	0	0	0	0	0	0	0	0	0	0	0	0	0	0	0	0	0	0	0	0	0	0	0	0	0	0	0	0	0	0	0	0	0	0	0	0	0
XIE_ERR911993	0	0	0	0	0	0	0	0	0	0	0	0	0	0	0	0	0	0	0	0	0	0	0	0	0	0	0	0	0	0	0	0	0	0	0	0	0	0	0	0	0	0	0	0	0	1	0	0	1
XIE_ERR911995	0	0	0	0	0	1	1	0	0	1	0	1	1	1	0	1	2	1	1	1	1	1	1	0	1	0	1	0	0	0	1	0	2	0	0	0	0	0	1	0	0	0	0	1	0	10	4	2	1
XIE_ERR911998	0	0	0	0	1	1	1	0	0	1	0	0	1	1	0	1	1	1	1	1	1	1	1	0	1	1	1	0	0	0	1	0	1	2	1	0	0	0	1	1	0	1	0	1	0	5	4	3	2
XIE_ERR911999	0	1	0	0	0	1	1	1	2	1	0	1	1	1	0	4	2	1	1	1	1	1	1	0	1	0	1	0	0	0	1	1	1	0	0	0	1	0	4	1	0	0	0	0	0	6	8	7	0
XIE_ERR912002	1	1	0	0	1	1	1	1	0	1	0	1	1	1	1	1	1	1	1	1	1	1	1	1	0	0	1	0	0	0	1	0	1	0	0	0	0	0	1	1	0	1	0	1	0	1	1	1	1
XIE_ERR912005	0	1	0	0	0	0	0	0	0	0	0	0	0	0	0	1	0	0	0	0	0	0	0	0	0	0	0	0	0	0	0	0	1	0	0	0	0	0	1	0	0	0	0	0	0	0	1	0	0
XIE_ERR912007	0	0	0	0	0	1	1	1	0	1	0	0	1	1	0	0	1	1	1	1	1	1	0	1	0	0	1	0	0	0	1	0	1	0	0	0	0	0	1	1	0	1	0	0	1	1	1	1	1
XIE_ERR912009	0	0	0	0	1	1	1	0	0	1	1	0	1	1	1	1	1	1	1	1	1	0	1	0	1	0	1	0	0	0	1	0	1	0	0	0	0	0	1	1	0	0	0	0	0	1	1	1	0
XIE_ERR912010	0	0	0	0	0	1	1	0	0	1	0	1	1	1	0	1	1	1	1	1	1	1	0	0	0	0	1	0	0	0	1	0	1	0	0	0	0	0	1	1	0	1	0	1	1	1	1	1	1
XIE_ERR912012	0	0	0	0	1	1	1	0	0	1	0	0	1	1	1	0	0	1	1	1	1	1	1	0	0	0	1	0	1	0	1	0	1	0	0	0	0	0	1	1	0	0	0	1	0	1	1	1	0
XIE_ERR912013	0	0	0	0	0	1	1	0	0	1	0	1	1	1	1	1	0	1	1	2	1	1	1	0	0	0	1	0	0	0	1	0	1	0	0	0	0	0	1	1	0	0	0	1	0	1	1	0	0
XIE_ERR912015	0	0	0	0	0	1	1	0	0	1	0	1	1	1	0	1	1	1	1	1	1	0	1	0	1	0	1	0	0	0	1	0	1	0	0	0	0	0	1	1	0	1	0	1	0	1	1	1	1
XIE_ERR912017	0	1	0	0	0	1	1	1	0	1	0	0	1	1	1	1	1	1	1	1	1	1	1	1	0	0	1	0	0	0	1	0	1	0	0	0	0	0	1	1	0	1	1	1	0	1	1	1	1
XIE_ERR912018	0	0	0	0	0	0	0	0	0	0	0	0	0	1	0	0	0	0	0	0	0	0	0	0	0	0	0	0	0	0	0	0	0	0	0	0	0	0	0	0	0	0	0	0	0	1	0	2	0
XIE_ERR912021	0	0	0	0	0	0	0	0	0	0	0	0	0	0	0	0	0	0	0	0	0	0	0	0	0	0	0	0	0	0	0	0	0	0	0	0	0	0	0	0	0	0	0	0	0	0	0	0	0
XIE_ERR912025	0	1	0	0	1	1	1	0	0	1	0	1	1	1	0	1	1	1	1	1	1	1	1	0	0	0	0	0	0	0	1	0	1	0	0	0	0	0	1	1	0	0	0	1	0	1	1	1	0
XIE_ERR912026	0	0	0	0	0	0	0	0	0	0	0	0	0	0	0	0	0	0	0	0	0	0	0	0	0	0	0	0	0	0	0	0	0	0	0	0	0	0	0	0	0	0	0	0	0	1	0	0	0
XIE_ERR912028	0	0	0	0	0	1	1	0	0	1	0	1	1	1	1	1	1	1	1	1	1	0	1	0	1	0	1	0	0	0	1	0	1	0	0	0	0	0	1	1	1	1	0	1	1	1	1	1	0
XIE_ERR912033	0	0	0	0	0	1	1	0	0	1	0	0	1	1	0	0	1	1	1	1	1	0	1	0	0	0	1	0	0	0	1	0	1	0	0	0	0	0	1	1	0	1	0	1	0	1	1	1	1
XIE_ERR912035	0	1	0	0	0	1	1	0	0	1	1	1	1	0	0	1	0	1	1	1	1	1	1	1	0	1	1	0	0	0	2	0	1	0	0	0	0	0	0	0	0	0	0	0	0	9	2	2	2
XIE_ERR912037	0	0	0	0	0	0	0	0	0	1	0	0	0	0	0	0	0	0	0	0	0	0	0	0	0	0	0	0	0	0	0	0	0	0	0	0	0	0	0	0	0	0	0	0	0	0	0	0	0
XIE_ERR912039	0	0	0	0	1	1	1	0	0	2	0	0	1	1	0	1	2	1	1	1	1	1	1	0	0	0	1	0	0	0	1	0	1	0	0	0	0	0	1	1	0	2	0	0	0	6	9	5	2
XIE_ERR912040	0	0	0	0	0	1	1	0	0	1	1	1	1	2	0	1	1	1	1	1	1	1	1	0	1	0	1	0	0	0	1	1	1	0	0	0	0	0	1	0	0	1	0	1	0	2	1	1	0
XIE_ERR912043	0	0	0	0	0	0	0	0	0	0	0	0	0	0	0	0	0	0	0	0	0	0	0	0	0	0	0	0	0	0	0	0	0	0	0	0	0	0	0	0	0	0	0	0	0	0	0	0	0
XIE_ERR912044	0	0	0	0	1	1	1	1	0	1	0	1	1	1	0	1	1	1	1	1	1	0	1	0	0	0	1	0	0	0	1	0	1	0	0	0	0	0	1	1	0	1	0	0	0	1	1	1	0
XIE_ERR912045	0	1	0	0	1	1	1	0	0	1	1	0	1	1	0	1	1	1	1	1	1	0	1	0	0	0	1	0	0	0	1	0	1	0	0	0	0	0	1	1	0	1	0	1	0	1	1	1	0
XIE_ERR912046	0	0	0	0	0	0	0	0	0	0	0	0	0	0	0	0	0	0	0	0	0	0	0	0	0	0	0	0	0	0	0	0	0	1	0	0	0	0	0	0	0	0	0	0	0	0	0	0	0
XIE_ERR912049	0	0	0	0	1	1	1	0	0	1	0	0	1	1	0	1	1	1	1	1	1	1	1	0	0	0	1	0	0	0	1	0	1	0	0	0	0	0	2	1	0	0	0	0	0	5	1	1	2
XIE_ERR912052	0	0	0	0	0	1	0	0	0	1	0	0	0	2	1	2	1	2	1	0	1	1	1	0	0	0	1	0	0	0	1	0	1	0	0	0	0	0	1	0	0	0	0	0	0	12	4	5	2
XIE_ERR912053	0	1	0	0	1	0	1	0	0	1	0	0	1	0	0	2	1	2	1	1	1	1	0	1	0	0	0	0	0	0	1	0	1	0	0	0	0	0	1	0	0	0	0	0	0	10	2	2	2
XIE_ERR912054	0	0	0	0	1	1	1	0	0	1	1	1	1	1	1	1	1	1	1	1	1	1	0	0	0	0	1	0	0	0	1	0	1	0	0	0	0	0	1	0	0	0	0	1	0	1	1	1	0
XIE_ERR912055	0	0	0	0	1	1	1	0	0	1	0	1	1	2	0	1	2	1	1	1	1	1	1	0	0	0	1	0	0	0	1	0	1	0	0	0	0	0	1	1	0	0	0	0	0	1	1	1	0
XIE_ERR912056	0	1	0	0	1	1	1	0	0	1	1	1	1	1	1	1	0	1	1	1	1	1	1	0	0	0	1	0	0	0	1	0	1	0	0	0	0	0	1	1	0	0	0	1	0	1	1	1	1
XIE_ERR912057	0	1	0	0	1	0	1	0	1	5	0	1	1	1	1	0	1	1	1	1	1	1	1	0	1	0	1	0	0	0	3	0	3	0	0	0	0	0	1	1	0	0	0	0	0	1	3	6	2
XIE_ERR912058	0	0	0	0	0	1	0	0	0	2	0	0	1	2	0	2	1	1	2	1	0	0	1	0	0	0	0	0	0	0	1	0	1	0	0	0	0	0	1	0	0	0	0	0	0	11	3	3	2
XIE_ERR912062	0	0	0	0	0	0	0	0	0	0	0	0	2	0	0	0	0	0	0	0	0	0	0	0	0	0	0	0	0	0	0	0	0	0	0	0	0	0	0	0	0	0	0	0	0	2	0	0	0
XIE_ERR912065	0	0	0	0	0	0	0	0	0	0	0	0	0	0	0	0	0	0	0	0	0	0	0	0	0	0	0	0	0	0	0	0	0	0	0	0	0	0	0	0	0	0	0	0	0	0	0	0	0
XIE_ERR912066	0	0	0	0	0	1	1	0	0	0	0	1	1	1	1	3	2	1	1	1	1	1	0	0	1	0	1	0	0	0	2	0	1	0	0	0	0	0	1	1	0	1	0	1	0	10	11	4	0
XIE_ERR912067	0	0	0	0	1	1	1	0	0	1	1	0	1	1	0	1	1	1	1	1	1	1	1	0	0	0	1	0	0	0	1	1	1	0	0	0	0	0	1	1	0	0	0	0	0	1	1	1	0
XIE_ERR912069	0	1	0	0	1	0	1	0	0	1	0	1	1	1	0	0	1	1	1	1	1	1	1	1	0	0	0	0	0	0	0	0	1	0	0	0	0	0	1	1	0	0	0	1	0	1	1	1	0
XIE_ERR912071	0	1	0	0	0	1	1	0	0	1	0	1	1	1	1	0	1	1	1	1	1	1	0	0	0	0	1	0	0	0	0	0	1	0	0	0	0	0	1	1	0	1	0	1	0	1	2	1	0
XIE_ERR912072	0	0	0	0	0	0	0	0	0	0	0	0	0	0	0	0	1	1	0	1	0	0	0	0	1	0	0	0	0	0	0	0	1	0	1	0	0	0	1	1	0	1	0	0	0	2	0	0	0
XIE_ERR912073	0	0	0	0	0	0	0	0	0	0	0	0	0	0	0	0	0	0	1	0	0	0	0	0	0	0	0	0	0	0	0	0	0	0	0	0	0	0	0	0	0	0	0	0	0	0	2	1	1
XIE_ERR912083	0	0	0	0	0	1	1	0	0	1	0	1	1	1	0	1	1	1	1	1	1	1	1	0	1	0	1	0	0	0	1	0	1	0	0	0	0	0	1	1	0	1	0	1	0	1	1	1	1
XIE_ERR912084	0	0	0	0	0	1	1	0	0	1	0	1	1	1	0	0	1	1	1	1	1	0	1	0	1	0	1	0	0	0	1	0	1	0	0	0	0	0	1	0	0	1	0	1	1	1	1	1	0
XIE_ERR912086	0	0	0	0	0	1	1	1	0	1	0	0	1	1	0	1	1	1	1	1	1	1	1	0	0	0	1	0	1	0	1	0	1	0	0	0	0	0	1	1	0	1	1	0	0	1	1	1	0
XIE_ERR912089	0	0	0	0	0	0	0	0	0	0	0	0	1	0	0	0	0	0	0	0	0	0	0	0	0	0	0	0	0	0	0	0	0	0	0	0	0	0	1	1	0	0	0	0	0	0	0	0	0
XIE_ERR912093	0	0	0	0	0	0	0	0	0	0	0	0	0	0	0	0	0	0	0	0	0	0	0	0	0	0	0	0	0	0	0	0	0	0	0	0	0	0	0	0	0	0	0	0	0	0	0	0	0
XIE_ERR912095	0	1	0	0	0	1	0	1	0	0	0	0	1	1	0	0	0	0	0	0	0	0	0	1	0	0	0	0	0	0	1	0	0	0	0	0	0	0	0	1	0	0	0	0	0	5	3	2	0
XIE_ERR912102	0	0	0	0	0	1	1	0	0	1	1	0	1	1	0	0	1	1	1	1	1	1	1	0	0	0	1	0	0	0	1	0	1	0	0	0	0	0	1	1	0	0	0	0	1	1	1	1	0
XIE_ERR912107	0	0	0	0	0	1	1	0	0	1	1	1	1	1	0	1	1	1	1	1	1	0	1	0	1	0	1	0	0	0	1	0	1	0	0	0	0	0	1	1	0	1	0	1	0	3	1	4	1
XIE_ERR912109	0	0	0	0	1	1	1	0	0	1	1	0	1	1	0	0	1	1	1	1	1	1	1	0	0	0	1	0	0	0	1	0	1	0	0	0	0	0	1	1	0	1	0	1	0	1	1	0	0
XIE_ERR912111	0	0	0	0	1	1	1	0	0	1	0	1	1	1	1	0	1	1	1	1	1	1	1	0	1	0	1	0	0	0	0	0	1	0	0	0	0	0	1	1	0	1	0	1	0	1	1	1	1
XIE_ERR912116	0	1	0	0	0	3	1	1	0	1	0	2	1	1	0	3	3	1	1	2	1	1	1	1	0	0	1	0	1	0	1	0	1	0	0	0	0	0	1	1	0	0	0	1	0	23	20	7	8
XIE_ERR912117	0	1	0	0	1	1	1	0	0	1	1	0	1	1	0	1	1	1	1	1	1	0	1	0	1	0	1	0	0	0	1	0	1	0	0	0	0	0	1	1	0	0	0	1	0	1	1	1	0
XIE_ERR912124	0	0	0	0	1	1	1	0	0	0	0	1	1	1	1	1	0	1	1	1	1	1	1	0	1	0	1	0	0	0	1	0	1	0	0	0	0	0	1	1	0	1	0	1	0	1	1	1	0
XIE_ERR912125	0	1	1	0	1	2	1	0	0	3	0	3	3	1	1	7	1	1	1	1	1	1	1	0	1	1	2	0	0	0	4	0	1	0	0	1	0	0	1	3	0	1	0	1	1	6	11	8	1
XIE_ERR912127	0	1	0	0	1	1	1	0	0	1	0	1	1	1	1	1	1	1	1	1	1	1	1	1	0	0	1	0	1	0	1	1	1	0	0	0	0	0	1	0	0	0	0	0	0	1	1	1	1
XIE_ERR912128	0	0	0	0	1	1	1	1	0	1	0	1	1	1	1	1	1	1	1	1	1	1	1	0	0	0	1	0	0	0	1	0	1	0	0	0	0	0	1	1	0	0	0	0	0	1	2	1	0
XIE_ERR912129	0	0	0	0	0	0	0	0	0	0	0	0	0	0	0	0	0	0	0	0	0	0	0	0	0	0	0	0	0	0	0	0	0	0	0	0	0	0	0	0	0	0	0	0	0	0	0	0	0
XIE_ERR912131	0	1	0	0	0	0	0	0	0	0	0	0	0	0	0	0	0	0	0	0	0	0	0	0	0	0	0	0	0	0	0	0	0	0	0	0	0	0	0	0	0	0	0	0	0	0	0	0	0
XIE_ERR912133	0	0	0	0	0	0	0	0	0	0	0	0	0	0	0	0	1	0	0	0	0	0	0	0	0	0	0	0	0	0	0	0	0	0	0	0	0	0	0	0	0	0	0	0	0	0	0	0	0
XIE_ERR912134	0	0	0	0	1	0	1	0	0	1	1	0	1	1	1	1	1	1	1	1	1	1	0	0	1	0	1	0	1	0	1	0	1	0	1	0	0	0	1	1	0	0	0	1	1	1	1	0	0
XIE_ERR912135	0	1	0	0	0	1	0	0	0	0	0	0	1	2	0	1	0	0	1	1	1	0	0	0	0	0	0	0	0	0	0	0	0	0	0	0	0	0	0	0	0	0	0	0	0	6	1	0	0
XIE_ERR912136	0	0	0	0	1	1	1	0	0	1	0	0	1	1	0	0	1	1	1	1	1	1	0	0	0	0	1	0	0	0	1	0	1	1	1	0	0	0	1	1	0	0	0	0	1	1	1	1	0
XIE_ERR912137	0	0	0	0	0	0	0	0	0	0	0	0	0	0	0	1	0	0	0	0	0	0	0	0	0	0	0	0	0	0	0	0	0	0	0	0	0	0	0	0	0	0	0	0	0	0	0	0	0
XIE_ERR912138	0	0	0	0	0	0	0	0	0	0	0	0	0	0	1	0	0	0	0	0	0	0	0	0	0	0	0	0	0	0	0	0	0	0	0	0	0	0	0	0	0	0	0	0	0	1	0	2	0
XIE_ERR912140	0	0	0	0	0	0	0	1	0	0	0	1	1	2	0	0	2	1	0	0	0	0	0	0	0	0	0	0	0	0	0	0	0	0	0	0	0	0	0	0	0	0	0	0	0	1	1	1	2
XIE_ERR912141	0	0	0	0	1	0	1	0	0	1	0	1	1	1	0	2	1	1	1	1	1	1	1	0	1	0	1	0	0	0	1	0	1	0	1	0	0	0	1	1	0	1	0	1	1	5	2	1	1
XIE_ERR912144	0	0	0	0	0	1	1	0	0	1	0	1	1	1	0	2	1	1	1	2	1	1	1	1	1	0	1	0	0	0	1	0	1	0	0	0	0	0	1	1	0	1	0	0	0	1	1	1	1
XIE_ERR912145	0	0	0	0	0	0	0	0	0	0	0	0	0	0	0	0	0	0	0	0	0	0	0	0	0	0	0	0	0	0	0	0	0	0	0	0	0	0	0	0	0	0	0	0	0	2	0	0	0
XIE_ERR912147	0	1	0	0	0	1	1	1	0	0	0	0	1	1	0	1	1	1	1	1	1	1	1	1	0	0	1	0	1	0	1	0	1	0	0	0	0	0	1	1	0	0	1	1	0	1	1	1	1
XIE_ERR912148	0	1	0	0	1	1	1	0	0	1	0	0	1	2	1	1	1	1	1	1	1	1	1	1	0	0	1	0	0	0	1	0	1	0	0	0	0	0	1	1	0	0	0	0	0	1	3	1	0
XIE_ERR912151	0	0	0	0	1	1	1	0	0	1	0	0	1	0	0	3	2	2	2	1	2	1	1	2	0	0	1	0	0	0	1	0	1	0	0	0	0	0	1	1	0	0	0	0	0	10	4	3	2
XIE_ERR912152	0	0	0	0	0	0	0	0	0	0	0	0	0	0	0	0	0	1	0	0	0	0	0	0	0	0	0	0	0	0	0	0	0	0	0	0	0	0	0	0	0	0	0	0	0	2	1	0	1
XIE_ERR912153	1	0	0	0	0	0	0	0	0	0	0	0	0	0	0	1	0	0	0	0	1	0	0	0	0	0	0	0	0	0	0	0	0	0	0	0	0	0	0	0	0	0	0	0	0	3	1	1	0
XIE_ERR912154	1	0	1	0	0	1	0	1	0	0	0	0	0	0	0	0	0	0	0	0	0	0	0	0	0	0	0	0	0	0	1	0	0	0	0	0	0	0	1	1	0	0	0	0	0	3	1	1	1
XIE_ERR912155	0	0	0	0	0	1	0	0	0	0	0	1	1	1	0	1	0	1	0	1	1	0	0	0	1	0	1	0	0	0	0	0	1	0	0	0	0	0	1	1	0	0	0	0	0	1	0	1	0
XIE_ERR912157	0	0	0	0	0	0	0	0	0	0	0	0	0	0	0	0	0	0	0	0	0	0	0	0	0	0	0	0	0	0	0	0	0	0	0	0	0	0	0	0	0	0	0	0	0	0	0	0	0
XIE_ERR912159	1	0	0	0	1	1	1	0	0	1	0	0	1	1	1	0	1	1	1	1	1	1	1	0	0	0	1	0	0	0	0	0	4	0	0	0	0	0	1	1	0	1	0	0	0	1	2	1	0
XIE_ERR912160	0	0	0	0	0	0	0	0	0	0	0	0	0	0	0	0	0	0	0	0	0	0	0	0	0	0	0	0	0	0	0	0	0	0	0	0	0	0	0	0	0	0	0	0	0	0	0	0	0
XIE_ERR912163	0	0	0	0	0	0	0	0	0	0	0	0	0	0	0	0	1	0	0	0	0	0	0	0	0	0	0	0	0	0	0	0	0	0	0	0	0	0	0	0	0	0	0	0	0	0	0	0	0
XIE_ERR912165	0	0	0	0	0	0	0	0	0	0	0	0	1	1	1	0	0	0	0	0	1	0	0	0	0	0	1	0	0	1	1	0	0	0	0	0	0	0	0	0	0	0	0	0	0	3	4	2	2
XIE_ERR912167	0	1	0	0	1	1	1	0	0	1	1	1	1	1	1	1	0	1	1	1	1	1	1	0	0	0	1	0	0	0	1	0	1	0	0	0	0	0	1	1	1	1	0	1	0	1	1	1	0
XIE_ERR912168	0	1	0	0	0	0	0	0	0	0	0	0	0	0	0	0	0	0	0	0	0	0	0	0	0	0	0	0	0	0	0	0	0	0	0	0	0	0	0	0	0	0	0	0	0	1	0	0	0
XIE_ERR912169	0	0	0	0	0	0	1	0	0	1	0	0	1	1	0	0	1	1	1	1	1	1	1	1	0	0	1	1	0	0	1	0	1	0	0	0	0	0	2	2	0	1	0	0	0	1	4	1	1
XIE_ERR912170	0	2	0	0	0	0	1	0	0	2	1	0	1	1	0	2	1	1	0	1	1	1	1	0	0	0	0	0	0	0	1	0	1	0	0	0	0	0	1	1	0	0	0	0	0	8	4	2	0
XIE_ERR912174	0	0	0	0	0	1	1	0	0	1	1	0	1	1	0	1	0	1	1	1	1	1	1	0	0	0	1	0	0	0	1	0	1	0	0	0	0	0	1	1	0	0	0	1	0	1	1	1	1
XIE_ERR912175	0	0	0	0	0	1	1	0	0	1	0	0	1	1	1	1	0	1	1	1	1	1	1	0	0	0	1	0	0	0	1	0	1	0	0	0	0	0	1	1	0	0	1	0	0	2	1	0	0
XIE_ERR912176	0	0	0	0	0	1	1	0	0	1	0	0	1	1	0	1	1	1	1	1	1	1	1	0	0	0	1	0	0	0	1	0	1	0	0	0	0	0	1	1	0	1	0	1	0	1	1	1	0
XIE_ERR912177	0	1	0	0	1	1	1	0	1	0	0	1	2	1	0	3	2	1	1	1	1	1	0	1	1	1	1	0	1	0	2	0	1	0	0	0	0	0	1	1	0	0	0	1	0	11	10	1	1
XIE_ERR912178	0	0	0	0	0	0	0	0	0	0	0	0	0	0	0	0	0	0	0	0	0	0	0	0	0	0	0	0	0	0	0	0	0	0	0	0	0	0	0	0	0	0	0	0	0	0	0	0	0
XIE_ERR912179	0	0	0	0	1	1	1	0	0	1	0	1	1	1	0	0	1	1	1	1	1	1	1	0	0	0	1	0	0	0	1	0	1	0	0	0	0	0	1	1	0	1	0	1	0	1	1	1	0
XIE_ERR912181	0	0	0	0	0	1	1	0	0	1	1	0	1	1	1	0	1	1	1	1	1	0	0	0	0	0	1	0	0	0	0	0	1	0	0	0	0	0	1	1	0	0	0	0	0	2	1	0	0
XIE_ERR912182	0	0	0	0	0	0	0	0	0	0	0	0	0	0	0	0	0	0	0	0	0	0	0	0	0	0	0	0	0	0	0	0	0	0	0	0	0	0	0	0	0	0	0	0	0	1	1	0	0
XIE_ERR912183	0	0	0	0	1	1	1	0	0	1	1	0	1	1	0	0	1	1	1	1	1	0	0	0	1	0	1	0	0	0	1	0	1	0	0	0	0	0	1	1	0	0	1	0	0	1	1	1	1
XIE_ERR912184	0	0	0	0	1	1	0	0	0	0	0	0	0	0	0	0	0	1	0	0	0	0	0	0	0	0	0	0	0	0	0	0	0	0	0	0	0	0	0	0	0	0	0	0	0	0	0	0	0
XIE_ERR912186	0	0	0	0	0	1	1	0	0	0	0	1	1	1	1	0	1	1	1	1	1	1	1	1	1	0	0	0	0	0	0	0	1	1	1	0	0	0	1	1	0	1	0	1	0	1	0	1	0
XIE_ERR912188	0	0	0	0	0	1	0	0	0	0	0	0	0	0	0	0	0	1	1	0	0	0	0	0	0	0	0	0	0	0	0	0	2	0	0	0	0	0	1	1	0	0	0	0	1	4	0	0	2
XIE_ERR912191	0	0	0	0	0	0	1	0	0	1	1	0	1	1	1	1	1	1	1	1	1	1	1	0	1	0	1	0	0	0	1	0	1	0	0	0	0	0	1	1	0	1	0	1	1	1	1	1	0
XIE_ERR912192	0	0	0	0	1	0	1	0	0	2	0	0	1	1	1	1	1	1	1	1	1	0	0	0	1	0	1	0	0	0	1	0	1	0	0	0	0	0	1	1	0	0	0	0	0	1	1	0	0
XIE_ERR912194	0	0	0	0	0	1	1	0	0	1	0	1	1	1	0	0	1	1	1	1	1	0	0	0	0	0	1	0	0	0	0	0	1	0	0	0	0	0	1	1	0	1	0	0	0	1	1	1	1
XIE_ERR912195	0	1	0	0	0	0	0	0	0	1	0	0	1	1	0	1	1	1	1	1	1	1	1	0	0	0	0	0	0	0	1	0	1	0	0	0	0	0	1	1	0	0	0	1	0	1	1	1	0
XIE_ERR912196	0	0	0	0	0	1	1	0	0	1	0	1	1	1	0	1	0	2	1	1	1	1	1	0	1	2	1	0	0	0	1	0	1	0	0	0	0	0	1	1	0	0	0	0	1	2	5	1	3
XIE_ERR912200	0	0	0	0	0	0	0	0	0	1	0	0	1	2	0	0	0	0	1	0	1	0	0	1	0	0	0	0	0	0	2	0	1	0	0	0	0	0	0	1	0	0	0	0	0	11	2	1	1
XIE_ERR912201	0	1	0	0	0	0	0	0	0	0	0	0	0	0	0	0	0	0	0	0	0	0	0	1	0	0	0	0	0	0	0	0	0	0	0	0	0	0	0	0	0	0	0	0	0	1	2	0	0
XIE_ERR912202	0	0	0	0	1	1	0	0	0	1	1	1	1	1	1	1	1	1	1	1	1	0	1	0	0	0	1	0	0	0	0	0	1	0	0	0	0	0	1	1	0	0	0	1	0	1	1	1	0
HMP_700014562	0	0	0	0	0	1	1	0	0	1	1	0	1	1	0	0	1	1	1	1	1	1	1	1	1	0	1	0	0	0	0	0	1	0	0	0	0	0	1	1	1	1	1	1	0	1	1	1	0
HMP_700015113	1	1	0	0	0	1	1	1	0	1	1	1	2	1	0	0	0	1	1	1	1	1	1	1	1	0	1	1	0	0	1	0	1	0	0	0	0	1	1	1	0	1	1	1	0	1	1	1	1
HMP_700015181	0	1	0	0	0	1	0	0	0	0	0	0	0	2	1	1	2	1	1	1	0	0	0	0	0	0	1	0	0	0	0	0	1	0	0	0	0	0	1	1	0	1	0	0	0	11	9	3	3
HMP_700015415	0	0	0	0	1	1	1	0	0	1	0	1	1	1	0	0	1	1	1	1	1	0	0	0	0	0	0	0	0	0	1	0	1	0	0	0	0	0	1	1	0	0	0	0	0	1	3	1	0
HMP_700015981	0	0	0	0	0	1	0	0	1	2	1	1	1	1	1	0	4	1	1	4	3	1	1	1	1	1	2	1	0	0	1	0	1	0	0	1	0	1	2	1	0	0	0	0	0	25	14	4	7
HMP_700016142	0	1	0	0	1	2	1	0	0	2	0	1	1	3	1	2	3	3	1	1	3	0	2	2	0	1	1	1	0	0	1	0	1	0	0	1	0	1	2	3	0	1	0	0	0	19	7	5	3
HMP_700016610	0	0	0	0	1	1	1	0	1	1	0	0	1	1	0	0	0	1	1	1	1	1	0	0	1	0	1	0	0	0	0	0	1	0	0	0	0	0	1	1	0	0	0	1	0	1	1	1	0
HMP_700021824	0	0	0	0	1	1	1	0	0	1	0	1	1	1	1	1	1	1	1	1	1	1	1	1	0	0	1	1	0	0	1	0	1	0	0	0	0	0	1	1	0	1	0	1	0	1	1	1	0
HMP_700021876	0	1	0	0	1	1	1	0	0	1	0	0	1	1	0	0	1	1	1	1	1	0	1	0	0	0	1	0	0	0	1	0	1	0	0	0	0	0	1	1	0	1	0	1	3	6	1	1	4
HMP_700023337	0	0	0	0	1	1	1	0	0	1	0	0	1	1	0	2	1	1	1	1	1	0	0	1	0	0	1	0	0	0	1	0	1	0	0	0	0	0	2	1	0	1	0	0	0	1	1	1	0
HMP_700023634	0	0	0	0	0	1	1	1	0	1	1	1	1	2	1	1	1	1	1	1	1	1	1	1	0	0	1	0	0	0	1	0	1	0	0	0	0	0	3	3	0	3	0	1	0	10	1	1	1
HMP_700024086	0	0	0	0	0	1	1	0	0	1	1	0	1	1	0	1	0	1	1	1	1	0	0	0	0	0	1	0	0	0	1	0	1	0	0	0	0	0	1	1	0	1	0	1	0	1	1	1	0
HMP_700024233	1	0	0	0	1	1	1	0	0	1	1	1	1	1	0	1	1	1	1	1	1	1	1	0	1	0	1	0	0	0	1	0	1	0	0	0	0	1	1	1	0	1	1	1	0	1	1	1	0
HMP_700024437	1	1	0	0	1	1	1	1	0	1	1	1	1	1	0	0	1	1	1	1	1	1	1	0	1	0	1	0	0	0	1	0	1	0	0	0	0	0	1	1	0	1	0	1	0	1	1	1	0
HMP_700024449	0	1	0	0	1	1	1	0	0	1	1	0	1	1	0	1	0	1	1	1	1	1	1	0	1	0	1	0	0	0	1	0	1	0	0	0	0	0	1	3	0	0	0	1	0	7	1	1	0
HMP_700024545	0	0	0	0	1	1	1	0	0	1	0	1	1	1	1	2	0	1	1	1	2	0	1	0	0	0	1	0	1	0	1	0	1	0	0	0	0	0	1	1	0	0	0	0	0	2	1	1	0
HMP_700024711	1	0	0	0	0	1	1	0	0	1	0	1	1	1	0	1	0	1	1	1	1	1	1	0	1	0	1	0	0	0	1	0	1	0	0	0	0	1	1	1	0	1	0	1	0	1	1	1	1
HMP_700024752	0	1	0	0	0	1	1	0	0	2	1	1	1	3	2	4	3	2	1	2	2	1	1	1	0	0	1	0	0	0	2	1	1	0	0	0	0	1	1	1	0	1	0	1	0	11	6	4	2
HMP_700024998	0	0	0	0	0	1	1	0	1	0	0	1	1	3	1	3	2	1	1	1	1	0	1	1	1	0	1	0	0	0	2	0	2	0	0	0	0	1	1	1	0	1	0	0	0	12	9	3	1
HMP_700032222	0	0	1	0	1	1	1	0	0	1	1	1	1	1	1	0	0	1	1	1	2	1	1	1	0	0	1	0	0	0	1	0	1	0	0	1	0	0	1	2	0	0	0	1	0	2	1	1	1
HMP_700032244	0	0	1	0	1	1	1	0	0	1	1	1	1	1	1	0	0	1	1	1	2	1	1	1	0	0	1	0	0	0	1	0	1	0	0	1	0	0	1	2	0	0	0	1	0	3	1	1	1
HMP_700032944	0	0	0	0	1	1	1	0	0	1	0	1	1	1	0	0	0	1	1	1	1	1	1	0	1	0	1	0	0	0	1	0	1	0	0	0	0	0	1	1	0	1	0	1	0	1	1	1	1
HMP_700033502	1	0	0	0	0	1	1	0	1	1	0	1	1	1	1	6	1	1	1	1	1	1	1	0	0	0	2	0	0	0	1	0	1	0	0	0	0	0	1	1	0	0	0	0	0	3	1	1	2
HMP_700034166	0	1	0	0	1	1	1	0	1	1	0	0	1	2	0	0	1	1	1	1	1	0	1	0	0	0	1	0	1	0	1	0	1	0	0	0	0	1	1	1	0	1	0	1	1	1	1	1	1
HMP_700034254	0	0	0	0	1	1	1	0	0	1	1	0	1	1	1	1	0	1	1	1	1	1	1	1	1	1	1	0	0	0	1	0	1	0	0	0	0	0	2	1	0	0	0	1	0	3	1	1	3
HMP_700034926	0	0	0	0	1	1	1	0	0	1	1	0	1	1	0	0	0	1	1	1	1	0	1	0	1	0	1	0	0	0	1	0	1	0	0	0	0	0	1	1	0	0	0	1	0	1	1	1	0
HMP_700035533	1	1	0	0	1	1	1	0	1	1	1	0	1	1	1	1	0	1	1	1	1	0	1	0	1	0	1	0	0	0	1	1	1	0	0	0	0	1	1	1	0	1	0	1	0	1	1	1	0
HMP_700035861	0	0	0	0	1	1	0	0	1	0	0	1	1	2	1	2	1	1	1	1	1	0	1	0	0	0	1	0	0	0	0	0	1	0	0	0	0	0	1	1	0	1	1	0	0	8	4	2	1
HMP_700037453	0	0	1	0	1	1	1	0	0	1	0	1	1	1	1	2	0	1	1	1	2	0	1	0	0	0	1	0	1	0	1	0	1	0	0	0	0	0	1	1	0	0	0	0	0	2	1	1	0
HMP_700037501	0	0	0	0	1	1	1	0	0	1	0	0	1	1	0	1	1	1	1	1	1	0	0	1	0	0	1	0	0	0	1	0	1	0	0	0	0	0	1	1	0	1	0	0	0	1	1	1	1
HMP_700037539	0	0	0	0	0	1	1	0	0	1	1	0	1	1	0	1	0	1	1	1	1	0	0	0	0	0	1	0	0	0	1	0	1	0	0	0	0	0	1	1	0	1	0	1	0	1	1	1	0
HMP_700037738	0	2	0	0	0	0	1	1	0	1	1	0	0	0	0	0	1	0	0	0	1	0	2	1	0	0	0	0	0	0	0	0	0	0	0	0	0	0	1	0	0	0	0	0	0	2	1	1	0
HMP_700037868	0	0	0	0	1	1	1	1	0	1	1	1	1	1	1	0	2	1	1	1	1	1	1	0	1	0	1	0	0	0	1	0	1	1	0	2	0	1	1	1	1	1	0	0	0	7	1	1	2
HMP_700038053	0	0	0	0	1	1	0	0	0	1	1	1	1	1	1	1	0	1	1	1	1	1	1	0	0	0	1	0	0	0	1	0	1	0	0	0	0	0	1	1	0	1	0	1	0	1	1	1	0
HMP_700038158	0	0	0	0	1	1	1	0	0	1	0	1	1	1	1	1	1	1	1	1	1	1	1	1	0	0	1	1	0	0	1	0	1	0	0	0	0	0	1	1	0	1	0	1	0	1	1	1	0
HMP_700038594	1	0	0	0	0	1	1	0	0	1	1	1	1	1	0	1	0	1	1	1	1	1	1	1	0	0	1	0	0	0	1	0	1	0	0	0	0	0	1	1	1	0	0	0	0	1	2	1	2
HMP_700038761	1	0	0	0	1	1	1	1	0	1	0	1	1	1	0	1	2	1	1	1	1	1	1	0	0	0	1	0	0	0	0	0	1	0	0	0	0	1	1	1	0	0	1	0	0	2	2	1	1
HMP_700038870	0	0	0	0	1	2	1	0	0	1	1	1	1	1	0	0	1	1	1	1	1	0	1	0	1	2	1	0	0	0	1	0	1	0	1	0	0	0	1	1	0	0	0	1	0	2	2	1	0
HMP_700097906	0	0	0	0	3	1	0	0	0	1	0	1	1	1	0	0	1	1	1	1	1	0	1	0	3	0	1	0	0	1	1	0	1	0	0	0	0	0	3	1	0	0	0	0	0	12	4	1	0
HMP_700098561	0	0	1	0	0	0	0	0	0	1	0	1	0	1	0	2	0	0	0	1	0	0	0	0	0	0	0	0	0	0	0	0	0	0	0	0	0	0	0	0	0	0	0	0	0	4	1	2	0
HMP_700100227	1	0	0	0	0	1	1	1	1	1	1	1	1	1	0	0	0	1	1	1	1	1	1	1	1	0	1	1	0	0	1	0	1	0	0	0	0	1	1	1	0	1	1	1	0	1	1	1	1
HMP_700100471	0	0	0	0	0	1	0	2	1	1	2	3	1	1	3	0	4	2	2	1	2	4	1	4	1	1	1	1	0	0	1	0	1	0	0	1	0	0	2	1	0	1	0	0	0	21	8	2	5
HMP_700100540	0	1	0	0	1	1	1	0	0	1	1	1	1	1	0	0	0	1	1	1	1	1	1	0	0	0	1	0	0	0	0	1	1	0	0	0	0	0	1	1	0	0	0	0	0	1	1	1	0
HMP_700101243	0	0	0	0	1	1	1	0	0	1	0	1	1	1	0	0	1	1	1	1	1	0	0	0	0	0	0	0	0	0	1	0	1	0	0	0	0	0	1	1	0	0	0	0	0	1	2	1	0
HMP_700102299	0	0	0	0	0	1	1	0	1	1	0	1	1	1	0	0	0	1	1	1	1	0	0	0	0	0	1	0	1	0	1	0	1	0	0	0	0	0	1	1	0	1	0	1	0	1	1	1	1
HMP_700102356	1	0	0	0	0	1	1	0	0	1	0	1	1	1	1	3	1	1	1	1	3	1	2	0	0	0	2	0	0	0	1	1	1	0	0	0	0	1	1	1	0	0	0	0	0	2	1	1	0
HMP_700102432	1	1	0	0	1	1	1	0	0	1	1	0	1	1	1	1	1	1	1	1	1	0	1	0	1	0	1	0	0	0	1	0	1	0	0	0	0	0	1	1	0	1	0	1	0	1	2	1	0
HMP_700105771	0	0	0	0	0	0	0	0	0	1	0	1	0	0	0	1	1	0	2	1	0	0	1	0	1	0	0	0	0	0	1	0	2	1	0	0	0	0	1	1	0	0	0	0	0	5	6	2	1
HMP_700106170	0	0	0	0	1	1	1	0	0	1	1	1	1	1	0	0	1	1	1	1	1	0	1	1	1	0	1	0	0	0	1	0	1	0	0	0	0	0	1	1	0	0	0	0	0	2	1	1	1
HMP_700106198	0	0	0	0	0	1	1	0	0	0	0	1	2	2	1	3	3	2	2	1	2	1	1	0	0	1	1	0	0	0	2	0	1	0	0	1	0	1	2	1	0	1	0	0	0	13	5	4	2
HMP_700106229	0	0	0	0	1	1	1	1	0	1	1	1	1	1	1	1	2	1	1	1	1	1	1	1	1	0	1	0	0	0	1	0	1	0	0	0	0	0	1	1	0	0	0	1	0	1	1	1	1
HMP_700106663	1	1	0	0	1	1	1	1	1	1	1	1	1	1	0	0	1	1	1	1	1	1	1	0	1	0	1	0	0	0	1	0	1	0	0	0	0	1	1	1	0	1	0	1	0	1	1	1	0
HMP_700107375	0	0	1	0	1	1	1	0	0	1	1	1	1	1	1	0	0	1	0	1	1	1	1	1	0	0	1	0	0	0	1	0	1	0	0	1	0	0	1	2	0	0	0	1	0	5	1	1	1
HMP_700109230	0	0	0	0	1	1	0	0	0	2	0	1	1	1	0	0	1	1	1	1	1	0	1	0	1	0	1	0	0	0	1	1	2	0	0	0	0	0	2	1	0	0	0	0	0	19	9	7	1
HMP_700110419	0	0	0	0	0	1	1	0	0	1	0	1	1	1	0	0	0	1	1	1	1	0	0	0	0	0	1	0	1	0	1	0	1	0	0	0	0	0	1	1	0	1	0	1	0	1	1	1	1
HMP_700112812	1	0	0	0	0	1	1	1	0	1	1	1	1	1	0	1	0	1	1	1	1	1	1	1	1	0	1	1	0	0	1	0	1	0	0	0	0	1	1	1	0	1	1	1	0	1	1	1	1
HMP_700113616	0	0	0	0	1	1	1	0	1	1	0	0	1	1	0	0	2	1	1	1	2	0	1	0	0	0	1	0	0	0	1	0	1	0	0	0	0	0	1	1	0	1	0	1	3	2	3	1	1
HMP_700114082	0	0	0	0	0	3	3	1	0	1	2	1	4	7	1	1	2	1	1	1	1	1	1	1	0	2	3	0	0	0	5	0	1	0	0	0	0	2	3	1	0	2	0	2	0	19	2	13	3
HMP_700116568	0	0	0	0	0	1	1	0	0	1	0	0	1	1	0	1	1	1	1	1	1	0	1	0	0	0	1	0	0	0	2	0	1	0	0	0	0	0	1	1	0	0	0	1	0	2	1	1	0
HMP_700116828	1	0	0	0	0	1	1	0	0	1	0	1	1	1	0	1	0	1	1	1	1	1	1	0	1	0	1	0	0	0	2	0	1	0	0	0	0	0	1	1	0	0	0	1	0	1	1	1	2
HMP_700119042	0	0	1	0	1	1	1	0	0	1	1	1	1	2	1	0	0	1	1	1	1	1	1	1	0	0	1	0	0	0	1	0	1	0	0	0	0	0	1	2	0	0	0	1	0	5	1	1	1
HMP_700161532	0	0	0	0	1	1	1	1	0	1	1	1	1	1	1	1	1	1	1	1	1	1	1	1	1	0	1	0	0	0	1	0	1	0	0	0	0	1	1	1	0	0	0	1	0	1	1	1	1
HMP_700161742	0	1	0	0	1	1	1	1	0	1	0	1	1	1	0	0	2	1	1	1	1	1	1	1	0	0	1	0	0	0	0	0	1	0	0	0	0	0	1	1	0	0	0	0	0	2	2	1	0
HMP_700163772	0	0	0	0	1	1	1	0	0	1	1	1	1	1	0	0	1	1	1	1	1	0	1	1	1	0	1	0	0	0	1	0	1	0	0	0	0	0	1	1	0	0	0	0	0	1	1	1	0
HMP_700164339	0	1	0	0	0	0	0	0	0	0	0	0	0	0	0	0	0	0	0	0	0	0	0	0	0	0	0	0	0	0	0	0	0	0	0	0	0	0	0	0	0	0	0	0	0	0	0	1	0
HMP_700165052	0	0	0	0	0	1	1	0	0	1	1	1	1	1	0	1	0	1	1	1	1	1	1	0	0	0	1	0	0	0	1	0	1	0	0	0	0	1	1	1	0	1	1	0	0	1	1	1	0
HMP_700165263	0	0	0	0	0	1	1	0	0	1	0	1	1	1	0	1	0	1	1	1	1	1	1	0	1	0	1	0	0	0	2	0	1	0	0	0	0	0	1	1	0	0	0	1	0	2	1	1	2
HMP_700165634	0	0	0	0	0	1	1	0	0	1	1	1	1	1	0	1	1	1	1	1	1	0	1	0	0	0	1	0	0	0	1	0	1	0	0	0	0	0	1	1	0	1	0	1	0	1	1	1	1
HMP_700171114	0	0	0	0	0	1	1	0	0	1	0	1	2	1	0	1	1	1	1	1	1	0	0	0	0	0	1	0	1	0	1	0	2	0	0	0	0	0	1	1	0	1	0	1	0	1	1	2	0
HMP_700171115	1	0	0	0	0	1	1	0	0	1	0	0	1	1	0	1	1	1	1	1	1	0	0	0	0	0	1	0	0	0	1	0	1	0	0	0	0	0	1	1	0	0	0	0	0	1	1	1	1
HMP_700171573	0	0	0	0	1	1	1	0	1	1	1	1	1	1	0	0	0	1	1	1	1	1	1	1	1	0	1	0	0	0	1	0	1	0	0	0	0	0	1	1	0	1	0	1	0	1	1	1	0
HMP_700172068	0	1	0	0	1	1	1	1	0	1	0	1	1	1	0	0	2	1	1	1	1	1	1	1	0	0	1	0	0	0	0	0	1	0	0	0	0	1	1	1	0	0	0	0	0	2	2	2	0
HMP_700172498	0	0	0	0	0	1	1	0	0	1	1	1	1	1	0	1	1	1	1	1	1	1	1	1	1	0	1	0	0	0	1	0	1	0	0	0	0	0	1	1	0	1	0	1	0	1	1	1	0
HMP_700173023	0	1	0	0	1	1	1	0	0	1	0	1	1	1	1	1	0	3	2	1	1	1	1	1	1	0	1	0	0	0	1	0	1	0	0	0	0	0	1	1	0	1	0	1	0	1	2	1	0
KRL_Ind153	0	0	0	0	1	1	1	0	0	1	0	0	1	1	0	0	1	1	1	1	1	1	1	0	0	0	1	0	0	0	1	0	1	0	0	0	0	0	1	1	0	1	0	1	0	1	0	1	0
KRL_Ind155	0	0	0	0	0	1	1	0	0	1	1	0	1	1	0	1	0	1	1	1	1	1	1	0	0	0	1	0	0	0	1	0	1	0	0	0	0	0	1	1	0	0	0	0	0	1	1	1	1
KRL_Ind158	0	0	0	0	0	0	0	0	0	0	0	0	0	0	0	0	0	0	0	0	0	0	0	0	0	0	0	0	0	0	0	0	0	0	0	0	0	0	0	0	0	0	0	0	0	1	0	0	0
KRL_Ind193	0	1	0	0	0	1	1	0	0	1	0	0	1	1	0	1	1	1	1	1	1	1	1	1	1	0	1	0	0	0	1	0	1	0	0	0	0	0	1	1	0	0	0	0	0	1	1	1	2
KRL_Ind227	0	1	0	0	1	1	0	0	0	1	1	1	2	1	0	0	1	2	2	1	2	1	1	1	1	0	1	0	1	0	1	0	1	0	0	0	0	1	1	1	0	1	0	1	0	6	2	1	1
KRL_Ind243	0	0	0	0	0	0	0	0	0	0	0	0	1	0	0	0	0	0	0	0	1	1	0	0	0	0	1	0	0	0	0	0	0	0	0	0	0	0	0	0	0	0	0	1	0	0	0	0	0
KRL_Ind248	0	1	0	0	1	1	1	0	0	1	0	0	1	1	0	1	1	1	2	1	1	0	1	0	1	0	1	0	0	0	1	0	1	0	0	0	0	0	1	1	0	1	0	1	1	1	1	1	1
KRL_Ind264	0	1	0	0	0	1	1	0	0	1	0	1	0	1	0	1	0	2	1	1	1	0	0	0	0	0	0	1	0	0	0	0	1	0	0	0	0	0	1	0	0	0	0	0	0	6	3	2	0
KRL_Ind268	0	0	0	0	0	1	1	0	0	1	1	1	1	2	0	0	0	1	1	1	1	0	0	0	0	0	1	0	0	0	0	0	1	0	0	0	0	0	1	1	0	1	0	1	0	1	3	2	0
KRL_Ind299	0	0	0	0	0	0	0	0	0	0	0	0	0	0	0	0	0	0	0	0	2	1	0	1	0	0	0	0	0	0	0	0	0	0	0	0	0	0	0	1	0	0	0	0	1	2	0	1	0
KRL_Ind304	0	1	0	0	0	0	0	0	0	0	0	0	1	2	0	0	0	0	0	1	0	0	0	1	0	0	0	0	0	0	0	0	2	0	0	0	0	0	1	1	0	0	0	0	0	5	4	1	1
KRL_Ind305	0	0	0	0	0	1	1	0	0	2	1	1	1	2	1	1	3	1	1	1	2	1	1	1	1	0	1	0	0	0	1	0	1	0	0	0	0	1	1	1	0	0	1	1	0	5	3	2	2
KRL_Ind312	0	0	0	0	0	0	0	0	0	0	0	0	0	0	0	0	0	0	0	0	0	0	0	0	0	0	0	0	0	0	0	0	0	0	0	0	0	0	0	0	0	0	0	0	0	0	0	0	0
KRL_Ind334	0	0	0	0	0	1	1	0	0	1	1	0	1	1	0	2	1	1	1	1	1	1	0	0	0	0	1	0	0	0	1	0	1	0	1	2	0	0	1	1	0	0	0	1	0	1	1	1	0
KRL_Ind347	0	0	0	0	0	1	1	0	0	1	1	0	1	1	0	1	0	1	1	1	1	0	1	0	0	0	1	0	0	0	1	0	1	0	0	0	0	0	1	1	0	1	0	1	1	1	1	3	1
KRL_Ind350	0	0	0	0	0	0	0	0	0	0	0	0	0	1	0	0	0	0	0	0	0	0	0	0	0	0	0	0	0	0	0	0	1	0	0	0	1	1	0	0	0	0	0	0	0	4	0	0	0
KRL_Ind353	0	0	0	0	1	1	1	0	1	1	0	1	1	1	0	0	1	1	1	1	1	1	1	0	0	0	1	0	0	0	1	0	1	0	0	0	0	1	1	1	0	1	0	1	0	1	1	1	2
KRL_Ind354	0	0	0	0	1	1	1	0	0	1	0	1	1	1	0	0	0	1	0	1	1	0	1	0	0	0	1	0	0	0	1	0	1	0	0	0	0	1	1	1	0	1	0	1	1	1	1	1	0
KRL_Ind356	0	0	0	0	0	0	1	0	0	1	0	0	1	1	1	0	1	1	1	1	1	0	0	0	0	0	1	0	0	0	1	0	1	0	0	0	0	1	1	0	0	0	0	0	0	1	1	1	1
KRL_Ind378	0	0	0	0	0	1	0	0	1	1	0	0	1	2	0	3	0	2	1	1	0	0	1	1	0	0	0	0	0	0	1	0	2	0	1	0	0	0	1	0	0	0	0	0	1	13	5	1	2
KRL_Ind380	0	1	0	0	1	1	1	0	0	1	0	0	1	1	0	1	2	1	2	1	1	1	1	0	1	0	1	0	0	0	1	0	1	0	0	0	0	1	2	1	0	1	0	1	0	12	4	1	1
KRL_Ind381	0	0	0	0	0	1	1	0	0	1	0	0	1	1	0	1	1	1	1	1	1	1	1	0	0	0	1	0	0	0	1	0	1	1	0	0	0	1	1	1	0	1	0	2	0	1	0	0	0
KRL_Ind384	0	1	0	0	1	1	1	0	0	1	0	1	1	2	0	3	1	1	1	1	1	1	0	0	1	0	1	0	0	0	1	0	2	0	0	0	0	1	1	1	0	0	0	1	0	3	1	1	1
KRL_Ind393	0	0	0	0	0	0	0	0	0	0	0	0	0	0	0	0	0	0	0	0	0	0	0	0	0	0	0	0	0	0	1	0	0	0	0	0	0	0	0	0	0	0	0	0	0	0	0	0	0
KRL_Ind424	0	0	0	0	1	1	1	0	0	1	0	1	1	1	0	1	1	1	1	1	1	1	0	1	0	0	1	0	0	0	1	0	1	0	0	0	0	0	1	1	0	0	0	0	0	1	1	1	0
KRL_Ind434	0	0	0	0	0	1	1	0	0	1	1	0	1	1	0	1	1	1	1	1	1	1	1	0	0	0	1	0	0	0	1	0	1	0	0	0	0	0	1	1	0	0	0	1	0	1	1	1	0
KRL_Ind439	0	0	0	0	1	1	1	0	0	1	1	1	1	1	0	1	1	1	1	1	1	0	1	0	0	0	1	0	0	0	1	0	1	0	0	0	0	1	1	1	0	0	0	1	0	1	1	1	0
KRL_Ind441	0	1	0	0	1	1	1	0	0	1	1	0	1	1	0	1	1	1	1	1	1	0	2	1	1	1	1	0	1	0	1	0	1	0	0	0	0	1	1	1	1	2	0	1	0	1	1	1	1
KRL_Ind451	0	0	0	0	1	1	1	0	0	1	1	0	1	1	1	1	1	1	1	1	1	0	1	0	0	0	1	0	0	0	0	0	1	0	0	0	0	0	1	1	0	1	0	0	0	1	1	1	1
KRL_Ind457	0	0	0	0	1	1	1	0	0	1	0	1	1	1	0	0	1	1	1	1	1	1	0	0	0	0	1	0	0	0	1	0	1	1	0	0	0	1	1	1	0	1	0	0	0	1	1	1	0
KRL_Ind458	0	0	0	0	0	1	1	0	0	1	0	0	1	1	1	0	1	1	1	1	1	1	1	0	0	0	1	0	0	0	1	0	1	0	0	0	0	0	1	0	0	1	0	1	0	1	4	4	1
KRL_Ind462	0	0	0	0	1	1	1	0	0	1	0	0	1	1	0	0	1	1	1	1	1	1	1	1	1	0	1	0	0	0	1	0	1	0	0	0	0	0	1	1	0	1	0	0	1	12	4	3	0
KRL_Ind463	0	0	0	0	0	1	0	0	1	2	0	0	1	2	0	3	2	2	2	1	1	1	0	0	0	0	1	0	0	0	1	0	1	0	0	0	0	0	1	1	0	0	0	0	0	11	5	1	1
KRL_Ind470	0	0	0	0	0	1	1	0	0	0	0	1	1	3	0	2	0	1	1	1	1	0	0	1	0	1	1	0	0	0	1	0	0	0	0	0	0	0	1	0	0	0	0	1	0	10	5	2	1
KRL_Ind476	0	0	0	0	0	0	1	0	0	1	1	0	2	3	0	0	0	1	2	2	2	0	0	1	0	0	0	0	0	0	1	0	2	0	0	0	0	0	1	1	0	1	0	1	0	14	6	2	0
KRL_Ind478	0	0	0	0	0	1	0	0	0	1	0	1	1	2	1	4	2	2	1	1	3	1	0	1	0	0	1	0	0	0	1	0	2	0	0	0	0	0	1	1	0	0	0	0	0	10	4	5	2
KRL_Ind479	0	0	0	0	0	0	0	0	0	0	0	0	0	0	0	0	0	0	0	0	0	0	0	0	0	0	0	0	0	0	0	0	0	0	0	0	0	0	0	0	0	0	0	0	0	1	0	0	0
KRL_Ind484	1	0	0	0	1	1	1	0	0	1	1	0	1	1	1	0	0	1	1	1	1	0	1	0	0	0	1	0	0	0	1	0	1	0	0	0	0	0	1	1	0	0	0	1	0	3	1	1	1
KRL_Ind485	0	0	0	0	0	0	0	0	0	0	0	0	0	0	0	0	0	0	1	1	0	0	0	0	0	1	1	0	0	0	0	0	0	0	0	0	0	0	0	0	0	0	0	0	0	5	0	1	1
KRL_Ind497	0	0	1	0	0	0	0	0	0	0	0	0	0	0	0	0	0	2	0	0	0	0	0	0	0	0	0	0	0	0	0	0	0	0	0	0	0	0	0	0	0	0	0	0	1	0	1	0	0
KRL_Ind524	0	0	0	0	0	0	0	0	0	0	0	0	0	0	0	0	0	0	0	0	0	0	0	0	0	0	0	0	0	0	0	0	0	0	0	0	0	0	0	1	0	0	0	0	0	0	0	1	1
KRL_Ind529	0	0	0	0	0	0	0	0	0	0	0	0	0	0	0	0	0	0	0	0	0	0	0	0	0	0	0	0	0	0	0	0	0	0	0	0	0	0	0	0	0	0	0	0	0	0	0	0	0
KRL_Ind536	0	1	0	0	1	1	1	0	0	1	1	1	1	1	0	0	1	1	1	1	1	0	0	0	0	0	1	0	0	0	0	0	1	0	0	0	0	0	1	1	0	1	0	1	0	1	1	2	1
KRL_Ind543	0	0	0	0	1	1	1	0	0	1	0	1	1	1	1	1	2	1	1	2	1	1	0	0	1	0	1	0	0	0	1	0	1	0	1	0	0	0	1	1	0	1	0	1	0	9	5	2	1
KRL_Ind547	0	1	0	0	0	0	0	0	0	1	0	0	0	1	0	0	1	2	0	0	1	1	0	0	1	0	1	0	0	0	0	0	1	0	1	0	0	0	0	0	0	0	0	0	0	7	4	3	1
KRL_Ind552	0	0	0	0	1	1	1	0	0	1	1	1	1	1	0	1	1	1	1	1	1	0	1	0	0	0	1	0	0	0	1	0	1	0	0	0	0	0	1	1	0	1	0	1	0	1	1	1	0
KRL_Ind563	0	1	0	0	1	1	1	0	0	1	0	0	1	1	1	1	0	1	1	1	1	0	1	1	1	0	1	0	0	0	1	0	1	1	1	0	0	0	1	1	0	1	0	1	0	1	1	1	1
KRL_Ind577	0	0	0	0	0	1	1	0	0	2	1	0	1	1	1	0	0	1	1	1	1	1	1	0	0	0	1	0	0	0	2	0	1	0	0	0	0	0	1	1	0	1	0	0	0	4	3	2	0
KRL_Ind58	0	0	0	0	0	1	1	0	0	1	1	1	1	1	0	1	0	1	1	1	1	1	1	0	0	0	1	0	0	0	1	0	1	0	0	0	0	1	1	1	0	0	0	1	0	1	1	1	0
KRL_Ind589	0	0	0	0	0	1	1	0	0	1	1	0	1	1	1	1	0	1	1	1	1	0	0	0	1	0	1	0	1	0	1	0	1	0	0	0	0	0	1	1	0	1	0	1	0	3	1	1	0
KRL_Ind59	1	0	0	0	0	1	1	0	0	1	0	0	1	1	0	0	0	1	1	1	1	1	0	0	0	0	1	0	1	0	1	0	1	0	0	0	0	1	1	1	0	1	0	1	0	1	1	1	1
KRL_Ind598	0	1	0	0	1	1	1	0	0	1	0	1	1	1	1	1	1	1	1	1	1	1	1	0	1	0	1	0	0	0	1	0	1	0	0	0	0	0	1	1	0	0	0	1	0	1	1	1	0
KRL_Ind60	0	0	0	0	0	1	0	0	0	1	1	1	1	1	0	1	0	1	1	1	1	1	1	1	1	0	1	0	0	0	1	0	1	0	0	0	0	1	1	1	0	0	0	0	0	1	1	1	0
KRL_Ind602	0	0	0	0	0	0	0	0	0	0	0	0	0	0	0	1	0	1	0	0	0	0	0	0	0	0	0	0	0	0	1	0	0	0	0	0	0	0	0	0	0	0	0	0	0	4	0	0	0
KRL_Ind643	0	0	0	0	1	1	1	0	0	1	1	1	1	1	1	1	0	1	1	1	1	0	0	0	1	0	1	0	1	0	1	0	1	0	0	0	0	0	1	1	0	1	1	1	0	1	1	1	0
KRL_Ind646	0	0	0	0	0	1	1	0	0	1	1	1	1	2	1	2	2	1	1	1	2	0	1	0	0	0	1	0	0	0	2	0	1	0	0	0	0	1	1	0	0	1	0	1	0	12	3	2	0
KRL_Ind77	0	0	0	0	0	2	0	0	0	1	0	1	2	2	1	3	2	1	1	2	1	0	1	0	0	0	1	0	0	0	1	1	1	0	0	0	0	1	1	1	0	1	0	0	0	10	6	2	3
KRL_Ind80	0	1	0	0	1	1	1	0	0	1	0	0	1	1	0	1	1	1	1	1	1	0	1	0	0	0	1	0	1	0	1	0	1	0	0	0	0	0	1	1	0	0	0	1	0	1	4	1	0
KRL_Ind88	0	0	0	0	0	0	0	0	0	0	0	1	1	2	0	2	0	1	1	0	1	0	0	1	0	0	0	0	0	0	0	0	1	0	0	0	0	0	1	0	0	0	0	1	0	7	3	2	1
LIU_S004	0	0	0	0	0	0	0	0	0	0	0	0	0	0	0	0	0	0	0	1	0	0	0	0	0	0	0	0	0	0	0	0	0	0	0	0	0	0	0	0	0	0	0	0	0	0	0	0	0
LIU_S005	0	0	0	0	0	0	0	0	0	1	0	0	1	1	0	0	0	1	1	1	1	0	1	0	1	0	1	0	0	0	1	0	1	0	0	0	0	0	1	0	0	0	0	1	0	1	1	1	0
LIU_S012	0	0	0	0	0	1	0	0	0	0	0	0	0	0	0	0	0	0	1	0	0	0	0	1	0	0	0	0	0	0	0	0	0	0	0	0	0	0	0	0	0	0	0	0	0	5	2	2	0
LIU_S013	0	0	0	0	0	0	0	0	0	0	0	0	1	0	0	0	1	0	1	1	1	0	0	0	0	0	1	0	0	0	1	0	0	0	0	0	0	0	1	0	0	0	0	0	0	7	2	2	0
LIU_S015	0	0	0	0	0	0	0	0	0	0	0	0	0	0	0	0	1	0	0	1	0	0	0	0	0	0	0	0	0	0	0	0	0	0	0	0	0	0	0	0	0	0	0	0	0	1	1	0	0
LIU_S017	0	0	0	0	0	0	0	0	0	1	0	0	1	1	0	0	0	0	0	1	1	0	0	0	0	0	0	0	0	0	1	0	1	0	0	0	0	0	1	0	0	0	0	0	0	1	1	1	0
LIU_S025	0	0	0	0	0	0	0	0	0	0	0	0	1	1	0	0	0	0	1	1	1	0	0	0	0	0	0	0	0	0	1	0	1	0	0	0	0	0	1	1	0	0	0	0	0	5	2	1	1
LIU_S027	0	0	0	0	0	0	0	0	0	1	0	0	1	1	0	0	0	0	0	1	1	0	1	0	0	0	0	1	0	0	1	0	1	0	0	0	0	0	1	0	0	0	0	0	0	6	2	2	1
LIU_S028	0	0	0	0	0	1	0	0	0	1	0	0	1	1	0	0	0	1	1	1	1	0	1	0	1	0	1	0	0	0	1	0	1	0	0	0	0	0	1	0	0	0	0	1	0	1	1	1	0
LIU_S029	0	0	0	0	1	0	0	0	0	0	0	0	2	1	0	0	0	0	1	1	0	0	0	0	0	0	0	1	0	0	0	0	1	0	0	0	0	0	0	0	0	0	0	0	0	6	3	1	2
LIU_S035	0	0	0	0	0	0	0	0	0	0	0	0	1	2	0	0	0	0	0	1	0	0	1	0	0	0	0	0	0	0	1	0	1	0	0	0	0	0	1	0	0	0	0	0	0	5	3	2	1
LIU_S036	0	0	0	0	0	0	0	0	0	0	0	0	0	0	0	0	0	0	0	0	0	0	0	0	0	0	0	0	0	0	0	0	0	0	0	0	0	0	0	0	0	0	0	0	0	1	0	0	0
LIU_S038	0	0	0	0	0	0	0	0	0	0	0	0	0	0	0	0	0	0	0	0	0	0	0	0	0	0	0	0	0	0	0	0	0	0	0	0	0	0	0	0	0	0	0	0	0	0	0	0	0
LIU_S039	0	0	0	0	0	0	0	0	0	0	0	0	0	0	0	0	0	0	0	0	0	0	0	0	0	0	0	0	0	0	0	0	0	0	0	0	0	0	0	0	0	0	0	0	0	0	1	0	0
LIU_S041	0	0	0	0	1	0	0	0	0	0	0	0	0	0	0	0	0	0	0	0	0	0	0	0	0	0	0	0	0	0	0	0	0	0	0	0	0	0	0	0	0	0	0	0	0	0	1	1	0
LIU_S043	0	0	0	0	0	0	0	0	0	0	0	0	0	0	0	0	0	0	0	0	0	0	0	0	0	0	0	0	0	0	0	0	0	0	0	0	0	0	0	0	0	0	0	0	0	0	0	0	0
LIU_S047	0	0	0	0	0	0	0	0	0	0	0	0	0	0	0	0	0	0	0	0	0	0	0	0	0	0	0	0	0	0	0	0	0	0	0	0	0	0	0	0	0	0	0	0	0	0	0	0	0
LIU_S048	0	0	0	0	0	0	0	0	0	0	0	0	1	0	0	0	1	0	0	1	0	0	0	0	0	0	0	0	0	0	0	0	1	0	0	0	0	0	0	0	0	0	0	0	0	2	1	1	1
LIU_S049	0	0	0	0	1	0	0	0	0	1	0	0	1	1	0	1	0	0	1	1	1	0	0	0	0	0	1	0	0	0	0	0	1	0	0	0	0	0	1	1	1	0	0	0	0	1	1	0	0
LIU_S053	0	0	0	0	0	0	0	0	0	1	0	0	0	1	0	0	1	0	0	1	0	0	0	0	0	0	0	0	0	0	1	0	0	0	0	0	0	0	0	0	0	0	0	0	0	4	2	1	0
LIU_S054	0	0	0	0	0	0	0	0	0	0	0	0	0	0	0	0	0	0	0	0	0	0	0	0	0	0	0	0	0	0	0	0	0	0	0	0	0	0	0	0	0	0	0	0	0	0	0	0	0
LIU_S055	0	0	0	0	0	0	0	0	0	0	0	0	0	0	0	0	0	0	0	0	0	0	0	0	0	0	0	0	0	0	0	0	0	0	0	0	0	0	0	0	0	0	0	0	0	0	1	0	0
LIU_S056	0	0	0	0	0	0	0	0	0	1	0	0	1	0	0	0	1	0	0	0	0	0	0	0	0	0	0	0	0	0	0	0	1	0	0	0	0	0	0	0	0	0	0	0	0	2	0	1	0
LIU_S057	0	0	0	0	0	1	0	0	0	1	0	1	1	1	0	1	0	1	1	1	1	0	0	0	0	0	1	0	0	0	1	0	1	0	0	0	0	0	1	1	0	0	0	0	0	2	1	1	0
LIU_S058	0	1	0	0	0	0	0	0	0	1	0	0	0	4	0	0	1	1	2	0	2	0	0	0	0	0	1	0	0	0	0	0	0	0	0	1	0	0	1	0	0	0	0	0	0	9	4	2	3
LIU_S060	0	0	0	0	0	0	0	0	0	1	0	0	1	1	0	0	0	0	1	1	1	0	0	0	0	0	0	0	0	0	0	0	0	0	0	0	0	0	1	0	0	0	0	0	0	2	2	1	0
LIU_S062	0	0	0	0	0	0	0	0	0	1	0	0	1	1	0	0	1	0	1	1	1	1	1	0	1	0	1	0	0	0	1	0	1	0	0	0	0	0	0	0	0	0	0	0	0	9	3	1	1
LIU_S063	0	0	0	0	0	0	0	0	0	1	0	0	1	1	0	0	0	0	0	1	1	0	0	0	0	0	0	0	0	0	1	0	1	0	0	0	0	0	1	0	0	0	0	0	0	2	1	1	1
LIU_S064	0	0	0	0	0	0	0	0	0	0	0	0	0	0	0	0	0	0	0	0	0	0	0	0	0	0	0	0	0	0	0	0	0	0	0	0	0	0	0	0	0	0	0	0	0	0	0	0	0
LIU_S067	0	1	0	0	0	0	0	0	0	0	0	0	0	0	0	0	0	0	0	0	0	0	0	0	0	0	0	0	0	0	0	0	0	0	0	0	0	0	0	0	0	0	0	0	0	0	0	0	0
LIU_S068	0	0	0	0	0	0	0	0	0	0	0	0	0	0	0	0	0	0	0	0	0	0	0	0	0	0	0	0	0	0	0	0	0	0	0	0	0	0	0	0	0	0	0	0	0	0	0	0	0
LIU_S069	0	0	0	0	0	0	0	0	0	0	0	0	0	0	0	0	0	0	0	0	0	0	1	0	0	0	0	0	0	0	0	0	0	0	0	0	0	0	0	0	0	0	0	0	0	4	2	1	0
LIU_S072	0	0	0	0	0	1	1	0	0	1	0	0	1	1	0	1	1	1	1	1	1	1	0	0	0	0	1	0	0	0	0	0	1	0	0	0	0	0	1	1	0	0	0	0	2	3	1	1	0
LIU_S074	0	0	0	0	0	0	0	0	0	1	0	1	1	1	0	0	0	1	1	1	1	1	1	0	1	0	1	0	0	0	0	0	1	0	0	0	0	0	1	1	0	1	0	0	0	2	1	1	0
LIU_S075	0	0	0	0	0	0	0	0	0	0	0	0	1	2	0	0	0	0	1	1	1	0	0	0	0	0	0	0	0	0	1	0	1	0	0	0	0	0	1	0	0	0	0	0	0	4	2	1	2
LIU_S077	0	0	0	0	0	0	0	0	0	0	0	0	0	0	0	0	0	0	0	0	0	0	0	0	0	0	0	0	0	0	0	0	0	0	0	0	0	0	0	0	0	0	0	0	0	0	0	0	0
LIU_S084	0	0	0	0	0	0	0	0	0	0	0	0	0	0	0	0	1	0	0	0	0	0	0	0	0	0	0	0	0	0	0	0	0	0	0	0	0	0	0	0	0	0	0	0	0	1	1	0	0
LIU_S085	0	1	0	0	0	0	0	0	0	0	0	0	0	0	0	0	0	0	0	0	0	0	0	0	0	0	0	0	0	0	0	0	0	0	0	0	0	0	0	0	0	0	0	0	0	0	0	0	0
LIU_S088	0	0	0	0	0	0	0	0	0	1	0	0	1	1	0	0	0	0	0	1	1	0	0	0	1	0	0	0	0	0	1	0	1	0	0	0	0	0	1	0	0	0	0	0	0	2	1	1	0
LIU_S089	0	0	0	0	0	0	0	0	0	0	0	0	0	0	0	0	0	0	1	0	0	0	0	0	0	0	0	0	0	0	0	0	0	0	0	0	0	0	0	0	0	0	0	0	0	0	0	0	1
LIU_S091	0	0	0	0	0	0	0	0	0	0	0	0	0	1	0	0	1	0	0	0	0	0	0	0	0	0	0	0	0	0	0	0	0	0	0	0	0	0	0	0	0	0	0	0	0	1	0	0	0
LIU_S092	0	0	0	0	0	0	0	0	0	1	0	0	1	1	0	0	0	0	0	1	1	0	1	0	0	0	0	0	0	0	1	0	1	0	0	0	0	0	1	0	0	0	0	0	0	3	2	1	0
LIU_S093	0	0	0	0	0	1	0	0	0	2	0	1	1	2	0	4	2	1	1	3	1	0	1	0	0	1	1	1	0	0	3	1	1	0	0	0	0	0	1	1	0	0	0	1	0	26	7	0	0
LIU_S097	0	0	0	0	0	0	0	0	0	0	0	0	0	0	0	0	0	0	0	0	0	0	0	0	0	0	0	0	0	0	0	0	0	0	0	0	0	0	0	0	0	0	0	0	0	0	0	0	0
LIU_S098	0	0	0	0	0	0	0	0	0	0	0	0	0	1	0	0	1	0	1	1	0	0	0	0	0	0	0	0	0	0	1	0	0	0	0	0	0	0	1	0	0	0	0	0	0	6	1	1	0
LIU_S100	0	0	0	0	0	0	0	0	0	0	0	0	0	0	0	0	0	0	0	0	0	0	0	0	0	0	0	0	0	0	0	0	0	0	0	0	0	0	0	0	0	0	0	0	0	0	0	0	0
LIU_S103	0	0	0	0	0	0	0	0	0	0	0	0	0	0	0	0	0	0	0	0	0	0	0	0	0	0	0	0	0	0	0	0	0	0	0	0	0	0	0	0	0	0	0	0	0	1	0	0	0
LIU_S104	0	0	0	0	0	0	0	0	0	0	0	0	0	1	0	0	0	0	0	0	0	0	0	0	0	0	0	0	0	0	0	0	0	0	0	0	0	0	0	0	0	0	0	0	0	2	2	1	1
LIU_S111	0	1	0	0	0	0	0	0	0	1	0	0	1	1	0	0	0	0	0	1	1	0	1	0	0	0	0	0	0	0	0	0	1	0	0	0	0	0	1	0	0	0	0	0	0	4	3	1	0
LIU_S112	0	0	0	0	0	0	0	0	0	1	0	0	1	1	0	0	1	1	1	1	1	0	1	1	0	0	1	0	0	0	0	0	0	0	0	0	0	0	1	1	0	0	0	0	0	6	5	3	2
MHE_MH0003	0	0	0	0	1	1	1	0	1	3	1	0	1	1	0	1	1	1	1	1	1	0	1	0	1	0	1	0	0	0	0	1	1	0	0	0	0	1	1	1	0	1	0	1	0	1	1	0	0
MHE_MH0005	0	1	0	0	0	1	1	0	1	2	0	0	2	3	0	2	1	1	1	1	2	1	2	1	1	1	1	0	1	0	1	0	1	0	0	0	0	0	1	1	0	0	0	0	0	15	8	2	0
MHE_MH0009	0	1	0	0	0	0	0	0	0	0	0	0	0	0	0	4	2	1	2	1	0	0	0	0	0	2	1	0	0	0	1	0	1	0	0	0	0	0	1	1	0	0	0	0	0	10	6	2	0
MHE_MH0014	0	0	0	0	0	0	0	0	0	1	0	0	0	3	0	3	2	1	1	2	2	0	1	0	0	1	1	0	0	0	1	0	3	0	0	0	0	1	2	1	0	0	0	0	0	18	7	3	1
MHE_MH0015	1	1	0	0	0	1	1	0	0	1	0	0	1	1	0	1	1	1	1	1	1	1	1	0	0	0	1	0	0	0	1	1	1	0	0	0	0	0	1	1	0	1	1	1	0	3	2	1	0
MHE_MH0019	0	0	0	0	0	0	0	0	0	0	0	0	0	0	0	0	0	0	0	0	0	0	0	0	0	0	0	0	0	0	0	0	0	0	0	0	0	0	0	0	0	0	0	0	0	0	0	0	0
MHE_MH0027	0	1	1	0	0	0	0	0	0	0	0	1	0	0	0	0	0	1	1	1	0	0	0	0	0	0	0	0	0	0	0	0	1	0	0	0	0	0	0	0	0	0	0	0	0	2	2	0	0
MHE_MH0028	1	1	0	0	0	0	0	0	0	0	0	0	0	1	0	0	0	1	0	0	0	0	0	0	0	0	0	0	0	0	0	0	0	0	0	0	0	0	0	0	0	0	0	0	0	0	0	0	0
MHE_MH0044	0	0	0	0	0	1	1	0	0	1	1	1	1	1	0	1	0	1	1	1	1	1	0	0	0	0	1	0	0	0	1	0	1	0	0	0	0	1	1	1	0	0	0	1	0	2	1	1	0
MHE_MH0045	0	0	0	0	0	0	0	0	0	0	0	0	1	0	0	0	0	0	0	0	0	0	0	0	0	0	1	0	0	0	0	0	0	0	0	0	0	1	1	1	0	0	0	0	0	0	1	0	0
MHE_MH0052	1	0	0	0	0	0	0	0	0	0	0	0	0	0	0	0	0	0	2	1	0	0	0	0	0	0	0	0	0	0	0	0	1	0	0	0	0	0	0	0	0	1	0	0	0	0	0	0	1
MHE_MH0055	0	0	0	0	0	0	0	0	0	0	0	0	0	0	0	0	0	0	0	0	1	0	0	0	0	0	0	0	0	0	0	0	0	0	0	0	0	0	0	0	0	0	0	0	0	1	0	0	0
MHE_MH0059	0	0	0	0	0	1	0	0	0	1	0	1	1	0	1	0	0	1	1	0	1	1	0	0	0	0	0	0	0	0	0	0	0	0	1	0	0	0	0	0	0	0	0	0	0	8	5	3	1
MHE_MH0062	0	0	0	0	0	1	0	0	0	0	0	0	1	1	0	0	0	1	1	1	0	0	1	0	0	0	0	0	0	0	0	0	0	0	0	0	0	0	0	0	0	1	0	0	0	5	1	1	0
MHE_MH0064	0	0	0	0	1	1	1	0	1	0	0	1	1	1	0	1	0	1	1	1	1	1	1	0	0	0	1	0	0	0	1	1	1	0	0	0	0	1	1	1	0	1	0	1	0	1	1	1	0
MHE_MH0067	0	0	0	0	0	1	1	0	0	1	0	0	1	1	0	1	1	1	1	1	1	0	1	0	0	0	1	0	0	0	1	1	1	0	0	0	0	1	1	1	0	0	0	0	0	2	1	1	0
MHE_MH0078	0	1	0	0	0	0	0	0	0	0	0	0	0	0	0	1	0	1	0	0	0	0	0	0	0	0	0	0	0	1	1	0	0	0	0	0	0	0	0	0	0	0	0	0	0	3	0	0	0
MHE_MH0079	0	0	0	0	0	1	1	0	0	2	0	1	1	1	1	1	1	1	1	2	2	1	1	0	0	1	0	0	0	0	0	0	1	0	0	0	0	0	1	1	0	1	0	1	0	13	4	3	3
MHE_MH0085	0	0	0	0	0	1	1	0	1	1	0	1	1	1	0	1	1	1	1	1	1	0	1	0	0	0	1	0	0	0	1	0	1	0	0	0	0	0	1	1	0	0	0	0	0	1	1	1	0
MHE_MH0087	0	0	0	0	1	1	1	0	0	1	0	0	1	1	0	1	0	1	1	1	1	0	1	0	0	0	1	0	0	0	1	0	1	0	0	0	0	1	1	1	0	1	0	0	0	1	2	1	1
MHE_MH0092	0	0	0	0	1	1	1	0	0	1	0	1	1	1	1	0	0	1	1	1	1	0	1	0	0	0	1	0	1	0	1	0	1	0	0	0	0	0	1	1	0	1	0	1	0	1	1	1	1
MHE_MH0093	1	1	0	0	1	1	1	0	1	1	0	1	1	2	0	2	1	1	1	1	1	1	1	0	0	0	1	0	0	0	1	0	1	0	1	0	0	1	1	1	0	1	0	1	0	1	2	1	0
MHE_MH0094	0	0	0	0	1	1	1	0	0	1	1	0	1	1	1	2	1	1	1	1	1	0	0	0	1	0	1	0	0	0	1	1	1	0	0	0	0	1	1	1	0	1	0	1	0	1	1	5	2
MHE_MH0097	1	0	0	0	1	1	1	0	0	0	1	1	1	1	0	0	1	1	1	1	1	1	1	0	0	0	1	0	0	0	1	0	1	0	0	0	0	1	1	1	0	0	1	0	0	1	1	1	1
MHE_MH0099	0	0	0	0	0	1	1	0	0	1	0	1	1	1	0	0	1	1	1	1	1	0	1	0	1	0	1	0	0	0	1	0	1	0	3	0	0	1	1	1	0	1	0	0	1	1	1	1	0
MHE_MH0100	0	0	0	0	1	1	1	0	0	1	1	1	1	1	0	2	1	1	1	1	1	1	1	0	0	0	1	0	0	0	1	0	1	0	0	0	0	1	1	1	0	1	0	0	0	3	3	1	0
MHE_MH0102	1	0	0	0	1	1	1	0	0	1	0	0	1	1	0	1	1	1	1	1	1	0	0	0	0	0	1	0	0	0	1	0	1	0	0	0	0	1	1	1	0	1	0	1	0	1	1	1	0
MHE_MH0104	1	0	0	0	1	1	0	0	0	1	1	1	1	1	0	0	0	1	1	1	1	1	1	0	1	0	1	0	1	0	1	0	1	0	0	0	0	1	1	1	0	0	0	0	0	1	1	1	1
MHE_MH0105	0	0	0	0	1	1	1	0	1	1	1	1	1	1	1	0	0	1	1	1	1	1	1	0	1	0	1	0	0	0	1	1	1	0	0	0	0	1	1	0	0	0	1	1	0	1	2	1	0
MHE_MH0114	0	0	0	0	1	1	1	0	0	1	0	0	1	1	0	1	1	1	1	1	1	1	1	1	0	0	1	0	0	0	1	1	1	0	0	0	0	1	1	1	0	1	0	1	0	1	1	1	0
MHE_MH0122	0	1	0	0	0	1	1	0	1	1	0	1	1	1	0	1	1	1	1	1	1	1	1	0	0	0	1	0	0	0	1	0	1	0	0	0	0	0	1	1	0	1	0	1	0	1	1	1	0
MHE_MH0128	0	0	0	0	0	0	0	0	0	0	0	0	0	0	0	0	0	0	0	0	0	0	0	0	0	0	0	0	0	0	0	0	0	0	0	0	0	0	1	1	0	0	0	0	0	0	0	0	0
MHE_MH0129	0	0	0	0	1	2	1	0	0	1	0	1	1	2	1	3	2	2	1	2	2	0	1	0	0	1	1	0	0	0	1	1	2	0	0	1	0	1	1	1	0	1	0	1	0	9	5	3	2
MHE_MH0130	0	0	0	0	1	1	1	0	0	1	0	0	1	2	0	0	1	1	1	1	2	1	0	0	0	1	1	0	1	0	1	0	1	0	0	0	0	1	1	0	0	0	0	1	0	2	1	1	0
MHE_MH0131	0	0	0	0	1	1	1	0	0	1	1	1	1	1	0	0	1	1	1	1	1	1	1	0	0	0	1	0	0	0	0	0	1	0	0	0	0	0	1	1	0	0	0	0	0	1	1	1	0
MHE_MH0132	0	0	0	0	0	0	0	0	0	0	0	0	0	0	0	0	0	0	0	0	0	0	0	0	0	0	1	0	0	0	0	0	0	0	0	0	0	0	0	0	0	0	0	0	0	0	1	0	0
MHE_MH0137	0	0	0	0	1	1	1	0	0	1	1	1	1	1	0	0	1	1	1	1	1	1	0	0	0	0	1	0	0	0	1	0	1	0	1	0	0	1	1	1	0	1	0	1	0	1	1	1	1
MHE_MH0141	0	0	0	0	0	1	0	0	0	0	0	0	1	0	0	0	0	0	0	0	0	0	0	0	0	0	0	0	0	0	0	0	0	0	0	0	0	0	1	1	0	0	0	0	0	0	0	1	0
MHE_MH0142	0	1	0	0	0	1	1	0	0	1	0	1	1	1	0	1	1	1	1	1	1	0	1	0	0	0	1	0	1	0	0	0	0	0	0	0	0	1	1	1	0	1	1	0	0	1	1	1	1
MHE_MH0146	0	0	0	0	0	1	1	0	1	1	0	1	1	2	0	1	1	1	1	1	3	1	1	1	0	0	1	0	0	0	2	0	1	0	0	0	0	1	1	1	0	0	0	1	1	11	5	3	2
MHE_MH0151	0	0	0	0	1	1	1	0	0	1	0	1	1	1	1	1	1	1	1	1	1	0	1	0	0	0	1	0	0	0	0	0	1	0	0	0	0	1	1	1	0	0	0	0	1	1	1	1	0
MHE_MH0152	1	0	0	0	1	1	1	0	1	1	0	1	1	2	0	0	2	1	1	1	2	1	0	0	1	1	1	0	0	0	1	0	2	0	1	0	0	1	2	1	0	0	0	0	0	5	3	2	4
MHE_MH0160	0	1	0	0	0	0	1	0	0	1	1	1	1	1	0	0	1	1	1	1	1	0	0	0	0	0	1	0	0	0	1	0	1	0	0	0	0	1	1	1	0	1	0	1	0	1	1	1	1
MHE_MH0162	0	0	0	0	0	0	0	0	0	0	0	0	1	0	0	0	0	0	0	0	0	0	0	0	0	0	0	0	0	0	0	0	0	0	0	0	0	0	0	1	0	0	0	1	0	0	0	0	0
MHE_MH0164	0	0	0	0	0	2	2	0	0	1	0	0	1	2	1	1	1	3	2	2	1	0	1	1	0	0	1	1	0	0	0	0	1	0	0	0	0	0	1	1	0	0	0	0	0	9	4	2	1
MHE_MH0165	0	1	0	0	1	1	1	0	0	1	1	0	1	1	0	0	1	1	1	1	1	1	1	0	0	0	1	0	0	0	1	0	1	0	1	0	0	1	1	1	0	1	0	1	0	1	1	1	0
MHE_MH0167	0	0	0	0	0	1	1	0	1	1	1	1	1	1	1	0	1	1	1	1	1	0	1	0	0	0	1	0	0	0	1	0	1	0	0	0	0	1	1	1	0	1	0	1	0	3	2	1	0
MHE_MH0173	0	0	0	0	1	0	1	0	0	1	0	1	1	1	0	1	0	1	1	1	1	0	1	0	0	0	1	0	0	0	1	0	1	0	0	0	0	0	1	0	0	1	0	0	0	1	3	1	0
MHE_MH0175	0	0	0	0	1	1	1	0	0	1	0	1	1	1	1	1	0	1	1	1	1	1	1	0	0	0	1	0	1	0	1	0	1	0	0	0	0	1	1	1	0	0	0	0	1	2	2	1	0
MHE_MH0176	0	0	0	0	1	1	1	0	0	1	1	0	1	1	0	1	1	1	1	1	1	0	0	0	1	0	1	0	0	0	1	0	1	0	0	0	0	0	1	1	0	1	0	1	0	2	2	1	0
MHE_MH0177	0	1	0	0	0	1	1	0	0	1	0	1	1	1	0	1	1	1	1	1	1	1	1	0	0	0	1	0	0	0	1	0	1	0	0	0	0	1	1	1	0	1	0	1	0	1	1	1	0
MHE_MH0179	0	0	0	0	0	1	1	0	1	1	0	1	1	1	1	1	0	1	1	1	1	0	0	0	0	0	1	0	0	0	1	0	1	0	0	0	0	1	1	1	0	1	0	1	0	1	1	5	4
MHE_MH0183	0	0	0	0	0	0	0	0	0	0	1	0	1	1	0	1	1	1	1	1	1	1	0	0	0	0	0	0	0	0	0	0	0	0	0	0	0	0	1	1	0	1	0	1	1	4	4	0	0
MHE_MH0184	0	1	0	0	1	1	0	0	0	1	1	1	1	1	0	0	1	1	1	1	1	1	1	1	0	0	1	0	1	0	1	0	1	0	0	0	0	1	1	1	0	1	0	1	0	1	1	1	0
MHE_MH0187	0	0	0	0	0	1	0	0	0	1	0	0	0	1	1	2	0	1	1	1	3	0	1	0	0	1	1	0	0	0	1	0	2	0	1	0	0	0	2	0	0	1	0	0	0	10	4	2	0
MHE_MH0197	0	0	0	0	1	1	1	0	0	1	1	1	1	1	0	0	0	1	1	1	1	1	0	0	0	0	1	0	0	0	1	0	1	0	0	0	0	0	1	1	0	0	0	1	0	1	1	1	1
MHE_MH0198	0	0	0	0	0	1	0	0	0	1	1	0	0	1	0	1	2	2	1	1	1	0	1	0	0	0	1	1	0	0	0	0	1	0	0	0	0	0	1	0	0	0	0	0	0	11	6	2	2
MHE_MH0199	0	0	0	0	0	1	1	0	0	1	0	0	1	1	1	1	0	1	1	1	1	1	1	0	1	0	1	0	0	0	0	0	1	0	0	0	0	0	1	1	0	1	0	0	0	1	1	1	1
MHE_MH0200	0	1	0	0	1	1	1	0	0	1	1	1	1	1	0	1	0	1	1	1	1	1	1	0	0	0	1	0	0	0	1	0	1	0	0	0	0	0	1	1	0	1	0	1	0	2	2	2	0
MHE_MH0205	0	0	0	0	1	2	0	0	0	1	1	1	1	2	1	5	1	2	1	1	1	1	1	1	2	1	1	0	0	0	1	0	1	0	0	0	0	0	1	1	0	1	0	0	0	1	1	1	3
MHE_MH0222	0	0	0	0	1	1	1	0	0	1	1	0	1	1	1	1	1	1	1	1	1	1	1	0	0	0	1	0	0	0	1	0	1	0	0	0	0	0	1	1	0	0	0	1	0	1	1	1	0
MHE_MH0224	0	0	0	0	0	1	1	0	0	0	0	0	0	1	0	1	1	2	1	1	1	0	0	0	0	0	1	0	0	0	1	0	2	0	0	0	0	0	1	1	0	0	0	0	0	10	4	3	1
MHE_MH0230	1	0	0	0	0	1	0	0	0	1	0	1	1	1	0	0	1	1	1	1	1	1	1	0	0	0	1	0	0	0	0	0	1	0	0	0	0	0	1	1	0	0	1	1	0	1	2	1	0
MHE_MH0233	0	1	0	0	0	1	0	0	0	0	0	1	1	1	0	1	1	1	1	2	1	1	0	0	1	0	0	0	0	0	1	0	1	0	0	0	0	0	1	0	0	0	0	0	0	7	5	2	3
MHE_MH0238	0	1	1	0	0	1	1	0	0	1	1	1	1	1	0	3	4	1	1	1	1	0	1	0	3	1	1	1	0	0	3	0	2	0	0	0	0	0	2	1	0	0	1	1	1	10	5	3	1
MHE_MH0239	0	1	0	0	1	1	1	0	0	0	0	1	1	1	0	1	1	1	1	1	1	1	1	0	1	0	1	0	2	0	1	0	1	0	1	0	0	0	1	0	0	0	0	1	0	1	1	1	1
MHE_MH0244	0	1	0	0	0	1	0	0	0	1	1	1	1	1	0	3	0	1	1	1	1	0	1	0	1	0	1	0	0	0	1	1	2	0	0	0	0	0	1	1	0	1	0	1	0	11	8	3	3
MHE_MH0245	0	0	0	0	0	0	0	0	0	0	0	0	0	0	0	0	0	0	0	0	0	0	0	0	0	0	0	0	0	0	0	0	0	0	0	0	0	0	0	0	0	0	0	0	0	0	0	0	0
MHE_MH0246	0	0	0	0	0	1	0	0	0	0	0	0	1	0	0	0	0	0	1	0	1	1	1	0	1	0	1	0	0	0	0	0	0	0	0	0	0	0	1	1	0	0	0	1	0	0	0	1	0
MHE_MH0250	0	0	0	0	0	1	0	0	0	0	0	1	1	1	0	1	0	0	0	0	1	1	0	0	0	0	0	0	0	0	1	0	0	0	1	0	0	0	1	0	0	1	0	0	0	0	0	0	0
MHE_MH0257	0	0	0	0	0	0	0	0	0	0	0	0	0	0	0	0	0	0	0	1	0	0	0	0	0	0	0	0	0	0	0	0	0	0	0	0	0	0	0	0	0	0	0	0	0	1	0	0	0
MHE_MH0259	0	1	0	0	1	1	1	0	0	1	1	1	1	1	1	1	1	1	1	1	1	0	1	1	0	0	1	0	0	0	1	1	1	0	0	0	0	0	1	1	0	1	0	1	0	1	1	1	1
MHE_MH0262	0	1	0	0	0	1	1	0	0	1	0	1	1	1	0	0	1	1	1	1	1	1	0	0	0	0	1	0	0	0	1	0	1	0	0	0	0	0	1	1	0	1	0	0	0	1	1	1	2
MHE_MH0266	0	0	0	0	0	1	1	0	0	1	1	0	1	1	1	1	1	1	1	1	1	1	1	0	1	0	1	0	0	0	0	0	1	0	0	0	0	0	1	1	0	1	0	1	0	1	1	1	1
MHE_MH0270	0	1	0	0	1	1	1	0	0	1	1	1	1	1	0	0	0	1	1	1	1	1	0	0	1	0	1	0	0	0	1	0	1	0	0	0	0	0	1	1	0	0	0	1	0	1	1	1	0
MHE_MH0272	0	0	0	0	0	0	0	0	0	0	0	0	0	0	0	0	0	1	0	2	0	0	0	0	0	0	0	0	0	0	0	0	1	0	0	0	0	0	1	0	0	0	0	0	0	2	0	2	0
MHE_MH0274	0	0	0	0	1	1	1	0	0	1	1	0	3	4	1	0	1	1	0	1	0	0	0	0	0	0	0	0	0	0	1	0	1	0	0	0	0	0	1	0	0	0	1	1	0	6	3	0	0
MHE_MH0275	0	0	0	0	0	0	0	0	0	0	0	0	0	0	0	0	0	0	0	0	0	0	0	0	0	0	0	0	0	0	0	0	0	0	0	0	0	0	0	0	0	0	0	0	0	0	0	0	0
MHE_MH0284	0	1	0	0	0	1	1	0	1	1	0	0	0	1	0	3	0	0	1	0	0	0	0	0	0	0	1	0	0	0	0	0	0	0	0	0	0	0	0	1	0	1	0	1	0	6	4	4	1
MHE_MH0289	0	0	0	0	0	0	0	0	0	0	0	0	0	0	0	0	0	0	0	0	0	0	0	0	0	0	0	0	0	0	0	0	0	0	0	0	0	0	0	0	0	0	0	0	0	0	0	0	0
MHE_MH0290	0	0	0	0	1	1	1	0	0	0	0	0	1	1	0	0	2	1	1	1	1	0	1	0	1	0	1	0	0	0	1	0	1	0	0	0	0	0	1	1	0	1	0	1	0	2	1	1	1
MHE_MH0292	0	0	0	0	0	1	1	0	0	1	0	1	1	1	1	0	1	1	1	1	1	1	1	0	1	0	1	0	0	0	1	0	1	0	0	0	0	1	1	1	0	0	0	1	0	1	1	1	0
MHE_MH0293	0	0	0	0	1	2	1	0	0	1	1	2	1	3	0	3	1	1	1	1	4	0	1	1	1	0	1	0	0	0	1	0	3	0	0	0	0	0	3	1	0	0	0	0	0	7	4	2	2
MHE_MH0297	0	0	0	0	1	1	1	0	0	1	0	0	1	1	0	1	1	1	1	1	1	0	1	0	1	0	1	0	0	0	1	0	1	0	0	0	0	0	1	1	0	1	0	1	1	1	1	1	0
MHE_MH0298	0	0	0	0	1	1	1	0	0	1	1	1	1	1	1	0	1	1	1	1	1	1	1	0	0	0	1	0	0	0	0	0	1	0	1	0	0	0	1	1	0	1	0	1	0	1	1	1	1
MHE_MH0299	0	0	0	0	1	1	1	0	0	1	1	0	1	1	0	0	1	1	1	1	1	0	1	0	0	0	1	0	0	0	1	0	1	0	0	0	0	0	1	1	0	0	0	0	0	1	1	1	0
MHE_MH0301	0	0	0	0	1	1	1	0	0	0	0	1	1	1	0	0	0	1	1	1	1	1	0	0	0	0	1	0	0	0	1	0	1	0	0	0	0	0	1	1	0	1	0	0	0	1	1	1	0
MHE_MH0311	1	0	0	0	1	1	1	0	0	1	1	1	1	1	0	1	1	1	1	1	1	1	1	0	0	0	1	0	0	0	1	0	1	0	0	0	0	1	1	1	0	1	0	0	0	1	1	1	0
MHE_MH0313	0	0	0	0	0	1	1	0	0	1	0	1	1	2	1	2	1	2	1	1	1	0	1	0	1	0	1	0	0	0	1	0	1	0	0	0	0	1	1	1	0	0	0	1	0	4	2	1	1
MHE_MH0314	0	0	0	0	0	1	1	0	0	1	0	0	1	1	0	0	0	1	1	1	1	0	0	0	1	0	1	0	0	0	1	0	1	0	1	0	0	0	1	1	0	1	0	0	0	1	0	1	1
MHE_MH0315	0	0	0	0	0	0	0	0	0	0	0	0	1	0	0	0	0	0	0	0	0	0	0	0	0	0	0	0	0	0	0	0	0	0	0	0	0	0	0	1	0	0	0	0	0	0	0	0	0
MHE_MH0316	0	0	0	0	0	1	1	0	0	1	0	1	1	1	0	1	0	1	1	1	1	0	1	0	0	0	1	0	0	0	1	0	1	0	0	0	0	0	1	1	0	0	0	0	0	1	1	1	1
MHE_MH0319	0	0	0	0	1	1	1	0	0	1	0	1	1	1	0	0	1	1	1	1	1	1	1	0	0	0	1	0	1	0	1	0	1	0	0	0	0	0	1	1	0	1	0	1	0	1	1	1	1
MHE_MH0325	0	0	0	0	0	1	1	0	0	1	1	1	1	1	1	1	1	1	1	1	1	1	1	0	1	0	1	0	0	0	1	0	1	0	0	0	0	0	1	1	0	1	0	0	0	1	1	1	0
MHE_MH0334	0	0	0	0	0	0	0	0	0	0	0	0	0	0	0	0	0	0	0	0	0	0	0	0	0	0	0	0	0	0	0	0	0	0	0	0	0	0	0	0	0	0	0	0	0	0	1	0	0
MHE_MH0338	0	0	0	0	1	0	0	0	0	0	0	0	1	1	0	0	1	1	1	1	0	0	0	0	0	0	0	0	0	0	0	0	1	0	0	0	0	0	0	1	0	1	0	0	0	1	1	0	0
MHE_MH0341	0	0	0	0	0	1	1	0	0	1	0	0	1	1	0	1	1	1	1	1	1	1	0	0	0	0	1	0	0	0	0	0	1	0	1	0	0	1	1	1	0	1	0	0	0	1	1	1	0
MHE_MH0347	0	0	0	0	0	1	1	0	0	1	1	1	1	1	0	1	0	1	1	1	1	0	1	0	0	0	1	0	0	0	1	0	1	0	0	0	0	0	1	1	0	0	0	1	0	1	1	1	0
MHE_MH0349	0	0	0	0	1	1	0	0	0	1	1	0	1	2	0	1	1	1	2	3	1	1	0	1	0	0	1	0	1	0	1	1	1	0	1	0	0	0	1	1	0	1	0	1	0	3	2	2	2
MHE_MH0355	0	0	0	0	0	1	1	0	1	1	0	0	1	1	0	3	0	1	1	1	1	0	1	0	0	0	1	0	0	0	1	0	1	0	1	0	0	1	1	2	0	1	0	1	1	1	1	1	0
MHE_MH0359	0	1	0	0	1	1	1	0	0	1	0	0	1	1	0	1	0	1	1	1	1	0	0	0	0	0	1	0	0	0	1	1	1	0	0	0	0	0	1	1	0	1	0	0	0	1	1	1	1
MHE_MH0360	0	0	0	0	1	1	1	0	0	1	1	0	1	1	0	0	1	1	1	1	1	1	0	0	0	0	1	0	0	0	1	0	1	0	1	0	0	0	1	1	0	1	0	1	1	1	1	1	1
MHE_MH0368	0	0	0	0	1	1	0	0	0	0	0	1	1	1	0	0	0	1	1	1	1	0	1	0	1	0	1	0	0	0	0	0	1	0	0	0	0	1	1	1	0	0	0	0	0	1	1	1	0
MHE_MH0372	0	0	0	0	0	0	0	0	0	0	0	0	0	2	0	0	0	0	1	2	1	0	1	0	0	0	0	0	1	0	0	0	1	0	0	0	0	0	1	0	0	0	0	0	0	9	3	3	1
MHE_MH0373	0	1	0	0	0	0	0	0	0	0	0	0	0	0	0	0	0	0	0	0	0	0	0	0	0	0	0	0	0	0	0	0	0	0	0	0	0	0	0	0	0	0	0	0	0	0	0	0	0
MHE_MH0375	0	0	0	0	0	1	1	0	0	1	1	1	1	1	0	0	0	1	1	1	1	0	1	0	0	0	1	0	0	0	1	0	1	0	0	0	0	0	1	1	0	1	0	1	1	1	1	1	0
MHE_MH0376	0	0	0	0	1	1	1	0	0	1	0	0	1	1	0	1	1	1	1	1	1	1	1	0	0	0	1	2	0	0	1	0	1	0	0	0	0	1	1	1	0	0	0	0	0	1	1	1	0
MHE_MH0377	0	0	0	0	1	1	0	0	0	1	0	1	1	1	0	2	1	1	1	2	1	0	1	1	0	0	1	0	0	0	1	0	1	0	0	0	0	0	2	1	0	1	1	1	0	8	5	3	2
MHE_MH0378	0	0	0	0	0	0	0	0	0	0	0	0	0	0	0	0	0	0	0	0	0	0	0	0	0	0	0	0	0	0	0	0	0	0	0	0	0	0	0	0	0	0	0	0	0	0	0	0	0
MHE_MH0379	0	1	0	0	0	1	1	0	0	1	0	1	1	1	0	1	1	1	1	1	1	1	1	0	0	0	1	0	1	0	1	0	1	0	0	0	0	0	1	1	0	1	0	1	0	1	1	1	0
MHE_MH0381	0	0	0	0	0	0	0	0	0	0	0	0	0	0	0	0	0	0	0	0	0	0	0	0	0	0	0	0	0	0	0	0	0	0	0	0	0	0	0	0	0	0	0	0	0	0	0	0	0
MHE_MH0382	0	0	0	0	1	1	1	0	0	1	1	1	1	1	1	0	0	1	1	1	1	1	0	0	0	0	1	0	0	0	1	0	1	0	0	0	0	0	1	1	0	1	0	1	0	1	1	1	0
MHE_MH0385	0	0	0	0	1	1	1	0	0	2	1	0	1	1	0	1	1	1	1	1	1	1	1	0	0	0	1	0	0	0	1	0	1	0	0	0	0	1	1	1	0	1	0	1	0	1	4	7	0
MHE_MH0387	0	0	0	0	1	1	1	0	0	1	0	1	1	1	0	0	0	1	1	1	1	0	1	0	0	0	1	0	0	0	1	0	1	0	0	0	0	1	1	1	0	0	0	1	0	1	1	1	1
MHE_MH0389	0	0	0	0	1	1	1	0	0	1	0	1	1	1	0	1	1	1	1	1	1	1	1	0	0	0	1	0	0	0	1	0	1	0	0	0	0	0	1	1	0	0	0	1	0	1	1	1	0
MHE_MH0394	0	0	0	0	0	1	1	0	0	1	0	0	1	1	0	1	1	1	1	1	1	0	1	0	0	0	1	0	0	0	1	0	1	0	0	0	0	0	1	1	0	1	0	1	1	1	1	1	1
MHE_MH0395	0	0	0	0	1	1	1	0	0	4	1	1	1	1	0	3	1	1	1	1	1	0	1	0	0	0	2	1	0	0	1	0	1	0	0	0	0	0	1	1	0	0	0	1	1	3	1	0	0
MHE_MH0396	0	0	0	0	0	1	1	0	0	1	1	1	1	1	0	0	0	1	1	1	1	0	1	0	0	0	1	0	0	0	1	0	1	0	0	0	0	0	1	1	0	1	0	1	0	1	1	1	0
MHE_MH0398	0	0	0	0	1	1	1	0	0	1	0	1	1	1	0	1	0	1	1	1	1	1	0	0	0	0	1	0	0	0	1	0	1	0	0	0	0	0	1	1	0	1	0	0	0	1	1	1	0
MHE_MH0403	0	0	0	0	1	1	1	0	0	1	1	1	1	1	0	0	1	1	1	1	1	1	0	0	1	0	1	0	0	0	1	0	1	0	0	0	0	0	1	1	0	0	0	0	1	1	0	1	0
MHE_MH0405	0	0	0	0	0	1	1	0	0	1	0	1	1	1	1	0	1	1	1	1	1	0	0	0	0	0	1	0	0	0	1	0	1	0	2	0	0	0	1	1	0	0	0	0	0	9	4	1	2
MHE_MH0408	1	0	0	0	0	1	0	0	0	1	0	1	1	1	0	0	0	1	1	1	1	0	1	0	0	0	1	0	0	0	1	0	1	0	0	0	0	0	1	1	0	1	0	1	0	1	1	1	0
MHE_MH0414	0	0	0	0	1	1	1	0	0	1	1	1	1	1	0	1	1	1	1	1	1	0	1	0	0	0	1	0	1	0	1	0	1	0	0	0	0	0	1	1	0	1	0	1	0	1	1	1	0
MHE_MH0416	0	0	0	0	1	1	0	0	0	1	0	0	1	1	0	1	1	1	1	1	1	1	0	0	0	0	1	0	0	0	1	0	1	0	0	0	0	0	1	1	0	0	0	0	0	1	1	1	0
MHE_MH0417	1	1	0	0	0	0	0	0	0	0	0	0	0	0	0	0	0	0	0	0	0	0	0	0	0	0	0	0	0	0	0	0	0	0	0	0	0	0	0	0	0	0	0	0	0	0	0	1	0
MHE_MH0420	0	0	0	0	0	1	1	0	0	1	1	1	1	1	0	0	1	1	1	1	1	0	1	0	0	0	1	0	0	0	1	0	1	0	0	0	0	0	1	1	0	1	0	1	0	1	1	1	1
MHE_MH0423	0	0	0	0	0	2	1	0	0	1	0	1	1	3	1	2	1	1	2	2	2	0	1	0	1	1	1	0	0	0	3	0	1	0	0	0	0	0	1	1	0	1	0	0	0	17	7	1	2
MHE_MH0425	0	0	0	0	1	1	1	0	0	1	0	0	1	1	0	0	1	1	1	1	1	0	1	0	0	1	1	0	0	0	1	0	1	0	0	0	0	0	1	1	0	1	0	1	0	1	1	1	1
MHE_MH0429	0	0	0	0	1	1	1	0	1	1	0	1	1	1	0	0	2	1	1	1	1	1	1	0	0	0	1	0	0	0	1	0	1	0	0	0	0	0	1	1	0	1	0	0	0	1	1	1	2
MHE_MH0430	0	1	0	0	0	1	1	0	0	1	1	0	1	1	1	1	0	1	1	1	1	0	1	0	0	0	1	1	1	0	1	0	1	0	0	0	0	1	1	1	0	1	0	1	0	2	4	2	2
MHE_MH0432	0	0	0	0	1	1	1	0	0	0	0	0	1	1	0	1	1	1	1	1	1	1	0	0	0	0	1	0	0	0	1	0	1	0	0	0	0	0	1	0	0	0	0	1	0	1	1	1	0
MHE_MH0435	0	0	0	0	1	1	1	0	0	1	1	1	1	1	1	0	1	1	1	1	1	0	1	1	1	0	1	0	0	0	1	0	1	0	0	0	0	0	1	1	0	0	0	1	0	1	1	1	0
MHE_MH0440	0	0	0	0	1	1	1	0	0	1	0	1	1	2	0	1	0	1	1	1	1	1	1	0	0	0	1	0	0	0	1	0	1	0	0	0	0	0	1	1	0	1	0	0	0	9	3	1	1
MHE_MH0445	0	0	0	0	1	1	1	0	0	1	1	0	1	1	0	0	1	1	1	1	1	1	1	0	0	0	1	0	0	0	1	0	1	0	0	0	0	0	1	1	0	1	0	1	0	1	1	1	0
MHE_MH0446	0	0	0	0	0	1	1	0	0	1	1	1	1	1	0	0	1	1	1	1	1	0	1	0	0	0	1	0	0	0	1	0	1	0	0	0	0	0	1	1	0	1	0	0	0	1	1	1	0
MHE_MH0451	0	0	0	0	0	0	0	0	0	0	0	0	0	0	0	0	0	0	0	0	0	0	0	0	0	0	0	0	0	0	0	0	0	0	0	0	0	0	0	0	0	0	0	0	0	0	0	0	0
MHE_MH0452	0	0	0	0	1	1	1	0	0	1	0	0	1	1	0	1	1	1	1	1	1	1	1	0	0	0	1	0	0	0	1	0	1	0	0	0	0	0	1	1	0	0	0	0	0	1	1	1	0
MHE_MH0454	0	0	0	0	0	0	0	0	0	0	0	0	0	0	0	0	0	0	0	0	0	0	0	0	0	0	0	0	0	0	0	0	0	0	0	0	0	0	0	0	0	0	0	0	0	0	0	0	0
MHE_MH0462	0	0	0	0	1	1	1	0	0	1	1	0	1	2	1	1	0	1	1	1	1	0	1	0	0	0	1	0	0	0	1	0	1	0	0	0	0	1	1	2	0	2	0	1	0	9	4	1	1
MHC_N001A	1	1	0	0	0	0	0	0	0	1	0	0	1	0	0	0	0	0	0	0	0	0	0	0	0	0	0	0	0	0	0	0	1	0	0	0	0	0	0	0	0	0	0	0	0	1	1	0	0
MHC_N009A	0	0	0	0	0	0	0	0	0	0	0	0	0	0	0	0	0	0	0	0	0	0	0	0	0	0	0	0	0	0	0	0	0	0	0	0	0	0	0	0	0	0	0	0	0	0	0	0	0
MHC_N021A	0	0	0	0	0	1	0	0	0	1	1	0	1	1	0	0	0	1	1	1	1	0	1	0	1	0	1	0	0	0	1	0	1	0	0	0	0	0	1	1	0	0	0	0	0	1	1	1	0
MHC_N024A	0	0	0	0	0	1	1	0	0	0	1	1	1	1	0	0	0	1	1	1	1	0	1	0	0	0	1	0	0	0	0	0	1	0	0	0	0	0	1	1	0	0	0	0	0	1	0	1	0
MHC_N029A	0	0	0	0	0	0	0	0	0	0	0	0	0	0	0	0	0	0	0	0	0	0	0	0	0	0	0	0	0	0	0	0	0	0	0	0	0	0	0	0	0	0	0	0	0	0	0	0	0
MHC_N031A	0	0	0	0	0	0	0	0	0	0	0	0	0	0	0	0	0	0	0	0	0	0	0	0	0	0	0	0	0	0	0	0	0	0	0	0	0	0	0	0	0	0	0	0	0	0	0	0	0
MHC_N032A	0	0	0	0	0	1	0	0	0	1	1	0	1	1	1	0	0	1	1	1	1	1	1	1	1	0	1	0	1	0	1	0	1	0	0	0	0	0	1	0	0	1	0	0	0	1	1	1	0
MHC_N037A	0	0	0	0	0	1	1	0	0	1	1	1	1	1	0	0	0	1	1	1	1	1	1	0	1	0	1	0	0	0	1	0	1	0	0	0	0	0	1	1	0	1	0	0	0	1	1	1	0
MHC_N038A	0	0	0	1	1	1	0	0	0	0	1	1	1	1	0	0	0	1	1	1	1	1	0	0	1	0	1	0	0	0	1	0	1	0	0	0	0	0	1	0	0	0	1	0	0	1	1	1	0
MHC_N040A	0	0	0	0	0	1	0	0	0	1	1	1	1	1	0	0	0	1	1	1	1	1	1	0	0	0	1	0	0	0	1	0	1	0	0	0	0	0	1	1	0	1	0	0	0	1	1	1	0
MHC_N046A	0	1	0	0	0	1	0	0	0	1	1	1	1	1	1	1	0	1	1	1	1	1	1	0	0	0	1	0	1	0	1	0	1	0	0	0	0	0	1	1	0	0	0	0	0	1	1	1	1
MHC_N052A	0	0	0	0	0	0	0	0	0	0	0	0	0	0	0	0	0	0	0	0	0	0	0	0	0	0	0	0	0	0	0	0	0	0	0	0	0	0	0	0	0	0	0	0	0	0	0	0	0
MHC_N066A	1	0	0	0	0	1	0	0	0	1	1	3	1	1	0	0	0	1	1	1	1	1	1	0	1	0	1	0	0	0	1	0	1	0	0	0	0	0	1	1	0	1	0	0	0	1	1	1	0
MHC_N084A	0	0	0	0	0	0	0	0	0	0	0	0	0	0	0	0	0	0	0	0	0	0	0	0	0	0	0	0	0	0	0	0	0	0	0	0	0	0	0	0	0	0	0	0	0	0	0	0	0
MHC_N089A	0	0	0	0	0	0	0	0	0	0	0	0	0	0	0	0	0	0	0	0	0	0	0	0	0	0	0	0	0	0	0	0	0	0	0	0	0	0	0	0	0	0	0	0	0	0	0	0	0
MHC_N103A	0	0	0	0	0	1	0	0	0	1	1	1	1	3	1	1	0	1	1	1	2	1	1	0	1	0	0	0	1	0	1	0	1	0	0	0	0	0	1	1	0	1	0	0	0	7	3	1	2
MHC_N104A	1	0	0	0	1	1	0	0	0	1	1	1	1	1	0	0	0	1	1	1	1	1	1	0	1	0	1	0	0	0	1	1	1	0	0	0	0	0	1	1	0	0	0	0	0	1	1	1	0
MHC_NLF005	0	0	0	0	0	1	0	0	0	1	0	1	1	1	1	0	0	1	1	1	1	0	1	1	1	0	1	0	0	0	1	1	1	0	0	0	0	1	1	1	0	1	0	0	0	1	1	1	0
MHC_NLF013	0	0	0	0	0	1	0	0	0	1	1	1	1	1	0	0	0	1	1	1	1	0	0	0	1	0	1	0	1	0	0	0	1	0	0	0	0	1	1	1	0	0	0	0	0	1	0	1	0
MHC_NLM009	0	0	0	0	0	0	0	0	0	1	0	1	0	1	0	0	0	1	0	0	0	0	0	0	0	0	0	0	0	0	0	0	0	0	0	0	0	0	2	1	0	0	0	0	1	6	3	2	2
MHC_NLM017	1	0	0	0	0	1	0	0	0	1	1	1	1	1	0	0	0	1	1	1	1	1	1	1	1	0	1	0	0	0	1	1	1	0	0	0	0	1	1	1	0	1	0	0	0	1	1	1	0
MHC_NLM023	1	1	0	1	0	1	0	0	0	1	0	1	1	1	0	0	0	1	1	1	1	1	1	0	1	0	1	0	0	0	1	0	1	0	0	0	0	1	1	1	0	1	0	0	0	1	1	0	1
MHC_NLM031	0	1	0	0	0	1	0	0	0	1	0	1	1	1	0	0	0	1	1	1	1	1	1	1	1	0	1	1	0	0	1	0	1	0	0	0	0	0	1	1	0	2	0	0	1	1	2	1	0
MHC_NLM032	0	0	0	0	0	1	0	0	0	1	1	1	1	1	0	1	0	1	1	1	1	0	1	1	1	0	1	0	0	0	1	0	1	0	0	0	0	1	1	1	0	0	0	0	0	1	1	1	0
MHC_NOF004	1	0	0	0	0	1	1	0	0	0	0	1	1	1	0	1	1	1	1	1	1	1	1	0	1	0	1	0	0	0	1	0	1	0	0	0	0	1	1	1	0	1	0	0	0	1	1	1	1
MHC_NOF006	1	0	0	0	0	1	1	0	0	1	0	1	1	1	1	0	0	1	1	1	1	1	1	1	1	0	1	0	0	0	1	1	1	0	0	0	0	1	1	1	0	0	0	1	0	1	1	1	0
MHC_NOF007	0	0	0	0	1	1	0	0	0	3	0	1	1	1	0	1	0	1	1	1	1	0	1	1	3	1	1	0	0	0	0	0	1	0	0	0	0	1	1	1	0	0	0	1	0	3	2	1	1
MHC_NOM007	0	0	0	0	0	1	0	0	0	1	0	1	1	1	1	0	0	1	1	1	1	0	1	1	1	0	1	0	0	0	1	1	1	0	0	0	0	1	1	1	0	1	0	0	0	1	1	1	0
MHC_NOM012	0	0	0	0	0	1	0	0	0	1	1	1	1	1	1	1	0	1	1	1	1	0	1	0	1	0	1	0	0	0	1	0	1	0	0	0	0	1	1	1	0	1	1	0	0	1	1	1	1
MHC_NOM014	0	0	0	0	0	1	1	0	0	1	0	1	1	1	0	1	0	1	1	1	1	0	0	0	0	0	1	0	0	0	1	0	1	0	0	0	0	1	1	1	0	0	0	0	0	1	0	1	0
MHC_NOM016	1	0	0	1	0	1	0	0	0	1	0	1	1	1	0	0	0	1	1	1	1	0	1	1	1	0	1	0	0	0	1	0	1	0	0	0	0	1	1	1	0	0	0	0	0	1	0	1	0
MHC_NOM018	0	0	0	0	1	1	1	0	0	1	0	1	0	1	0	0	0	1	1	1	1	0	1	0	0	0	1	0	1	0	0	0	1	0	0	0	0	1	1	0	0	0	0	1	0	1	0	1	0
MHC_NOM023	0	0	0	0	0	1	1	0	0	1	1	1	1	1	1	1	1	1	1	1	1	1	1	1	1	0	1	0	1	0	1	0	1	0	0	0	0	1	1	1	0	1	0	0	0	1	1	1	0
MHE_O2.UC13.0	0	1	0	0	1	0	0	0	0	0	0	0	0	0	0	1	1	1	0	0	1	0	0	0	0	0	1	0	1	0	0	0	1	0	0	0	0	0	1	0	0	0	0	0	0	4	4	0	0
MHE_O2.UC15.0	0	0	0	0	1	1	1	0	0	1	1	1	1	1	0	0	1	1	1	1	1	0	1	0	1	0	1	0	0	0	1	0	1	0	0	0	0	0	1	1	0	1	0	1	0	1	1	1	0
MHE_O2.UC16.1	0	1	0	0	0	1	0	0	1	1	0	0	1	1	0	1	1	1	1	1	1	1	1	1	1	0	1	0	0	0	1	0	1	0	0	0	0	0	1	1	0	1	0	1	0	3	2	2	0
MHE_O2.UC16.2	0	1	0	0	0	0	0	0	0	0	0	0	0	2	0	3	2	1	0	1	1	0	0	0	0	0	1	0	0	0	1	0	0	0	0	0	0	1	1	0	0	0	0	0	0	6	1	1	1
MHE_O2.UC20.0	0	0	0	0	1	1	1	0	0	1	0	1	1	1	0	0	1	1	1	1	1	0	1	1	0	0	1	0	0	0	1	0	1	0	0	0	0	1	1	1	0	1	0	0	0	1	1	1	0
MHE_O2.UC20.1	0	0	0	0	1	1	1	0	0	1	0	1	1	1	0	0	1	1	1	1	1	0	1	1	0	0	1	0	0	0	1	0	1	0	0	0	0	1	1	1	0	1	0	0	0	1	1	1	1
MHE_O2.UC20.2	0	0	0	0	1	1	1	0	0	1	0	1	1	1	0	0	1	1	1	1	1	0	1	1	0	0	1	0	0	0	1	0	1	0	0	0	0	1	1	1	0	1	0	0	0	1	2	1	0
MHE_O2.UC21.0	0	1	0	0	0	2	1	1	0	1	1	1	1	3	0	3	1	2	3	2	3	1	0	3	1	1	2	0	1	0	2	0	2	0	0	0	0	0	1	1	0	0	0	0	0	17	4	2	4
MHE_O2.UC21.1	0	0	0	0	1	1	1	0	0	1	1	0	1	1	0	0	1	1	1	1	1	1	1	1	1	0	1	0	1	0	1	0	1	0	0	0	0	1	1	1	0	0	0	1	0	1	0	1	1
MHE_O2.UC21.2	0	1	0	0	1	1	1	0	0	1	1	0	1	1	0	0	1	1	1	1	1	1	1	1	1	0	1	0	1	0	1	0	1	0	0	0	0	0	1	1	0	0	0	1	0	1	0	1	1
MHE_O2.UC22.0	0	1	0	0	1	0	1	0	0	1	0	0	1	2	0	3	1	2	2	1	1	1	1	0	0	0	1	0	0	0	3	1	2	0	2	0	0	0	1	0	0	1	0	0	2	18	6	4	1
MHE_O2.UC22.1	0	0	0	0	1	1	1	0	0	0	1	0	1	1	1	0	0	1	1	1	1	1	1	0	0	0	1	0	0	0	1	1	1	0	1	0	0	1	1	1	0	1	0	1	1	1	1	1	0
MHE_O2.UC22.2	0	1	0	0	1	1	1	0	0	0	1	0	1	1	1	0	0	1	1	1	1	1	1	0	0	0	1	0	0	0	1	1	1	0	1	0	0	1	1	1	0	1	0	1	1	1	1	1	0
MHE_O2.UC27.0	0	0	0	0	1	1	0	0	0	1	1	1	1	1	0	1	1	1	1	1	1	1	0	0	0	0	1	0	0	0	1	0	1	0	0	0	0	0	1	1	0	1	0	1	0	1	1	1	0
MHE_O2.UC27.1	0	0	0	0	1	1	0	0	0	1	1	1	1	1	0	1	1	1	1	1	1	1	0	0	0	0	1	0	0	0	1	0	1	0	0	0	0	0	1	1	0	1	0	1	0	1	1	1	0
MHE_O2.UC27.2	0	0	0	0	1	1	0	0	0	1	1	1	1	1	0	1	1	1	1	1	1	1	0	0	0	0	1	0	0	0	1	0	1	0	0	0	0	0	1	1	0	1	0	1	0	1	1	1	0
MHE_O2.UC3.1	0	1	0	0	0	1	1	0	0	0	0	1	1	1	0	0	0	1	1	1	1	0	1	0	0	0	1	0	0	0	1	0	1	0	0	0	0	0	1	1	0	1	0	1	0	1	1	1	0
MHE_O2.UC3.2	0	1	0	0	0	1	1	0	0	1	0	1	1	1	0	0	1	1	1	1	1	1	1	0	0	0	1	0	0	0	1	0	1	0	0	0	0	1	1	1	0	1	0	1	0	1	1	1	0
MHE_O2.UC32.1	0	0	0	0	0	0	0	0	0	0	0	0	0	0	0	0	0	0	0	0	0	0	0	0	0	0	0	0	0	0	0	0	0	0	0	0	0	0	0	0	0	0	0	0	0	0	0	0	0
MHE_O2.UC36.0	0	0	0	0	1	1	1	0	0	1	0	0	1	1	0	0	1	1	1	1	1	0	1	0	0	0	1	0	0	0	1	0	1	0	0	0	0	0	1	1	0	0	0	1	0	1	1	1	0
MHE_O2.UC36.1	0	0	0	0	1	1	1	0	0	1	0	0	1	1	0	0	1	1	1	1	1	1	1	0	0	0	1	0	0	0	1	0	1	0	0	0	0	0	1	1	0	0	0	1	0	1	1	1	0
MHE_O2.UC36.2	0	0	0	0	1	2	1	0	0	1	0	0	1	1	0	1	1	1	1	1	1	1	1	0	0	0	1	0	0	0	1	0	1	0	0	0	0	1	1	1	0	0	0	1	0	1	1	1	0
MHE_O2.UC40.0	0	0	0	0	0	1	1	0	0	1	1	0	1	1	0	1	1	1	1	1	1	1	1	0	1	0	1	0	0	0	1	0	1	0	0	0	0	1	1	1	0	0	0	0	0	1	1	1	0
MHE_O2.UC40.1	0	0	0	0	0	1	1	0	0	1	1	0	1	1	0	1	1	1	1	1	1	1	1	0	1	0	1	0	0	0	1	0	1	0	0	0	0	0	1	1	0	0	0	0	0	1	1	1	0
MHE_O2.UC40.2	0	0	0	0	0	1	1	0	0	1	1	0	1	1	0	1	1	1	1	1	1	1	1	0	1	0	1	0	0	0	1	0	1	0	0	0	0	1	1	1	0	0	0	0	0	1	1	1	0
MHE_O2.UC47.0	1	1	0	0	1	1	1	0	0	1	1	0	1	1	0	1	1	1	1	1	1	1	1	0	1	0	1	0	0	0	1	1	1	0	0	0	0	0	1	1	0	1	0	0	0	1	1	1	0
MHE_O2.UC47.1	0	1	0	0	1	1	1	0	0	1	1	0	1	1	0	1	1	1	1	1	1	0	1	0	1	0	1	0	0	0	1	1	1	0	0	0	0	0	1	1	0	1	0	0	0	1	1	1	0
MHE_O2.UC47.2	0	1	0	0	1	1	1	0	0	1	1	0	1	1	0	1	1	1	1	1	1	0	1	0	1	0	1	0	0	0	1	1	1	0	0	0	0	0	1	1	0	1	0	0	0	1	1	1	0
MHE_O2.UC49.0	0	1	0	0	1	1	1	1	0	1	1	1	1	1	0	1	0	1	1	1	1	1	1	1	1	0	1	0	0	0	1	0	1	0	0	0	0	0	1	1	0	1	0	1	0	1	2	1	0
MHE_O2.UC49.2	0	1	0	0	1	1	1	1	0	1	1	1	1	1	0	1	0	1	1	1	1	1	1	1	1	0	1	0	0	0	1	0	1	0	0	0	0	0	1	1	0	1	0	1	0	1	1	1	0
MHE_O2.UC5.0	0	1	0	0	0	1	1	0	0	1	0	1	1	1	0	0	1	1	1	1	1	1	1	0	0	0	1	0	0	0	1	0	1	0	0	0	0	1	1	1	0	1	0	1	0	1	1	1	0
MHE_O2.UC5.1	0	1	0	0	0	1	1	0	0	1	0	1	1	1	0	0	1	1	1	1	1	1	1	0	0	0	1	0	0	0	1	0	1	0	0	0	0	1	1	1	0	1	0	1	0	1	1	1	0
MHE_O2.UC5.2	1	1	0	0	0	1	1	0	0	1	0	1	1	1	0	0	1	1	1	1	1	1	1	0	0	0	1	0	0	0	1	0	1	0	0	0	0	1	1	1	0	1	0	1	0	1	1	1	0
MHE_O2.UC50.0	0	0	0	0	0	1	0	0	0	0	0	0	0	0	0	0	0	0	0	0	0	0	0	0	0	0	0	0	0	0	0	0	0	0	0	0	0	0	0	0	0	0	0	0	0	3	0	0	0
MHE_O2.UC53.0	0	0	0	0	1	1	1	0	0	1	1	0	1	1	0	0	1	1	1	1	1	0	1	0	1	0	1	0	0	0	0	0	1	0	0	0	0	1	1	1	0	1	0	1	0	1	1	1	1
MHE_O2.UC53.2	0	0	0	0	0	1	0	0	0	1	0	0	1	2	0	2	2	1	1	2	2	0	1	1	0	0	1	0	0	0	2	0	1	0	0	0	0	0	1	1	0	0	0	1	0	4	1	2	2
MHE_O2.UC54.0	0	0	0	0	1	1	1	0	0	1	1	0	1	1	0	0	1	1	1	1	1	0	1	0	1	0	1	0	0	0	0	0	1	0	0	0	0	1	1	1	0	1	0	1	0	1	1	1	1
MHE_O2.UC57.0	0	1	0	0	1	1	1	0	0	1	1	0	1	1	0	0	1	1	1	1	1	0	1	0	1	0	1	0	0	0	1	0	1	0	0	0	0	0	1	1	0	0	0	0	0	1	1	1	1
MHE_O2.UC57.2	0	1	0	0	1	1	1	0	0	1	1	0	1	1	0	0	1	1	1	1	1	0	1	0	1	0	1	0	0	0	1	0	1	0	0	0	0	0	1	1	0	0	0	0	0	1	1	1	1
MHE_O2.UC6.1	0	0	0	0	1	1	1	0	0	1	0	1	1	1	1	1	1	1	1	1	1	1	1	0	0	0	1	0	0	0	1	0	1	0	0	0	0	0	1	1	0	1	0	1	0	1	1	1	0
MHE_O2.UC6.2	0	0	0	0	1	1	1	0	0	1	0	1	1	1	1	1	1	1	1	1	1	0	1	0	0	0	1	0	0	0	1	0	1	0	0	0	0	0	1	1	0	1	0	1	0	1	1	1	0
MHE_O2.UC60.2	0	0	0	0	0	1	1	0	0	1	1	1	1	2	1	1	1	1	1	1	1	1	1	0	0	0	1	0	0	0	1	0	1	0	0	0	0	0	1	1	0	1	1	1	0	2	1	1	0
MAT_SM18	0	1	0	0	0	0	0	0	0	0	0	0	0	0	0	0	1	1	1	0	0	0	1	1	0	0	0	1	0	0	0	0	0	1	0	0	0	0	0	0	0	0	0	0	0	3	6	1	1
MAT_SM43	0	0	0	0	0	1	1	1	0	2	3	1	1	1	1	1	0	0	1	1	1	1	0	1	0	1	1	1	0	0	0	1	0	1	0	0	0	0	0	1	1	0	0	0	0	1	1	1	1
MHC_SZEY-07A	0	0	0	0	0	1	0	0	0	1	1	1	1	1	0	0	0	1	1	1	1	1	1	0	0	0	1	0	1	0	1	0	1	0	0	0	0	0	1	1	0	0	0	1	0	1	1	1	0
MHC_SZEY-101A	0	0	0	0	0	0	1	0	0	1	0	1	1	1	0	0	0	1	1	1	1	0	1	0	0	0	1	0	0	0	0	0	1	0	0	0	0	0	1	0	0	0	0	0	0	2	2	1	1
MHC_SZEY-103A	0	0	0	0	1	1	0	0	0	1	0	0	1	2	1	0	0	2	2	1	2	0	1	0	0	0	1	0	0	1	1	0	1	0	0	0	0	0	1	1	0	1	0	0	0	11	2	2	2
MHC_SZEY-22A	0	0	0	0	0	0	0	0	0	0	0	0	0	0	0	0	0	0	0	0	0	0	0	0	0	0	0	0	0	0	0	0	0	0	0	0	0	0	0	0	0	0	0	0	0	0	0	0	0
MHC_SZEY-27A	0	0	0	0	1	1	0	0	0	1	1	1	1	1	0	0	0	1	1	1	1	1	1	2	1	0	1	0	0	0	1	0	1	1	0	0	0	0	1	1	0	0	1	0	0	2	1	1	0
MHC_SZEY-44A	0	0	0	0	0	0	0	0	0	0	0	0	0	0	0	0	0	0	0	0	0	0	0	0	0	0	0	0	0	0	0	0	0	0	0	0	0	0	0	0	0	0	0	0	0	0	0	0	0
MHC_SZEY-55A	0	0	0	0	0	1	0	0	0	1	1	1	1	1	1	1	0	1	1	1	1	1	0	0	1	1	1	0	1	0	1	0	1	0	0	0	0	0	1	1	0	0	0	0	0	1	1	1	0
MHC_SZEY-58A	0	0	0	0	0	1	0	0	0	0	1	1	1	1	1	1	1	1	1	1	1	1	1	1	1	0	1	0	1	0	1	0	1	0	0	0	0	0	1	1	0	1	0	0	0	1	1	1	0
MHC_SZEY-63A	0	0	0	0	0	1	0	0	0	1	0	1	1	2	0	0	0	1	1	2	1	1	1	1	1	0	0	0	0	0	1	0	2	0	0	1	0	0	1	0	0	1	0	0	0	12	2	3	1
MHC_SZEY-68A	0	0	0	0	0	0	0	0	0	0	0	0	0	0	0	0	0	0	0	0	0	0	0	0	0	0	0	0	0	0	0	0	0	0	0	0	0	0	0	0	0	0	0	0	0	0	0	0	0
MHC_SZEY-73A	0	0	0	0	0	1	0	0	0	1	0	1	1	1	0	1	0	1	1	1	1	1	0	0	0	0	1	0	0	0	0	0	1	0	0	0	0	0	1	1	0	0	0	0	0	1	0	1	0
MHC_SZEY-74A	0	0	0	0	0	0	0	0	0	0	0	0	0	0	0	0	0	0	0	0	0	0	0	0	0	0	0	0	0	0	0	0	0	0	0	0	0	0	0	0	0	0	0	0	0	0	0	0	0
MHC_SZEY-75A	0	0	0	0	0	1	1	0	0	1	0	1	1	1	0	0	0	1	1	1	1	0	1	0	1	0	1	0	1	0	1	0	1	0	0	0	0	0	1	1	0	1	0	0	0	1	1	1	0
MHC_SZEY-79A	0	0	0	0	0	0	0	0	0	0	0	0	0	0	0	0	0	0	0	0	0	0	0	0	0	0	0	0	0	0	0	0	0	0	0	0	0	0	0	0	0	0	0	0	0	0	0	0	0
MHC_SZEY-95A	0	0	0	0	0	0	0	0	0	0	0	0	0	0	0	0	0	0	0	0	0	0	0	0	0	0	0	0	0	0	0	0	0	0	0	0	0	0	0	0	0	0	0	0	0	0	0	0	0
MHC_T2D-109A	0	0	0	0	0	1	1	0	0	1	1	0	1	1	0	1	0	1	1	1	1	1	1	0	1	0	1	0	1	0	1	0	1	0	0	0	0	0	1	1	0	1	0	0	0	1	1	1	1
MHC_T2D-112A	0	0	0	0	0	0	0	0	0	0	0	0	0	0	0	0	0	0	0	0	0	0	0	0	0	0	0	0	0	0	0	0	0	0	0	0	0	0	0	0	0	0	0	0	0	0	0	1	0
MHC_T2D-114A	0	0	0	0	0	1	0	0	0	1	0	0	1	1	1	0	0	1	1	1	1	1	1	0	1	0	1	0	0	0	1	0	1	0	0	0	0	0	1	1	0	0	1	0	0	1	1	1	0
MHC_T2D-120A	0	0	0	0	0	0	0	0	0	0	0	0	0	0	0	0	0	0	0	0	0	0	0	0	0	0	0	0	0	0	0	0	0	0	0	0	0	0	0	0	0	0	0	0	0	0	0	0	0
MHC_T2D-121A	0	0	0	0	0	0	0	0	0	0	0	0	0	0	0	0	0	0	0	0	0	0	0	0	0	0	0	0	0	0	0	0	0	0	0	0	0	0	0	0	0	0	0	0	0	0	0	0	0
MHC_T2D-122A	0	0	0	0	1	1	1	0	0	1	1	1	1	1	0	0	0	1	1	1	1	0	1	0	1	0	1	0	0	0	1	0	1	0	0	0	0	1	1	1	0	1	0	0	0	1	1	1	0
MHC_T2D-129A	0	1	0	0	1	1	0	0	0	0	1	1	1	1	1	0	0	1	1	1	1	0	1	0	1	0	1	0	1	0	1	0	1	0	0	0	0	0	1	1	0	1	0	0	0	1	1	1	0
MHC_T2D-132A	0	0	0	0	0	0	0	0	0	0	0	0	0	0	0	0	0	0	0	0	0	0	0	0	0	0	0	0	0	0	0	0	0	0	0	0	0	0	0	0	0	0	0	0	0	0	0	0	0
MHC_T2D-134A	0	0	0	0	0	1	0	0	0	1	1	1	1	1	0	0	0	1	1	1	1	0	0	0	1	0	1	0	0	0	1	0	1	0	0	0	0	0	1	1	0	0	0	0	0	1	1	1	1
MHC_T2D-135A	0	0	0	0	0	0	0	0	0	0	0	0	0	0	0	0	0	0	0	0	0	0	0	0	0	0	0	0	0	0	0	0	0	0	0	0	0	0	0	0	0	0	0	0	0	0	0	0	0
MHC_T2D-143A	1	1	0	0	1	1	0	0	0	1	1	1	1	1	1	0	0	1	1	1	1	1	1	1	1	0	1	0	1	0	1	0	1	0	0	0	0	1	1	1	0	0	0	0	0	1	1	1	0
MHC_T2D-144A	0	0	0	0	0	0	0	0	0	0	0	0	0	0	0	0	0	0	0	0	0	0	0	0	0	0	0	0	0	0	0	0	0	0	0	0	0	0	0	0	0	0	0	0	0	0	0	0	0
MHC_T2D-146A	0	0	0	0	0	0	0	0	0	0	0	0	0	0	0	0	0	0	0	0	0	0	0	0	0	0	0	0	0	0	0	0	0	0	0	0	0	0	0	0	0	0	0	0	0	0	0	0	0
MHC_T2D-148A	0	0	0	0	0	0	0	0	0	0	0	0	0	0	0	0	0	0	0	0	0	0	0	0	0	0	0	0	0	0	0	0	0	0	0	0	0	0	0	0	0	0	0	0	0	0	0	0	0
MHC_T2D-154A	0	0	0	0	0	0	0	0	0	0	0	0	0	0	0	0	0	0	0	0	0	0	0	0	0	0	0	0	0	0	0	0	0	0	0	0	0	0	0	0	0	0	0	0	0	0	0	0	0
MHC_T2D-156A	0	0	0	0	0	0	0	0	0	0	0	0	0	0	0	0	0	0	0	0	0	0	0	0	0	0	0	0	0	0	0	0	0	0	0	0	0	0	0	0	0	0	0	0	0	0	0	0	0
MHC_T2D-157A	0	0	0	0	0	0	0	0	0	0	0	0	0	0	0	0	0	0	0	0	0	0	0	0	0	0	0	0	0	0	0	0	0	0	0	0	0	0	0	0	0	0	0	0	0	0	0	0	0
MHC_T2D-178A	0	0	0	0	0	0	0	0	0	0	0	0	0	0	0	0	0	0	0	0	0	0	0	0	0	0	0	0	0	0	0	0	0	0	0	0	0	0	0	0	0	0	0	0	0	0	0	0	0
MHC_T2D-187A	0	0	0	0	0	0	0	0	0	0	0	0	0	0	0	0	0	0	0	0	0	0	0	0	0	0	0	0	0	0	0	0	0	0	0	0	0	0	0	0	0	0	0	0	0	0	0	0	0
MHC_T2D-198A	0	1	0	0	0	1	1	0	0	0	1	1	1	1	0	1	0	1	1	1	1	1	1	0	1	0	1	0	1	0	1	0	1	0	0	0	0	0	1	1	0	1	0	0	0	2	1	1	0
MHC_T2D-203A	0	1	0	0	1	1	1	0	0	1	0	1	1	1	0	0	0	1	1	1	1	0	0	0	1	0	1	0	0	0	0	0	1	0	0	0	0	0	1	1	0	0	0	1	0	1	0	1	0
MHC_T2D-22A	0	0	0	0	0	1	0	0	0	1	0	1	1	1	1	1	0	1	1	1	1	1	1	0	1	0	1	0	0	0	1	0	1	0	0	0	0	0	1	1	0	0	0	0	0	1	1	1	0
MHC_T2D-31A	0	0	0	0	0	1	1	0	0	1	0	1	1	1	0	0	0	1	1	1	1	0	0	0	0	0	1	0	0	0	1	0	1	0	0	0	0	0	1	1	0	0	0	0	0	1	1	1	0
MHC_T2D-35A	0	0	0	0	0	1	0	0	0	1	1	0	1	1	0	0	0	1	1	1	1	1	1	0	0	0	1	0	0	0	1	0	1	0	0	0	0	0	1	0	0	1	0	0	0	1	1	1	0
MHC_T2D-47A	0	0	0	0	0	1	1	0	0	1	0	1	1	1	1	0	0	1	1	1	1	0	0	0	1	0	1	0	0	0	0	0	1	0	0	0	0	0	1	1	0	0	0	0	0	1	0	1	1
MHC_T2D-48A	0	0	0	0	0	1	1	0	0	1	0	1	1	1	0	0	0	1	1	1	1	0	0	0	0	0	1	0	0	0	0	0	1	0	0	0	0	0	1	1	0	0	0	0	0	1	0	1	0
MHC_T2D-59A	0	0	0	0	0	0	0	0	0	0	0	0	0	0	0	0	0	0	0	0	0	0	0	0	0	0	0	0	0	0	0	0	0	0	0	0	0	0	0	0	0	0	0	0	0	0	0	0	0
MHC_T2D-61A	0	0	0	0	0	1	0	0	0	1	1	1	1	1	0	1	0	1	1	1	1	1	1	0	1	0	1	0	1	0	1	0	1	0	0	0	0	0	1	0	0	0	0	0	0	1	1	1	1
MHC_T2D-62A	0	0	0	0	0	0	0	0	0	0	0	0	0	0	0	0	0	0	0	0	0	0	0	0	0	0	0	0	0	0	0	0	0	0	0	0	0	0	0	0	0	0	0	0	0	0	0	0	0
MHC_T2D-70A	0	1	0	0	1	1	0	0	0	1	1	1	1	1	0	0	0	1	1	1	1	0	0	0	0	0	1	0	0	0	1	0	1	0	0	0	0	0	1	1	0	1	0	0	0	1	1	1	0
MHC_T2D-73A	0	0	1	0	0	1	0	0	0	0	0	0	0	0	0	0	0	1	0	0	0	0	0	0	0	0	0	0	0	0	0	0	0	0	0	0	0	0	0	0	0	0	0	0	0	4	1	0	0
MHC_T2D-77A	0	0	0	0	0	0	0	0	0	0	0	0	0	0	0	0	0	0	0	0	0	0	0	0	0	0	0	0	0	0	0	0	0	0	0	0	0	0	0	0	0	0	0	0	0	0	0	0	0
MHE_V1.CD1.0	0	1	0	0	0	1	0	0	0	1	0	1	1	1	0	0	0	2	0	0	1	1	0	0	0	0	1	0	0	0	1	0	0	0	0	0	0	0	0	0	0	0	0	0	0	3	2	1	0
MHE_V1.CD13.0	0	0	0	0	1	1	1	0	1	1	1	0	1	1	0	1	1	1	1	1	1	0	1	0	1	0	1	0	0	0	1	1	1	0	0	0	0	1	1	1	0	0	0	1	0	1	1	1	1
MHE_V1.CD15.0	0	0	0	0	1	1	1	0	1	1	1	1	1	2	0	0	1	1	1	1	1	1	1	0	1	0	1	0	0	0	1	1	1	0	0	0	0	1	1	1	0	1	0	1	0	5	1	1	0
MHE_V1.CD16.0	0	1	0	0	0	0	0	0	0	0	0	0	0	1	0	0	0	0	0	0	0	0	0	0	0	1	1	0	0	0	0	0	1	1	0	0	0	0	0	0	0	0	0	0	0	0	0	0	0
MHE_V1.CD20.0	1	0	0	0	0	0	0	0	0	1	0	0	1	1	0	1	1	1	1	1	1	1	1	0	1	0	1	0	0	0	1	0	1	0	0	0	0	0	1	1	0	0	0	1	0	1	1	1	1
MHE_V1.CD24.0	0	0	0	0	1	1	1	0	0	1	1	0	1	1	1	1	1	1	1	1	1	0	0	0	1	0	1	0	0	0	1	1	1	0	0	0	0	1	1	1	0	0	0	1	1	1	1	1	0
MHE_V1.CD3.0	0	0	0	0	0	1	1	0	0	1	0	1	1	1	0	0	0	1	1	0	2	0	1	1	0	0	1	0	0	0	1	0	1	0	0	0	0	1	1	2	0	0	0	1	0	4	1	1	0
MHE_V1.CD3.3-PN	0	1	0	0	1	1	0	0	0	0	1	0	1	1	0	0	1	1	1	1	1	1	1	0	0	0	1	0	0	0	1	0	1	0	1	0	0	0	1	1	0	0	0	1	1	1	1	1	1
MHE_V1.CD35.0	0	0	0	0	0	0	0	0	0	0	0	0	0	0	0	0	1	0	0	0	0	0	0	0	0	0	0	0	0	0	0	0	0	0	0	0	0	0	0	0	0	0	0	0	0	1	0	2	0
MHE_V1.CD35.1	0	1	0	0	0	1	1	0	0	1	0	0	1	1	0	1	1	1	1	1	1	0	1	0	0	0	1	0	0	0	1	0	1	0	0	0	0	0	1	1	0	1	0	1	0	1	1	1	0
MHE_V1.CD38.0	0	0	0	0	0	0	0	0	0	1	1	0	0	0	0	0	0	0	0	0	0	0	0	0	0	0	0	0	0	0	0	0	1	0	0	0	0	0	0	0	0	0	0	0	0	0	0	0	0
MHE_V1.CD4.0-PN	0	0	0	0	1	1	1	0	0	1	0	0	1	1	0	1	1	1	1	1	1	0	1	0	0	0	1	0	0	0	1	0	1	0	0	0	0	1	1	1	0	1	0	1	0	1	1	1	1
MHE_V1.CD40.0	0	0	0	0	0	2	1	0	0	1	0	0	1	2	1	0	1	1	1	1	1	1	1	1	0	0	1	0	0	0	2	0	1	0	0	0	0	0	1	1	0	1	0	1	0	4	2	1	3
MHE_V1.CD43.0	0	0	0	0	0	1	1	0	0	1	1	1	1	1	0	0	0	1	1	1	1	0	0	0	0	0	1	0	0	0	1	0	1	0	0	0	0	0	1	1	0	1	0	1	0	1	1	1	0
MHE_V1.CD45.0	0	0	0	0	0	0	0	0	0	0	0	0	1	0	0	0	0	0	0	0	1	1	1	0	1	0	0	0	0	0	0	0	0	0	0	0	0	0	1	1	0	0	0	1	0	1	0	0	0
MHE_V1.CD49.0	0	0	0	0	0	1	1	1	0	1	1	0	1	1	0	1	1	1	1	1	1	0	1	0	0	0	1	0	0	0	1	0	1	0	0	0	0	0	1	1	0	0	0	0	1	1	1	1	0
MHE_V1.CD6.0-PN	0	0	0	0	0	1	0	0	0	1	0	0	1	2	0	0	1	1	1	1	2	1	0	0	1	0	0	0	0	0	2	0	0	0	0	0	0	0	1	1	0	1	0	1	0	9	3	2	1
MHE_V1.FI01	0	0	0	0	1	1	1	0	0	1	0	1	1	1	0	1	1	1	1	1	1	1	1	0	0	0	1	0	1	0	1	0	1	0	0	0	0	0	1	1	0	0	0	0	0	1	1	0	1
MHE_V1.FI02	0	0	0	0	0	0	0	0	0	0	0	0	0	0	0	0	0	0	0	0	0	0	0	0	0	0	0	0	0	0	0	0	0	0	0	0	0	0	0	0	0	0	0	0	0	0	0	0	0
MHE_V1.FI03	0	0	0	0	1	0	1	0	0	1	0	0	1	1	0	1	1	1	1	1	1	1	1	0	0	0	1	0	0	0	1	0	1	0	0	0	0	0	1	1	0	0	0	1	0	1	0	1	0
MHE_V1.FI11	0	0	0	0	3	1	1	0	0	2	1	0	1	1	0	3	1	2	2	1	1	1	1	0	2	0	1	0	1	0	3	0	3	0	0	0	0	0	1	2	0	1	0	0	0	2	1	1	0
MHE_V1.FI12	0	1	0	0	0	1	1	0	0	1	1	0	1	1	0	0	1	1	1	1	1	0	1	0	1	0	1	0	1	0	1	0	1	0	0	0	0	0	1	1	0	1	0	1	0	1	4	1	0
MHE_V1.FI13	0	1	0	0	1	1	1	0	0	1	0	0	1	1	0	1	1	1	1	1	1	1	1	0	1	0	1	0	0	0	1	0	1	0	0	0	0	0	1	1	0	1	0	1	0	1	1	1	0
MHE_V1.FI15	0	0	0	0	0	0	0	0	0	0	0	0	0	0	0	0	0	0	0	0	0	0	0	0	0	0	0	0	0	0	0	0	0	0	0	0	0	0	0	0	0	0	0	0	0	0	0	0	0
MHE_V1.FI16	0	1	0	0	0	1	1	0	0	1	0	1	1	1	0	0	1	1	1	1	1	0	1	0	0	0	1	0	0	0	1	0	1	0	0	0	0	0	1	1	0	1	0	1	0	1	1	1	0
MHE_V1.FI27	0	0	0	0	1	1	1	0	0	1	0	0	1	1	0	0	1	1	1	1	1	1	1	0	1	0	1	0	0	0	1	0	1	0	0	0	0	0	1	1	0	1	0	1	1	1	1	1	0
MHE_V1.FI29	0	0	0	0	0	0	0	0	0	0	0	0	1	1	0	1	2	1	1	1	1	1	1	0	0	0	1	0	0	0	1	0	0	0	0	0	1	0	1	1	0	0	0	1	0	5	3	0	0
MHE_V1.FI34	0	2	0	0	0	0	1	0	0	3	0	2	1	2	1	5	2	1	1	1	2	0	1	0	1	1	2	0	0	0	1	0	1	0	0	1	0	0	1	2	0	1	0	1	0	14	7	6	3
MHE_V1.FI35	0	1	0	0	1	1	1	1	0	1	1	1	1	1	0	1	1	1	1	1	1	1	1	0	1	0	1	0	0	0	1	1	1	0	1	0	0	1	1	1	0	0	1	1	0	1	1	1	1
MHE_V1.FI36	0	0	0	0	0	0	0	0	0	0	0	0	0	0	0	0	0	0	0	0	0	0	0	0	0	0	0	0	0	0	0	0	0	0	0	0	0	0	0	0	0	0	0	0	0	0	0	0	0
MHE_V1.UC13.0	1	1	0	0	1	1	1	1	0	1	0	0	1	1	0	0	1	1	1	1	1	0	1	0	1	0	1	0	0	0	1	1	1	0	0	0	0	0	1	0	0	1	0	1	0	2	1	1	1
MHE_V1.UC13.3	0	0	0	0	1	1	1	1	0	1	1	0	1	1	0	0	1	1	1	1	1	1	1	0	1	0	1	0	0	0	1	0	1	0	0	0	0	0	1	0	0	1	0	1	0	1	1	1	1
MHE_V1.UC17.0	0	1	0	0	0	0	0	0	0	0	0	0	0	0	0	0	0	0	0	0	0	0	0	0	0	0	0	0	0	0	0	0	0	0	0	0	0	0	0	0	0	0	0	0	0	0	1	0	0
MHE_V1.UC23.0	0	1	0	0	0	1	1	0	0	1	0	1	1	1	0	0	1	1	1	1	1	1	1	3	1	0	1	0	0	0	1	0	1	0	0	0	0	1	1	1	0	0	0	1	0	1	3	1	1
MHE_V1.UC23.1	0	1	0	0	0	1	1	0	0	1	0	1	1	1	0	0	1	1	1	1	1	1	1	3	1	0	1	0	0	0	1	0	1	0	0	0	0	1	1	1	0	0	0	3	1	2	1	1	2
MHE_V1.UC24.0	0	1	0	0	1	1	0	0	0	1	0	0	1	1	1	0	1	1	1	1	1	1	0	0	0	0	1	0	1	0	1	0	1	0	0	0	0	1	1	1	0	1	0	1	0	1	1	1	0
MHE_V1.UC25.0	0	0	0	0	0	1	0	0	0	1	1	1	1	1	0	0	1	1	1	1	1	1	1	1	1	0	1	0	0	0	1	0	1	0	0	0	0	1	1	1	0	1	1	0	1	1	1	1	0
MHE_V1.UC31.0	0	1	0	0	0	0	0	0	0	0	0	0	0	0	0	0	0	0	0	0	0	0	0	0	0	0	0	0	0	0	0	0	0	0	0	0	0	0	0	0	0	0	0	0	0	2	0	0	0
MHE_V1.UC33.0	0	1	0	0	0	1	1	0	0	0	1	0	1	1	0	3	1	1	1	1	1	0	1	1	1	0	1	0	1	0	1	0	1	0	0	0	0	1	1	1	0	1	0	0	0	5	5	5	2
MHE_V1.UC35.4	0	0	0	0	0	0	0	0	0	0	0	0	1	1	0	1	1	1	1	1	1	0	1	0	0	0	0	0	0	0	0	0	0	0	1	0	0	0	0	0	0	0	0	1	0	1	1	0	0
MHE_V1.UC40.0	1	0	0	0	1	1	1	1	0	1	0	1	1	1	0	1	1	1	1	1	1	1	1	0	1	0	1	0	0	0	1	0	1	0	0	0	0	1	1	1	0	0	0	1	0	2	2	1	0
MHE_V1.UC40.1	0	0	0	0	1	2	1	0	0	1	0	0	0	3	0	1	1	1	2	1	1	0	1	0	1	0	1	0	0	0	1	0	1	0	0	0	0	0	1	1	0	0	0	0	0	10	3	3	0
MHE_V1.UC44.0	0	0	0	0	1	1	1	0	0	1	0	0	1	1	1	2	2	1	1	1	1	0	1	1	0	0	1	0	0	0	1	0	1	0	0	0	0	1	1	1	0	0	0	0	0	3	1	1	0
MHE_V1.UC47.0	0	0	0	0	1	0	0	0	0	1	0	0	0	2	1	1	0	1	2	0	0	0	1	2	0	0	1	0	0	0	1	0	0	0	0	0	0	0	0	0	0	0	0	0	0	2	3	2	1
MHE_V1.UC47.4	0	0	0	0	1	1	1	0	0	1	0	1	1	1	0	0	0	1	1	1	1	1	1	0	1	0	1	0	0	0	1	0	1	0	0	0	0	1	1	1	0	0	0	1	0	1	1	1	1
MHE_V1.UC48.0	0	0	0	0	2	1	1	0	0	1	0	1	1	1	1	0	1	1	1	1	1	0	0	1	1	0	1	0	0	0	1	0	1	0	0	0	0	0	1	1	0	0	0	1	0	1	1	1	1
MHE_V1.UC49.0	0	0	0	0	1	1	1	0	0	1	0	1	1	1	1	0	2	1	1	1	1	1	0	1	1	0	1	0	0	0	1	0	1	0	0	0	0	0	1	1	0	0	0	1	0	2	2	1	1
MHE_V1.UC50.1	0	0	0	0	1	2	1	0	0	0	0	1	2	0	0	0	0	2	0	1	1	1	1	2	1	0	1	0	0	0	4	0	2	0	0	0	0	0	1	1	0	0	0	1	0	8	5	3	1
MHE_V1.UC6.0	0	0	0	0	1	1	0	0	0	1	0	1	1	2	0	2	2	2	2	1	1	1	1	0	0	0	1	0	0	0	1	1	1	0	0	0	0	1	1	1	0	0	0	0	0	8	4	2	2
MHE_V1.UC60.0	0	0	0	0	1	1	1	0	0	1	1	1	1	1	0	0	1	1	1	1	1	1	1	0	0	0	1	0	0	0	1	0	1	0	0	0	0	0	1	1	0	1	0	1	0	1	1	1	0
MHE_V1.UC62.0	0	0	0	0	1	1	1	0	0	1	0	0	1	1	1	1	1	1	1	1	1	1	1	1	0	0	1	0	0	0	1	0	1	0	0	0	0	0	1	1	0	1	0	1	0	1	1	1	0
MHE_V1.UC64.0	0	1	0	0	0	1	1	0	0	0	0	0	1	1	0	0	0	1	1	1	1	1	0	0	1	0	1	0	0	0	1	0	1	0	0	0	0	0	1	1	0	1	0	1	0	1	0	0	0
[truncated: 42 more columns]
